# Supplementary material for: Modulation of KDM1A with vafidemstat rescues memory deficit and behavioral alterations
Source: PLoS One. 2020 May 29;15(5):e0233468. doi: 10.1371/journal.pone.0233468 (PMC7259601; doi:10.1371/journal.pone.0233468)
Supplement: S1 Table — (A) Inhibition of FAD enzymes. (B) Inhibition of epigenetic enzymes. (C) Diversity screen. (XLSX) [file pone.0233468.s007.xlsx]

## Sheet: S1 Table A FAD Enzymes
S1 Table A: Selectivity of inhibition for KDM1A and structurally related FAD containing enzymes
INHIBITION OF FAD AMINE OXIDASES BY ORY-2001 AND ORY-LSD1
FAD AMINE OXIDASE	ORY-2001 [IC50 or % inhibition (μM)]	ORY-LSD1 [IC50 or % inhibition (μM)]
KDM1A	0.101 ± 0.40	0.014
KDM1B	7% @ 10	NA
MAO-A	5.47 ± 0.3	5% @ 100
MAO-B	0.073 ± 0.034	16% @ 100
SMOX	31% @ 10	NA
IL4I1	29% @ 10	NA
KINETICS OF INHIBITION OF KDM1A BY ORY-2001 AND OG-634
COMPOUND	Ki (µM)	kinact (sec-1)	kinact/Ki (M-1.sec-1)
ORY-2001	1.8	0.027	14509
OG-634	~4.04	~0.0027	~668
KINETICS OF INHIBITION OF KDM1A SPLICE FORMS IN COMPLEX WITH RCOR1 BY ORY-2001 AND OG-634
	Kinact/ki (M-1.sec-1)
COMPOUND	KDM1A/RCOR1	KDM1A-E8A /RCOR1	KDM1A-E2A/E8A /RCOR1
ORY-2001	32044	16008	46858
OG-634	3449	1787	2227

## Sheet: S1 Table B Epigenetic Profile
S1 Table B: Epigenetic selectivity profile of ORY-2001
TARGET	% inhibition at 10 mM
HDAC3 (h)	-1
HDAC4 (h)	0
HDAC6 (h)	0
HDAC11 (h)	-2
sirtuin 1 (h) (inhibitor effect)	1
sirtuin 2 (h)	5
BRD4(1) (h)	3
H3K9 ac	-5
JARID1A (h)	2
(h)p300	0
DNMT1 (h)	15
DOT1L (h)	-1
FBXL10 (h)	8
JMJD1A (h)	-11
JMJD2A (h)	7
JMJD3 (h)	4
MLL complex (h)	3
SETD7 (h)	-3
SUV39H1 (h)	-7

## Sheet: S1 Table C Diversity Panel
S1 Table C: CEREP Diversity Panel
TARGET	% inhibition at 10 mM
I1 (agonist radioligand)	26
I2 (antagonist radioligand)	71
norepinephrine transporter (h) (antagonist radioligand)	26
dopamine transporter (h) (antagonist radioligand)	33
A1 (h) (antagonist radioligand)	0
A2A (h) (agonist radioligand)	-8
A3 (h) (agonist radioligand)	-4
alpha 1 (non-selective) (antagonist radioligand)	0
alpha 2 (non-selective) (antagonist radioligand)	3
beta 1 (h) (agonist radioligand)	7
beta 2 (h) (agonist radioligand)	5
AT1 (h) (antagonist radioligand)	-2
AT2 (h) (agonist radioligand)	-6
BZD (central) (agonist radioligand)	-21
B1 (h) (agonist radioligand)	-1
B2 (h) (agonist radioligand)	-5
CB1 (h) (agonist radioligand)	5
CB2 (h) (agonist radioligand)	14
CCK1 (CCKA) (h) (agonist radioligand)	-2
CCK2 (CCKB) (h) (agonist radioligand)	-15
CRF1 (h) (agonist radioligand)	18
D1 (h) (antagonist radioligand)	-5
D2S (h) (antagonist radioligand)	-8
D3 (h) (antagonist radioligand)	8
D4.4 (h) (antagonist radioligand)	9
ETA (h) (agonist radioligand)	-23
ETB (h) (agonist radioligand)	-8
GABA (non-selective) (agonist radioligand)	6
AMPA (agonist radioligand)	-2
kainate (agonist radioligand)	2
NMDA (antagonist radioligand)	6
H1 (h) (antagonist radioligand)	-9
H2 (h) (antagonist radioligand)	-3
H3 (h) (agonist radioligand)	-1
BLT1 (LTB4) (h) (agonist radioligand)	33
CysLT1 (LTD4) (h) (agonist radioligand)	4
MC4 (h) (agonist radioligand)	7
M (non-selective) (antagonist radioligand)	1
NK1 (h) (agonist radioligand)	3
NK2 (h) (agonist radioligand)	2
NK3 (h) (antagonist radioligand)	2
Y (non-selective) (agonist radioligand)	-28
N neuronal a 4b 2 (h) (agonist radioligand)	-3
opioid (non-selective) (antagonist radioligand)	-2
NOP (ORL1) (h) (agonist radioligand)	0
PPARg (h) (agonist radioligand)	4
PCP (antagonist radioligand)	1
EP2 (h) (agonist radioligand)	18
IP (PGI2) (h) (agonist radioligand)	31
PAR1 (h) (agonist radioligand)	-2
P2X (agonist radioligand)	3
P2Y (agonist radioligand)	5
5-HT (non-selective) (agonist radioligand)	5
s (non-selective) (agonist radioligand)	9
GR (h) (agonist radioligand)	-9
ER (non-selective) (h) (agonist radioligand)	13
PR (h) (agonist radioligand)	-11
AR (h) (agonist radioligand)	-2
TRH1 (h) (agonist radioligand)	3
V1a (h) (agonist radioligand)	1
V2 (h) (agonist radioligand)	-12
Ca 2+ channel (L, dihydropyridine site) (antagonist radioligand)	-1
Ca 2+ channel (L, diltiazem site) (benzothiazepines) (antagonist radioligand)	0
Ca 2+ channel (L, verapamil site) (phenylalkylamine) (antagonist radioligand)	5
KATP channel (antagonist radioligand)	3
KV channel (antagonist radioligand)	-4
SKCa channel (antagonist radioligand)	-11
Na+ channel (site 2) (antagonist radioligand)	12
Cl- channel (GABA-gated) (antagonist radioligand)	31
GABA transporter (antagonist radioligand)	-3
choline transporter (CHT1) (h) (antagonist radioligand)	-2
5-HT transporter (h) (antagonist radioligand)	2
5-lipoxygenase (h)	3
PDE1B (h)	7
PDE2A1 (h)	-2
PDE3A (h)	1
PDE5 (h) (non-selective)	-8
phosphatase 1B (h) (PTP1B)	2
phosphatase CDC25A (h)	5
PKCa (h)	4
acetylcholinesterase (h)	-4
COMT (catechol- O-methyl transferase)	11
GABA transaminase	8
MAO- A (h)	37
MAO-B (h) (human platelets-0.5 mM benzylamine substrate)	94
PNMT (phenylethanolamine N-methyl transferase)	1
tyrosine hydroxylase	-12
ATPase (Na+/K+)	4
CENP-E (h)	3
Eg5 (h)	-3
adenylyl cyclase (activator effect)	0
guanylyl cyclase (h) (activator effect)	1
