# Supplementary material for: Modulation of KDM1A with vafidemstat rescues memory deficit and behavioral alterations
Source: PLoS One. 2020 May 29;15(5):e0233468. doi: 10.1371/journal.pone.0233468 (PMC7259601; doi:10.1371/journal.pone.0233468)
Supplement: S2 Table — (A) ORY-2001. (B) ORY-LSD1. (XLSX) [file pone.0233468.s008.xlsx]

## Sheet: Table S2
S2 Table A: Pharmacokinetics of ORY-2001 in rodents
	BALB/c mice			Wistar rats
	Intravenous[a]	Oral[b]		Intravenous[d]	Oral gavage[d]	Oral gavage[d]	Oral drinking water[e]	Oral drinking water[e]
	2 mg/kg	10 mg/kg		2 mg/kg	10 mg/kg	10 mg/kg	0.25mg/ml (5,6 mg/kg)	10 mg/kg*
T1/2 (min)	123	133		112	197
Cl (mL/min/kg)	6.8			8.5
Vss (L/kg)	1.1			1.2
Plasma AUClast (h·ng/mL)	4572	17193				32941.8	12039.2	21498.6
Plasma AUCinf (h·ng/mL)	4884	17202		3912.3	20993	35628.8	12125.1	21652
Ratio AUCinf						1.64552
Plasma Tmax (min)		15			50	120	520	520
Plasma Cmax (ng/mL)		4159			3398	5971.29	944.83	1687.2
Ratio Cmax						3.53918
Fpo (%)		75			95
Brain Cmax (ng/g)		5804			4957
Brain/ Plasma ratio, T 1 h					3.00007
Brain/ Plasma ratio, T 4 h					3.00013
Brain:Plasma Cmax ratio		1.39553			1.5
Male BALB/c mice. [a] Dosed at 2 mg/5 mL/kg in 10% DMSO–90% {20% aq HP-b-CD}. [b] Dosed at 10 mg/10 mL/kg in 20% aq HP-b-CD.
Male Wistar rats [c] Dosed at 2 mg/2 mL/kg in 10% DMSO–90% {20% aq HP-β-CD}. [d] Dosed at 10 mg/5 mL/kg in 2% Tween 80 and 98 % {13% aq HP-β-CD}, [e].following oral solution dose given ad libitum 0.25 mg/mL (5.6 mg/kg/d) in 2% Tween 80 and 98 % {13% aq HP-β-CD}) for 24 hr, measured between 0,5-48h,* Dose normalized to 10 mg/Kg considering a linear behavior,
S2 Table B: ORY-LSD1 Pharmacokinetics
	BALB/c mice
	Intravenous[a]	Oral[b]
	2 mg/kg	10 mg/kg
T1/2 (min)	1.3
Cl (mL/min/kg)	124.1
Vss (L/kg)	10.1
Plasma AUClast (h·ng/mL)	245.6	653.6
Plasma AUCinf (h·ng/mL)	268.5	718.6
Plasma Tmax (min)		30
Plasma Cmax (ng/mL)		239.2
Fpo (%)		53
Brain at 2h (ng/g)		489
Brain/ Plasma ratio, T 1 h		1.22
Brain/ Plasma ratio, T 4 h		7.81
Male BALB/c mice. [a] Dosed at 2 mg/5 mL/kg in 10% DMSO–90% {20% aq HP-b-CD}. [b] Dosed at 10 mg/10 mL/kg in 20% aq HP-b-CD.
