# Supplementary material for: Modulation of KDM1A with vafidemstat rescues memory deficit and behavioral alterations
Source: PLoS One. 2020 May 29;15(5):e0233468. doi: 10.1371/journal.pone.0233468 (PMC7259601; doi:10.1371/journal.pone.0233468)
Supplement: S3 Table — (XLSX) [file pone.0233468.s009.xlsx]

## Sheet: S3 Table
S3 Table: Overview of SAMP8 experiments
Objective	Sex	Starting Age (months)	Manuscript Exp Nº	Internal Exp Nº	Genotype	Treatment	Dose (mg/kg/day)	N	Duration (weeks)	Functional testing	Time post training (NORT)	tmin (s-1)	Biomarker	Report
Dose-Response	Female	5	Exp1	Exp1	SAMR1	Vehicle		14	8+16	NORT	2h	NT	Hippocampus Microarray qRT-PCR
					SAMP8	Vehicle		16
						ORY-2001	0.96	16
							3.2	15
Dose-Response	Male	5	Exp2	Exp2	SAMR1	Vehicle		16	8+16	NORT	2h + 24h	NT
					SAMP8	Vehicle		13
						ORY-2001	0.32	14
							0.96	15
Dose-Response Dual vs KDM1Ai	Female	5	Exp3	Exp5	SAMR1	Vehicle		11	8	NORT	2h + 24h	5s
					SAMP8	Vehicle		11
						ORY-2001	0.11	6
							0.32	8
							0.96	8
						ORY-LSD1	0.1	8
							0.3	8
Drinking water vs Gavage	Female	5	Exp3'	Exp5'	SAMP8	Vehicle		8	8	NORT	2h + 24h	5s
						ORY-2001	0.11	7
							0.32	8
Dual vs MAOBi	Male	5	Exp4	Exp3	SAMR1	Vehicle		8	8	OF EPM NORT	2h + 24h	NT
					SAMP8	Vehicle		8
						ORY-2001	0.32	8
							0.96	8
						Rasagiline	3	8
Short Term	Male	5	Exp5	Exp9	SAMR1	Vehicle		12	1 6	NORT RI(1)	2h + 24h	5s	PFC Microarray qRT-PCR/TE
					SAMP8	Vehicle		12
						ORY-2001	0.96	13
Crossover	Female	5	Exp6	Exp8	SAMR1	Vehicle		12	8	NORT	2h + 24h	NT
					SAMP8	Vehicle		13
						ORY-2001	0.32	17
						ORY-2001/Vehicle		16	4
		6				Vehicle/ORY-2001		15
Aged	Female	8	Exp7	Exp10	SAMR1	Vehicle		11	16 17	NORT TCT	2h + 24h	NT
					SAMP8	Vehicle		9
						ORY-2001	0.96	12
Social Behavior	Male	5	Exp8	Exp7	SAMR1	Vehicle		10	4 6	NORT RI(1)	2h	NT	PFC Microarray qRT-PCR/TE
					SAMP8	Vehicle		8
						ORY-2001	0.32	12
							0.96	12
Dose-Response	Female	5	Aggregated Exp1 + Exp3	Aggregated Exp1 + Exp5	SAMR1	Vehicle		25	8	NORT	2h	5s	TE
					SAMP8	Vehicle		29
						ORY-2001	0.11	6
							0.32	8
							0.96	24
							3.2	15
NT: no minimum threshold for time of exploration was applied; tmin: minimum exploration time EPM: Elevated Plus Maze; NORT: Novel object recognition test; OF: Open Field; RI: Resident Intruder; TE: KDM1A target engagement
(1): 3 to 4 animals of each group were sacrificed under basal conditions
