# Supplementary material for: Modulation of KDM1A with vafidemstat rescues memory deficit and behavioral alterations
Source: PLoS One. 2020 May 29;15(5):e0233468. doi: 10.1371/journal.pone.0233468 (PMC7259601; doi:10.1371/journal.pone.0233468)
Supplement: S4 Table — (XLSX) [file pone.0233468.s010.xlsx]

## Sheet: Info
Password blocked cells	Excel

## Sheet: Full Accession List
Sample A			Sample B			Sample C
Accession	Description		Accession	Description		Accession	Description
Q13085-4	Isoform 4 of Acetyl-CoA carboxylase 1 OS=Homo sapiens OX=9606 GN=ACACA - [ACACA_HUMAN]		A5A3E0	POTE ankyrin domain family member F OS=Homo sapiens OX=9606 GN=POTEF PE=1 SV=2 - [POTEF_HUMAN]		Q13085	Acetyl-CoA carboxylase 1 OS=Homo sapiens OX=9606 GN=ACACA PE=1 SV=2 - [ACACA_HUMAN]
Q13085	Acetyl-CoA carboxylase 1 OS=Homo sapiens OX=9606 GN=ACACA PE=1 SV=2 - [ACACA_HUMAN]		A5YKK6	CCR4-NOT transcription complex subunit 1 OS=Homo sapiens OX=9606 GN=CNOT1 PE=1 SV=2 - [CNOT1_HUMAN]		Q13085-2	Isoform 2 of Acetyl-CoA carboxylase 1 OS=Homo sapiens OX=9606 GN=ACACA - [ACACA_HUMAN]
Q13085-2	Isoform 2 of Acetyl-CoA carboxylase 1 OS=Homo sapiens OX=9606 GN=ACACA - [ACACA_HUMAN]		A5YKK6-2	Isoform 2 of CCR4-NOT transcription complex subunit 1 OS=Homo sapiens OX=9606 GN=CNOT1 - [CNOT1_HUMAN]		Q13085-3	Isoform 3 of Acetyl-CoA carboxylase 1 OS=Homo sapiens OX=9606 GN=ACACA - [ACACA_HUMAN]
Q13085-3	Isoform 3 of Acetyl-CoA carboxylase 1 OS=Homo sapiens OX=9606 GN=ACACA - [ACACA_HUMAN]		A5YKK6-3	Isoform 3 of CCR4-NOT transcription complex subunit 1 OS=Homo sapiens OX=9606 GN=CNOT1 - [CNOT1_HUMAN]		Q13085-4	Isoform 4 of Acetyl-CoA carboxylase 1 OS=Homo sapiens OX=9606 GN=ACACA - [ACACA_HUMAN]
P11498	Pyruvate carboxylase, mitochondrial OS=Homo sapiens OX=9606 GN=PC PE=1 SV=2 - [PYC_HUMAN]		A6NHL2	Tubulin alpha chain-like 3 OS=Homo sapiens OX=9606 GN=TUBAL3 PE=1 SV=2 - [TBAL3_HUMAN]		P11498	Pyruvate carboxylase, mitochondrial OS=Homo sapiens OX=9606 GN=PC PE=1 SV=2 - [PYC_HUMAN]
Q08211	ATP-dependent RNA helicase A OS=Homo sapiens OX=9606 GN=DHX9 PE=1 SV=4 - [DHX9_HUMAN]		A6NHL2-2	Isoform 2 of Tubulin alpha chain-like 3 OS=Homo sapiens OX=9606 GN=TUBAL3 - [TBAL3_HUMAN]		O60341	Lysine-specific histone demethylase 1A OS=Homo sapiens OX=9606 GN=KDM1A PE=1 SV=2 - [KDM1A_HUMAN]
P05165	Propionyl-CoA carboxylase alpha chain, mitochondrial OS=Homo sapiens OX=9606 GN=PCCA PE=1 SV=4 - [PCCA_HUMAN]		A6NHQ2	rRNA/tRNA 2'-O-methyltransferase fibrillarin-like protein 1 OS=Homo sapiens OX=9606 GN=FBLL1 PE=3 SV=2 - [FBLL1_HUMAN]		O60341-2	Isoform 2 of Lysine-specific histone demethylase 1A OS=Homo sapiens OX=9606 GN=KDM1A - [KDM1A_HUMAN]
P05165-2	Isoform 2 of Propionyl-CoA carboxylase alpha chain, mitochondrial OS=Homo sapiens OX=9606 GN=PCCA - [PCCA_HUMAN]		A6NKG5	Retrotransposon-like protein 1 OS=Homo sapiens OX=9606 GN=RTL1 PE=3 SV=3 - [RTL1_HUMAN]		P04264	Keratin, type II cytoskeletal 1 OS=Homo sapiens OX=9606 GN=KRT1 PE=1 SV=6 - [K2C1_HUMAN]
Q15149	Plectin OS=Homo sapiens OX=9606 GN=PLEC PE=1 SV=3 - [PLEC_HUMAN]		A6NNZ2	Tubulin beta-8 chain-like protein LOC260334 OS=Homo sapiens OX=9606 PE=1 SV=1 - [TBB8L_HUMAN]		P10515	Dihydrolipoyllysine-residue acetyltransferase component of pyruvate dehydrogenase complex, mitochondrial OS=Homo sapiens OX=9606 GN=DLAT PE=1 SV=3 - [ODP2_HUMAN]
Q15149-2	Isoform 2 of Plectin OS=Homo sapiens OX=9606 GN=PLEC - [PLEC_HUMAN]		A8MTJ3	Guanine nucleotide-binding protein G(t) subunit alpha-3 OS=Homo sapiens OX=9606 GN=GNAT3 PE=2 SV=2 - [GNAT3_HUMAN]		P08670	Vimentin OS=Homo sapiens OX=9606 GN=VIM PE=1 SV=4 - [VIME_HUMAN]
Q15149-3	Isoform 3 of Plectin OS=Homo sapiens OX=9606 GN=PLEC - [PLEC_HUMAN]		B2RXH8	Heterogeneous nuclear ribonucleoprotein C-like 2 OS=Homo sapiens OX=9606 GN=HNRNPCL2 PE=1 SV=1 - [HNRC2_HUMAN]		P05166	Propionyl-CoA carboxylase beta chain, mitochondrial OS=Homo sapiens OX=9606 GN=PCCB PE=1 SV=3 - [PCCB_HUMAN]
Q15149-4	Isoform 4 of Plectin OS=Homo sapiens OX=9606 GN=PLEC - [PLEC_HUMAN]		C9JN71	Zinc finger protein 878 OS=Homo sapiens OX=9606 GN=ZNF878 PE=3 SV=2 - [ZN878_HUMAN]		P05166-2	Isoform 2 of Propionyl-CoA carboxylase beta chain, mitochondrial OS=Homo sapiens OX=9606 GN=PCCB - [PCCB_HUMAN]
Q15149-5	Isoform 5 of Plectin OS=Homo sapiens OX=9606 GN=PLEC - [PLEC_HUMAN]		O00330	Pyruvate dehydrogenase protein X component, mitochondrial OS=Homo sapiens OX=9606 GN=PDHX PE=1 SV=3 - [ODPX_HUMAN]		P05165	Propionyl-CoA carboxylase alpha chain, mitochondrial OS=Homo sapiens OX=9606 GN=PCCA PE=1 SV=4 - [PCCA_HUMAN]
Q15149-6	Isoform 6 of Plectin OS=Homo sapiens OX=9606 GN=PLEC - [PLEC_HUMAN]		O00330-2	Isoform 2 of Pyruvate dehydrogenase protein X component, mitochondrial OS=Homo sapiens OX=9606 GN=PDHX - [ODPX_HUMAN]		Q9HCC0	Methylcrotonoyl-CoA carboxylase beta chain, mitochondrial OS=Homo sapiens OX=9606 GN=MCCC2 PE=1 SV=1 - [MCCB_HUMAN]
Q15149-7	Isoform 7 of Plectin OS=Homo sapiens OX=9606 GN=PLEC - [PLEC_HUMAN]		O00330-3	Isoform 3 of Pyruvate dehydrogenase protein X component, mitochondrial OS=Homo sapiens OX=9606 GN=PDHX - [ODPX_HUMAN]		P05165-2	Isoform 2 of Propionyl-CoA carboxylase alpha chain, mitochondrial OS=Homo sapiens OX=9606 GN=PCCA - [PCCA_HUMAN]
Q15149-8	Isoform 8 of Plectin OS=Homo sapiens OX=9606 GN=PLEC - [PLEC_HUMAN]		O00567	Nucleolar protein 56 OS=Homo sapiens OX=9606 GN=NOP56 PE=1 SV=4 - [NOP56_HUMAN]		P05165-3	Isoform 3 of Propionyl-CoA carboxylase alpha chain, mitochondrial OS=Homo sapiens OX=9606 GN=PCCA - [PCCA_HUMAN]
Q15149-9	Isoform 9 of Plectin OS=Homo sapiens OX=9606 GN=PLEC - [PLEC_HUMAN]		O00571	ATP-dependent RNA helicase DDX3X OS=Homo sapiens OX=9606 GN=DDX3X PE=1 SV=3 - [DDX3X_HUMAN]		Q9HCC0-2	Isoform 2 of Methylcrotonoyl-CoA carboxylase beta chain, mitochondrial OS=Homo sapiens OX=9606 GN=MCCC2 - [MCCB_HUMAN]
P05165-3	Isoform 3 of Propionyl-CoA carboxylase alpha chain, mitochondrial OS=Homo sapiens OX=9606 GN=PCCA - [PCCA_HUMAN]		O00571-2	Isoform 2 of ATP-dependent RNA helicase DDX3X OS=Homo sapiens OX=9606 GN=DDX3X - [DDX3X_HUMAN]		Q96RQ3	Methylcrotonoyl-CoA carboxylase subunit alpha, mitochondrial OS=Homo sapiens OX=9606 GN=MCCC1 PE=1 SV=3 - [MCCA_HUMAN]
P02545	Prelamin-A/C OS=Homo sapiens OX=9606 GN=LMNA PE=1 SV=1 - [LMNA_HUMAN]		O00763	Acetyl-CoA carboxylase 2 OS=Homo sapiens OX=9606 GN=ACACB PE=1 SV=3 - [ACACB_HUMAN]		P35908	Keratin, type II cytoskeletal 2 epidermal OS=Homo sapiens OX=9606 GN=KRT2 PE=1 SV=2 - [K22E_HUMAN]
P02545-3	Isoform ADelta10 of Prelamin-A/C OS=Homo sapiens OX=9606 GN=LMNA - [LMNA_HUMAN]		O00763-2	Isoform 2 of Acetyl-CoA carboxylase 2 OS=Homo sapiens OX=9606 GN=ACACB - [ACACB_HUMAN]		Q92769-3	Isoform 2 of Histone deacetylase 2 OS=Homo sapiens OX=9606 GN=HDAC2 - [HDAC2_HUMAN]
P04264	Keratin, type II cytoskeletal 1 OS=Homo sapiens OX=9606 GN=KRT1 PE=1 SV=6 - [K2C1_HUMAN]		O00763-3	Isoform 3 of Acetyl-CoA carboxylase 2 OS=Homo sapiens OX=9606 GN=ACACB - [ACACB_HUMAN]		Q92769	Histone deacetylase 2 OS=Homo sapiens OX=9606 GN=HDAC2 PE=1 SV=2 - [HDAC2_HUMAN]
P35908	Keratin, type II cytoskeletal 2 epidermal OS=Homo sapiens OX=9606 GN=KRT2 PE=1 SV=2 - [K22E_HUMAN]		O14979	Heterogeneous nuclear ribonucleoprotein D-like OS=Homo sapiens OX=9606 GN=HNRNPDL PE=1 SV=3 - [HNRDL_HUMAN]		P13645	Keratin, type I cytoskeletal 10 OS=Homo sapiens OX=9606 GN=KRT10 PE=1 SV=6 - [K1C10_HUMAN]
P02545-6	Isoform 6 of Prelamin-A/C OS=Homo sapiens OX=9606 GN=LMNA - [LMNA_HUMAN]		O14979-2	Isoform 2 of Heterogeneous nuclear ribonucleoprotein D-like OS=Homo sapiens OX=9606 GN=HNRNPDL - [HNRDL_HUMAN]		Q14687	Genetic suppressor element 1 OS=Homo sapiens OX=9606 GN=GSE1 PE=1 SV=3 - [GSE1_HUMAN]
P02545-2	Isoform C of Prelamin-A/C OS=Homo sapiens OX=9606 GN=LMNA - [LMNA_HUMAN]		O14979-3	Isoform 3 of Heterogeneous nuclear ribonucleoprotein D-like OS=Homo sapiens OX=9606 GN=HNRNPDL - [HNRDL_HUMAN]		P11498-2	Isoform 2 of Pyruvate carboxylase, mitochondrial OS=Homo sapiens OX=9606 GN=PC - [PYC_HUMAN]
P08670	Vimentin OS=Homo sapiens OX=9606 GN=VIM PE=1 SV=4 - [VIME_HUMAN]		O15240	Neurosecretory protein VGF OS=Homo sapiens OX=9606 GN=VGF PE=1 SV=2 - [VGF_HUMAN]		P02545	Prelamin-A/C OS=Homo sapiens OX=9606 GN=LMNA PE=1 SV=1 - [LMNA_HUMAN]
P20700	Lamin-B1 OS=Homo sapiens OX=9606 GN=LMNB1 PE=1 SV=2 - [LMNB1_HUMAN]		O15523	ATP-dependent RNA helicase DDX3Y OS=Homo sapiens OX=9606 GN=DDX3Y PE=1 SV=2 - [DDX3Y_HUMAN]		P02545-2	Isoform C of Prelamin-A/C OS=Homo sapiens OX=9606 GN=LMNA - [LMNA_HUMAN]
P35527	Keratin, type I cytoskeletal 9 OS=Homo sapiens OX=9606 GN=KRT9 PE=1 SV=3 - [K1C9_HUMAN]		O15523-2	Isoform 2 of ATP-dependent RNA helicase DDX3Y OS=Homo sapiens OX=9606 GN=DDX3Y - [DDX3Y_HUMAN]		P02545-6	Isoform 6 of Prelamin-A/C OS=Homo sapiens OX=9606 GN=LMNA - [LMNA_HUMAN]
P13645	Keratin, type I cytoskeletal 10 OS=Homo sapiens OX=9606 GN=KRT10 PE=1 SV=6 - [K1C10_HUMAN]		O43390	Heterogeneous nuclear ribonucleoprotein R OS=Homo sapiens OX=9606 GN=HNRNPR PE=1 SV=1 - [HNRPR_HUMAN]		Q14687-2	Isoform 2 of Genetic suppressor element 1 OS=Homo sapiens OX=9606 GN=GSE1 - [GSE1_HUMAN]
O00763	Acetyl-CoA carboxylase 2 OS=Homo sapiens OX=9606 GN=ACACB PE=1 SV=3 - [ACACB_HUMAN]		O43390-2	Isoform 2 of Heterogeneous nuclear ribonucleoprotein R OS=Homo sapiens OX=9606 GN=HNRNPR - [HNRPR_HUMAN]		Q14687-3	Isoform 3 of Genetic suppressor element 1 OS=Homo sapiens OX=9606 GN=GSE1 - [GSE1_HUMAN]
Q96RQ3	Methylcrotonoyl-CoA carboxylase subunit alpha, mitochondrial OS=Homo sapiens OX=9606 GN=MCCC1 PE=1 SV=3 - [MCCA_HUMAN]		O43390-3	Isoform 3 of Heterogeneous nuclear ribonucleoprotein R OS=Homo sapiens OX=9606 GN=HNRNPR - [HNRPR_HUMAN]		P11182	Lipoamide acyltransferase component of branched-chain alpha-keto acid dehydrogenase complex, mitochondrial OS=Homo sapiens OX=9606 GN=DBT PE=1 SV=3 - [ODB2_HUMAN]
O00763-3	Isoform 3 of Acetyl-CoA carboxylase 2 OS=Homo sapiens OX=9606 GN=ACACB - [ACACB_HUMAN]		O43390-4	Isoform 4 of Heterogeneous nuclear ribonucleoprotein R OS=Homo sapiens OX=9606 GN=HNRNPR - [HNRPR_HUMAN]		Q9UKL0	REST corepressor 1 OS=Homo sapiens OX=9606 GN=RCOR1 PE=1 SV=2 - [RCOR1_HUMAN]
O00763-2	Isoform 2 of Acetyl-CoA carboxylase 2 OS=Homo sapiens OX=9606 GN=ACACB - [ACACB_HUMAN]		O43790	Keratin, type II cuticular Hb6 OS=Homo sapiens OX=9606 GN=KRT86 PE=1 SV=1 - [KRT86_HUMAN]		O00763	Acetyl-CoA carboxylase 2 OS=Homo sapiens OX=9606 GN=ACACB PE=1 SV=3 - [ACACB_HUMAN]
P02545-5	Isoform 5 of Prelamin-A/C OS=Homo sapiens OX=9606 GN=LMNA - [LMNA_HUMAN]		O43854	EGF-like repeat and discoidin I-like domain-containing protein 3 OS=Homo sapiens OX=9606 GN=EDIL3 PE=1 SV=1 - [EDIL3_HUMAN]		O00763-2	Isoform 2 of Acetyl-CoA carboxylase 2 OS=Homo sapiens OX=9606 GN=ACACB - [ACACB_HUMAN]
P02545-4	Isoform 4 of Prelamin-A/C OS=Homo sapiens OX=9606 GN=LMNA - [LMNA_HUMAN]		O43854-2	Isoform 2 of EGF-like repeat and discoidin I-like domain-containing protein 3 OS=Homo sapiens OX=9606 GN=EDIL3 - [EDIL3_HUMAN]		O00763-3	Isoform 3 of Acetyl-CoA carboxylase 2 OS=Homo sapiens OX=9606 GN=ACACB - [ACACB_HUMAN]
Q9HCC0	Methylcrotonoyl-CoA carboxylase beta chain, mitochondrial OS=Homo sapiens OX=9606 GN=MCCC2 PE=1 SV=1 - [MCCB_HUMAN]		O60264	SWI/SNF-related matrix-associated actin-dependent regulator of chromatin subfamily A member 5 OS=Homo sapiens OX=9606 GN=SMARCA5 PE=1 SV=1 - [SMCA5_HUMAN]		P35527	Keratin, type I cytoskeletal 9 OS=Homo sapiens OX=9606 GN=KRT9 PE=1 SV=3 - [K1C9_HUMAN]
Q9HCC0-2	Isoform 2 of Methylcrotonoyl-CoA carboxylase beta chain, mitochondrial OS=Homo sapiens OX=9606 GN=MCCC2 - [MCCB_HUMAN]		O60341	Lysine-specific histone demethylase 1A OS=Homo sapiens OX=9606 GN=KDM1A PE=1 SV=2 - [KDM1A_HUMAN]		Q9P2K3	REST corepressor 3 OS=Homo sapiens OX=9606 GN=RCOR3 PE=1 SV=2 - [RCOR3_HUMAN]
P23246	Splicing factor, proline- and glutamine-rich OS=Homo sapiens OX=9606 GN=SFPQ PE=1 SV=2 - [SFPQ_HUMAN]		O60341-2	Isoform 2 of Lysine-specific histone demethylase 1A OS=Homo sapiens OX=9606 GN=KDM1A - [KDM1A_HUMAN]		Q9P2K3-3	Isoform 3 of REST corepressor 3 OS=Homo sapiens OX=9606 GN=RCOR3 - [RCOR3_HUMAN]
P11388	DNA topoisomerase 2-alpha OS=Homo sapiens OX=9606 GN=TOP2A PE=1 SV=3 - [TOP2A_HUMAN]		O60506	Heterogeneous nuclear ribonucleoprotein Q OS=Homo sapiens OX=9606 GN=SYNCRIP PE=1 SV=2 - [HNRPQ_HUMAN]		Q9P2K3-4	Isoform 4 of REST corepressor 3 OS=Homo sapiens OX=9606 GN=RCOR3 - [RCOR3_HUMAN]
P11388-2	Isoform 2 of DNA topoisomerase 2-alpha OS=Homo sapiens OX=9606 GN=TOP2A - [TOP2A_HUMAN]		O60506-2	Isoform 2 of Heterogeneous nuclear ribonucleoprotein Q OS=Homo sapiens OX=9606 GN=SYNCRIP - [HNRPQ_HUMAN]		P02545-3	Isoform ADelta10 of Prelamin-A/C OS=Homo sapiens OX=9606 GN=LMNA - [LMNA_HUMAN]
P11388-3	Isoform 3 of DNA topoisomerase 2-alpha OS=Homo sapiens OX=9606 GN=TOP2A - [TOP2A_HUMAN]		O60506-3	Isoform 3 of Heterogeneous nuclear ribonucleoprotein Q OS=Homo sapiens OX=9606 GN=SYNCRIP - [HNRPQ_HUMAN]		P68371	Tubulin beta-4B chain OS=Homo sapiens OX=9606 GN=TUBB4B PE=1 SV=1 - [TBB4B_HUMAN]
P11388-4	Isoform 4 of DNA topoisomerase 2-alpha OS=Homo sapiens OX=9606 GN=TOP2A - [TOP2A_HUMAN]		O60506-4	Isoform 4 of Heterogeneous nuclear ribonucleoprotein Q OS=Homo sapiens OX=9606 GN=SYNCRIP - [HNRPQ_HUMAN]		P11177	Pyruvate dehydrogenase E1 component subunit beta, mitochondrial OS=Homo sapiens OX=9606 GN=PDHB PE=1 SV=3 - [ODPB_HUMAN]
P11498-2	Isoform 2 of Pyruvate carboxylase, mitochondrial OS=Homo sapiens OX=9606 GN=PC - [PYC_HUMAN]		O60506-5	Isoform 5 of Heterogeneous nuclear ribonucleoprotein Q OS=Homo sapiens OX=9606 GN=SYNCRIP - [HNRPQ_HUMAN]		P11177-2	Isoform 2 of Pyruvate dehydrogenase E1 component subunit beta, mitochondrial OS=Homo sapiens OX=9606 GN=PDHB - [ODPB_HUMAN]
P05166	Propionyl-CoA carboxylase beta chain, mitochondrial OS=Homo sapiens OX=9606 GN=PCCB PE=1 SV=3 - [PCCB_HUMAN]		O60812	Heterogeneous nuclear ribonucleoprotein C-like 1 OS=Homo sapiens OX=9606 GN=HNRNPCL1 PE=1 SV=1 - [HNRC1_HUMAN]		P02545-5	Isoform 5 of Prelamin-A/C OS=Homo sapiens OX=9606 GN=LMNA - [LMNA_HUMAN]
P05166-2	Isoform 2 of Propionyl-CoA carboxylase beta chain, mitochondrial OS=Homo sapiens OX=9606 GN=PCCB - [PCCB_HUMAN]		O60814	Histone H2B type 1-K OS=Homo sapiens OX=9606 GN=HIST1H2BK PE=1 SV=3 - [H2B1K_HUMAN]		P02545-4	Isoform 4 of Prelamin-A/C OS=Homo sapiens OX=9606 GN=LMNA - [LMNA_HUMAN]
P23246-2	Isoform Short of Splicing factor, proline- and glutamine-rich OS=Homo sapiens OX=9606 GN=SFPQ - [SFPQ_HUMAN]		O75190	DnaJ homolog subfamily B member 6 OS=Homo sapiens OX=9606 GN=DNAJB6 PE=1 SV=2 - [DNJB6_HUMAN]		Q9BVA1	Tubulin beta-2B chain OS=Homo sapiens OX=9606 GN=TUBB2B PE=1 SV=1 - [TBB2B_HUMAN]
O43390	Heterogeneous nuclear ribonucleoprotein R OS=Homo sapiens OX=9606 GN=HNRNPR PE=1 SV=1 - [HNRPR_HUMAN]		O75190-2	Isoform B of DnaJ homolog subfamily B member 6 OS=Homo sapiens OX=9606 GN=DNAJB6 - [DNJB6_HUMAN]		P0C0S8	Histone H2A type 1 OS=Homo sapiens OX=9606 GN=HIST1H2AG PE=1 SV=2 - [H2A1_HUMAN]
P13647	Keratin, type II cytoskeletal 5 OS=Homo sapiens OX=9606 GN=KRT5 PE=1 SV=3 - [K2C5_HUMAN]		O75190-3	Isoform C of DnaJ homolog subfamily B member 6 OS=Homo sapiens OX=9606 GN=DNAJB6 - [DNJB6_HUMAN]		P20671	Histone H2A type 1-D OS=Homo sapiens OX=9606 GN=HIST1H2AD PE=1 SV=2 - [H2A1D_HUMAN]
P43243	Matrin-3 OS=Homo sapiens OX=9606 GN=MATR3 PE=1 SV=2 - [MATR3_HUMAN]		O75190-4	Isoform D of DnaJ homolog subfamily B member 6 OS=Homo sapiens OX=9606 GN=DNAJB6 - [DNJB6_HUMAN]		Q96KK5	Histone H2A type 1-H OS=Homo sapiens OX=9606 GN=HIST1H2AH PE=1 SV=3 - [H2A1H_HUMAN]
Q03252	Lamin-B2 OS=Homo sapiens OX=9606 GN=LMNB2 PE=1 SV=4 - [LMNB2_HUMAN]		O75362	Zinc finger protein 217 OS=Homo sapiens OX=9606 GN=ZNF217 PE=1 SV=1 - [ZN217_HUMAN]		Q99878	Histone H2A type 1-J OS=Homo sapiens OX=9606 GN=HIST1H2AJ PE=1 SV=3 - [H2A1J_HUMAN]
O43390-2	Isoform 2 of Heterogeneous nuclear ribonucleoprotein R OS=Homo sapiens OX=9606 GN=HNRNPR - [HNRPR_HUMAN]		O75367	Core histone macro-H2A.1 OS=Homo sapiens OX=9606 GN=H2AFY PE=1 SV=4 - [H2AY_HUMAN]		P68363-2	Isoform 2 of Tubulin alpha-1B chain OS=Homo sapiens OX=9606 GN=TUBA1B - [TBA1B_HUMAN]
P09874	Poly [ADP-ribose] polymerase 1 OS=Homo sapiens OX=9606 GN=PARP1 PE=1 SV=4 - [PARP1_HUMAN]		O75367-2	Isoform 1 of Core histone macro-H2A.1 OS=Homo sapiens OX=9606 GN=H2AFY - [H2AY_HUMAN]		Q9UBW7	Zinc finger MYM-type protein 2 OS=Homo sapiens OX=9606 GN=ZMYM2 PE=1 SV=1 - [ZMYM2_HUMAN]
O43390-3	Isoform 3 of Heterogeneous nuclear ribonucleoprotein R OS=Homo sapiens OX=9606 GN=HNRNPR - [HNRPR_HUMAN]		O75367-3	Isoform 3 of Core histone macro-H2A.1 OS=Homo sapiens OX=9606 GN=H2AFY - [H2AY_HUMAN]		P08559-4	Isoform 4 of Pyruvate dehydrogenase E1 component subunit alpha, somatic form, mitochondrial OS=Homo sapiens OX=9606 GN=PDHA1 - [ODPA_HUMAN]
P08559-4	Isoform 4 of Pyruvate dehydrogenase E1 component subunit alpha, somatic form, mitochondrial OS=Homo sapiens OX=9606 GN=PDHA1 - [ODPA_HUMAN]		O75475	PC4 and SFRS1-interacting protein OS=Homo sapiens OX=9606 GN=PSIP1 PE=1 SV=1 - [PSIP1_HUMAN]		P08559	Pyruvate dehydrogenase E1 component subunit alpha, somatic form, mitochondrial OS=Homo sapiens OX=9606 GN=PDHA1 PE=1 SV=3 - [ODPA_HUMAN]
Q12906-7	Isoform 7 of Interleukin enhancer-binding factor 3 OS=Homo sapiens OX=9606 GN=ILF3 - [ILF3_HUMAN]		O75475-2	Isoform 2 of PC4 and SFRS1-interacting protein OS=Homo sapiens OX=9606 GN=PSIP1 - [PSIP1_HUMAN]		P08559-2	Isoform 2 of Pyruvate dehydrogenase E1 component subunit alpha, somatic form, mitochondrial OS=Homo sapiens OX=9606 GN=PDHA1 - [ODPA_HUMAN]
O43143	Pre-mRNA-splicing factor ATP-dependent RNA helicase DHX15 OS=Homo sapiens OX=9606 GN=DHX15 PE=1 SV=2 - [DHX15_HUMAN]		O75475-3	Isoform 3 of PC4 and SFRS1-interacting protein OS=Homo sapiens OX=9606 GN=PSIP1 - [PSIP1_HUMAN]		P08559-3	Isoform 3 of Pyruvate dehydrogenase E1 component subunit alpha, somatic form, mitochondrial OS=Homo sapiens OX=9606 GN=PDHA1 - [ODPA_HUMAN]
O60506	Heterogeneous nuclear ribonucleoprotein Q OS=Homo sapiens OX=9606 GN=SYNCRIP PE=1 SV=2 - [HNRPQ_HUMAN]		O75526	RNA-binding motif protein, X-linked-like-2 OS=Homo sapiens OX=9606 GN=RBMXL2 PE=1 SV=3 - [RMXL2_HUMAN]		Q71U36-2	Isoform 2 of Tubulin alpha-1A chain OS=Homo sapiens OX=9606 GN=TUBA1A - [TBA1A_HUMAN]
P08559	Pyruvate dehydrogenase E1 component subunit alpha, somatic form, mitochondrial OS=Homo sapiens OX=9606 GN=PDHA1 PE=1 SV=3 - [ODPA_HUMAN]		O76013	Keratin, type I cuticular Ha6 OS=Homo sapiens OX=9606 GN=KRT36 PE=1 SV=1 - [KRT36_HUMAN]		Q9BQE3	Tubulin alpha-1C chain OS=Homo sapiens OX=9606 GN=TUBA1C PE=1 SV=1 - [TBA1C_HUMAN]
P08559-2	Isoform 2 of Pyruvate dehydrogenase E1 component subunit alpha, somatic form, mitochondrial OS=Homo sapiens OX=9606 GN=PDHA1 - [ODPA_HUMAN]		O76013-2	Isoform 2 of Keratin, type I cuticular Ha6 OS=Homo sapiens OX=9606 GN=KRT36 - [KRT36_HUMAN]		P04908	Histone H2A type 1-B/E OS=Homo sapiens OX=9606 GN=HIST1H2AB PE=1 SV=2 - [H2A1B_HUMAN]
P08559-3	Isoform 3 of Pyruvate dehydrogenase E1 component subunit alpha, somatic form, mitochondrial OS=Homo sapiens OX=9606 GN=PDHA1 - [ODPA_HUMAN]		O76014	Keratin, type I cuticular Ha7 OS=Homo sapiens OX=9606 GN=KRT37 PE=1 SV=3 - [KRT37_HUMAN]		Q93077	Histone H2A type 1-C OS=Homo sapiens OX=9606 GN=HIST1H2AC PE=1 SV=3 - [H2A1C_HUMAN]
P10515	Dihydrolipoyllysine-residue acetyltransferase component of pyruvate dehydrogenase complex, mitochondrial OS=Homo sapiens OX=9606 GN=DLAT PE=1 SV=3 - [ODP2_HUMAN]		O76015	Keratin, type I cuticular Ha8 OS=Homo sapiens OX=9606 GN=KRT38 PE=1 SV=3 - [KRT38_HUMAN]		P11177-3	Isoform 3 of Pyruvate dehydrogenase E1 component subunit beta, mitochondrial OS=Homo sapiens OX=9606 GN=PDHB - [ODPB_HUMAN]
P11182	Lipoamide acyltransferase component of branched-chain alpha-keto acid dehydrogenase complex, mitochondrial OS=Homo sapiens OX=9606 GN=DBT PE=1 SV=3 - [ODB2_HUMAN]		O95678	Keratin, type II cytoskeletal 75 OS=Homo sapiens OX=9606 GN=KRT75 PE=1 SV=2 - [K2C75_HUMAN]		P22626	Heterogeneous nuclear ribonucleoproteins A2/B1 OS=Homo sapiens OX=9606 GN=HNRNPA2B1 PE=1 SV=2 - [ROA2_HUMAN]
P14866	Heterogeneous nuclear ribonucleoprotein L OS=Homo sapiens OX=9606 GN=HNRNPL PE=1 SV=2 - [HNRPL_HUMAN]		O95716	Ras-related protein Rab-3D OS=Homo sapiens OX=9606 GN=RAB3D PE=1 SV=1 - [RAB3D_HUMAN]		O15240	Neurosecretory protein VGF OS=Homo sapiens OX=9606 GN=VGF PE=1 SV=2 - [VGF_HUMAN]
P22626	Heterogeneous nuclear ribonucleoproteins A2/B1 OS=Homo sapiens OX=9606 GN=HNRNPA2B1 PE=1 SV=2 - [ROA2_HUMAN]		P00403	Cytochrome c oxidase subunit 2 OS=Homo sapiens OX=9606 GN=MT-CO2 PE=1 SV=1 - [COX2_HUMAN]		P11142-2	Isoform 2 of Heat shock cognate 71 kDa protein OS=Homo sapiens OX=9606 GN=HSPA8 - [HSP7C_HUMAN]
P48681	Nestin OS=Homo sapiens OX=9606 GN=NES PE=1 SV=2 - [NEST_HUMAN]		P00450	Ceruloplasmin OS=Homo sapiens OX=9606 GN=CP PE=1 SV=1 - [CERU_HUMAN]		Q13509-2	Isoform 2 of Tubulin beta-3 chain OS=Homo sapiens OX=9606 GN=TUBB3 - [TBB3_HUMAN]
Q02880	DNA topoisomerase 2-beta OS=Homo sapiens OX=9606 GN=TOP2B PE=1 SV=3 - [TOP2B_HUMAN]		P02533	Keratin, type I cytoskeletal 14 OS=Homo sapiens OX=9606 GN=KRT14 PE=1 SV=4 - [K1C14_HUMAN]		P48681	Nestin OS=Homo sapiens OX=9606 GN=NES PE=1 SV=2 - [NEST_HUMAN]
Q02880-2	Isoform Beta-1 of DNA topoisomerase 2-beta OS=Homo sapiens OX=9606 GN=TOP2B - [TOP2B_HUMAN]		P02538	Keratin, type II cytoskeletal 6A OS=Homo sapiens OX=9606 GN=KRT6A PE=1 SV=3 - [K2C6A_HUMAN]		P13647	Keratin, type II cytoskeletal 5 OS=Homo sapiens OX=9606 GN=KRT5 PE=1 SV=3 - [K2C5_HUMAN]
Q12906	Interleukin enhancer-binding factor 3 OS=Homo sapiens OX=9606 GN=ILF3 PE=1 SV=3 - [ILF3_HUMAN]		P02545	Prelamin-A/C OS=Homo sapiens OX=9606 GN=LMNA PE=1 SV=1 - [LMNA_HUMAN]		P20700	Lamin-B1 OS=Homo sapiens OX=9606 GN=LMNB1 PE=1 SV=2 - [LMNB1_HUMAN]
Q9BUJ2	Heterogeneous nuclear ribonucleoprotein U-like protein 1 OS=Homo sapiens OX=9606 GN=HNRNPUL1 PE=1 SV=2 - [HNRL1_HUMAN]		P02545-2	Isoform C of Prelamin-A/C OS=Homo sapiens OX=9606 GN=LMNA - [LMNA_HUMAN]		Q9BTM1-2	Isoform 2 of Histone H2A.J OS=Homo sapiens OX=9606 GN=H2AFJ - [H2AJ_HUMAN]
Q9BUJ2-2	Isoform 2 of Heterogeneous nuclear ribonucleoprotein U-like protein 1 OS=Homo sapiens OX=9606 GN=HNRNPUL1 - [HNRL1_HUMAN]		P02545-3	Isoform ADelta10 of Prelamin-A/C OS=Homo sapiens OX=9606 GN=LMNA - [LMNA_HUMAN]		O00330-3	Isoform 3 of Pyruvate dehydrogenase protein X component, mitochondrial OS=Homo sapiens OX=9606 GN=PDHX - [ODPX_HUMAN]
O15240	Neurosecretory protein VGF OS=Homo sapiens OX=9606 GN=VGF PE=1 SV=2 - [VGF_HUMAN]		P02545-4	Isoform 4 of Prelamin-A/C OS=Homo sapiens OX=9606 GN=LMNA - [LMNA_HUMAN]		O00330	Pyruvate dehydrogenase protein X component, mitochondrial OS=Homo sapiens OX=9606 GN=PDHX PE=1 SV=3 - [ODPX_HUMAN]
O60506-2	Isoform 2 of Heterogeneous nuclear ribonucleoprotein Q OS=Homo sapiens OX=9606 GN=SYNCRIP - [HNRPQ_HUMAN]		P02545-5	Isoform 5 of Prelamin-A/C OS=Homo sapiens OX=9606 GN=LMNA - [LMNA_HUMAN]		P02768	Serum albumin OS=Homo sapiens OX=9606 GN=ALB PE=1 SV=2 - [ALBU_HUMAN]
P52272	Heterogeneous nuclear ribonucleoprotein M OS=Homo sapiens OX=9606 GN=HNRNPM PE=1 SV=3 - [HNRPM_HUMAN]		P02545-6	Isoform 6 of Prelamin-A/C OS=Homo sapiens OX=9606 GN=LMNA - [LMNA_HUMAN]		P02768-2	Isoform 2 of Serum albumin OS=Homo sapiens OX=9606 GN=ALB - [ALBU_HUMAN]
P52272-2	Isoform 2 of Heterogeneous nuclear ribonucleoprotein M OS=Homo sapiens OX=9606 GN=HNRNPM - [HNRPM_HUMAN]		P02768	Serum albumin OS=Homo sapiens OX=9606 GN=ALB PE=1 SV=2 - [ALBU_HUMAN]		P02533	Keratin, type I cytoskeletal 14 OS=Homo sapiens OX=9606 GN=KRT14 PE=1 SV=4 - [K1C14_HUMAN]
P78527	DNA-dependent protein kinase catalytic subunit OS=Homo sapiens OX=9606 GN=PRKDC PE=1 SV=3 - [PRKDC_HUMAN]		P02768-2	Isoform 2 of Serum albumin OS=Homo sapiens OX=9606 GN=ALB - [ALBU_HUMAN]		Q13547	Histone deacetylase 1 OS=Homo sapiens OX=9606 GN=HDAC1 PE=1 SV=1 - [HDAC1_HUMAN]
P78527-2	Isoform 2 of DNA-dependent protein kinase catalytic subunit OS=Homo sapiens OX=9606 GN=PRKDC - [PRKDC_HUMAN]		P02768-3	Isoform 3 of Serum albumin OS=Homo sapiens OX=9606 GN=ALB - [ALBU_HUMAN]		P02768-3	Isoform 3 of Serum albumin OS=Homo sapiens OX=9606 GN=ALB - [ALBU_HUMAN]
Q9BUJ2-4	Isoform 4 of Heterogeneous nuclear ribonucleoprotein U-like protein 1 OS=Homo sapiens OX=9606 GN=HNRNPUL1 - [HNRL1_HUMAN]		P04259	Keratin, type II cytoskeletal 6B OS=Homo sapiens OX=9606 GN=KRT6B PE=1 SV=5 - [K2C6B_HUMAN]		P16104	Histone H2AX OS=Homo sapiens OX=9606 GN=H2AFX PE=1 SV=2 - [H2AX_HUMAN]
O60264	SWI/SNF-related matrix-associated actin-dependent regulator of chromatin subfamily A member 5 OS=Homo sapiens OX=9606 GN=SMARCA5 PE=1 SV=1 - [SMCA5_HUMAN]		P04264	Keratin, type II cytoskeletal 1 OS=Homo sapiens OX=9606 GN=KRT1 PE=1 SV=6 - [K2C1_HUMAN]		P52272	Heterogeneous nuclear ribonucleoprotein M OS=Homo sapiens OX=9606 GN=HNRNPM PE=1 SV=3 - [HNRPM_HUMAN]
O75643	U5 small nuclear ribonucleoprotein 200 kDa helicase OS=Homo sapiens OX=9606 GN=SNRNP200 PE=1 SV=2 - [U520_HUMAN]		P04792	Heat shock protein beta-1 OS=Homo sapiens OX=9606 GN=HSPB1 PE=1 SV=2 - [HSPB1_HUMAN]		P52272-2	Isoform 2 of Heterogeneous nuclear ribonucleoprotein M OS=Homo sapiens OX=9606 GN=HNRNPM - [HNRPM_HUMAN]
Q12906-2	Isoform 2 of Interleukin enhancer-binding factor 3 OS=Homo sapiens OX=9606 GN=ILF3 - [ILF3_HUMAN]		P04899	Guanine nucleotide-binding protein G(i) subunit alpha-2 OS=Homo sapiens OX=9606 GN=GNAI2 PE=1 SV=3 - [GNAI2_HUMAN]		Q8IZ40	REST corepressor 2 OS=Homo sapiens OX=9606 GN=RCOR2 PE=1 SV=2 - [RCOR2_HUMAN]
Q12906-3	Isoform 3 of Interleukin enhancer-binding factor 3 OS=Homo sapiens OX=9606 GN=ILF3 - [ILF3_HUMAN]		P04899-4	Isoform sGi2 of Guanine nucleotide-binding protein G(i) subunit alpha-2 OS=Homo sapiens OX=9606 GN=GNAI2 - [GNAI2_HUMAN]		Q12906-7	Isoform 7 of Interleukin enhancer-binding factor 3 OS=Homo sapiens OX=9606 GN=ILF3 - [ILF3_HUMAN]
Q12906-4	Isoform 4 of Interleukin enhancer-binding factor 3 OS=Homo sapiens OX=9606 GN=ILF3 - [ILF3_HUMAN]		P04908	Histone H2A type 1-B/E OS=Homo sapiens OX=9606 GN=HIST1H2AB PE=1 SV=2 - [H2A1B_HUMAN]		Q9BUF5	Tubulin beta-6 chain OS=Homo sapiens OX=9606 GN=TUBB6 PE=1 SV=1 - [TBB6_HUMAN]
Q12906-5	Isoform 5 of Interleukin enhancer-binding factor 3 OS=Homo sapiens OX=9606 GN=ILF3 - [ILF3_HUMAN]		P05141	ADP/ATP translocase 2 OS=Homo sapiens OX=9606 GN=SLC25A5 PE=1 SV=7 - [ADT2_HUMAN]		P11021	Endoplasmic reticulum chaperone BiP OS=Homo sapiens OX=9606 GN=HSPA5 PE=1 SV=2 - [BIP_HUMAN]
Q12906-6	Isoform 6 of Interleukin enhancer-binding factor 3 OS=Homo sapiens OX=9606 GN=ILF3 - [ILF3_HUMAN]		P05165	Propionyl-CoA carboxylase alpha chain, mitochondrial OS=Homo sapiens OX=9606 GN=PCCA PE=1 SV=4 - [PCCA_HUMAN]		Q12906-4	Isoform 4 of Interleukin enhancer-binding factor 3 OS=Homo sapiens OX=9606 GN=ILF3 - [ILF3_HUMAN]
Q15233	Non-POU domain-containing octamer-binding protein OS=Homo sapiens OX=9606 GN=NONO PE=1 SV=4 - [NONO_HUMAN]		P05165-2	Isoform 2 of Propionyl-CoA carboxylase alpha chain, mitochondrial OS=Homo sapiens OX=9606 GN=PCCA - [PCCA_HUMAN]		Q12906-6	Isoform 6 of Interleukin enhancer-binding factor 3 OS=Homo sapiens OX=9606 GN=ILF3 - [ILF3_HUMAN]
P14866-2	Isoform 2 of Heterogeneous nuclear ribonucleoprotein L OS=Homo sapiens OX=9606 GN=HNRNPL - [HNRPL_HUMAN]		P05165-3	Isoform 3 of Propionyl-CoA carboxylase alpha chain, mitochondrial OS=Homo sapiens OX=9606 GN=PCCA - [PCCA_HUMAN]		Q12906	Interleukin enhancer-binding factor 3 OS=Homo sapiens OX=9606 GN=ILF3 PE=1 SV=3 - [ILF3_HUMAN]
Q15233-2	Isoform 2 of Non-POU domain-containing octamer-binding protein OS=Homo sapiens OX=9606 GN=NONO - [NONO_HUMAN]		P05166	Propionyl-CoA carboxylase beta chain, mitochondrial OS=Homo sapiens OX=9606 GN=PCCB PE=1 SV=3 - [PCCB_HUMAN]		P10412	Histone H1.4 OS=Homo sapiens OX=9606 GN=HIST1H1E PE=1 SV=2 - [H14_HUMAN]
Q71U36-2	Isoform 2 of Tubulin alpha-1A chain OS=Homo sapiens OX=9606 GN=TUBA1A - [TBA1A_HUMAN]		P05166-2	Isoform 2 of Propionyl-CoA carboxylase beta chain, mitochondrial OS=Homo sapiens OX=9606 GN=PCCB - [PCCB_HUMAN]		P16402	Histone H1.3 OS=Homo sapiens OX=9606 GN=HIST1H1D PE=1 SV=2 - [H13_HUMAN]
P11177	Pyruvate dehydrogenase E1 component subunit beta, mitochondrial OS=Homo sapiens OX=9606 GN=PDHB PE=1 SV=3 - [ODPB_HUMAN]		P05783	Keratin, type I cytoskeletal 18 OS=Homo sapiens OX=9606 GN=KRT18 PE=1 SV=2 - [K1C18_HUMAN]		P16403	Histone H1.2 OS=Homo sapiens OX=9606 GN=HIST1H1C PE=1 SV=2 - [H12_HUMAN]
P11177-2	Isoform 2 of Pyruvate dehydrogenase E1 component subunit beta, mitochondrial OS=Homo sapiens OX=9606 GN=PDHB - [ODPB_HUMAN]		P05787	Keratin, type II cytoskeletal 8 OS=Homo sapiens OX=9606 GN=KRT8 PE=1 SV=7 - [K2C8_HUMAN]		P36957	Dihydrolipoyllysine-residue succinyltransferase component of 2-oxoglutarate dehydrogenase complex, mitochondrial OS=Homo sapiens OX=9606 GN=DLST PE=1 SV=4 - [ODO2_HUMAN]
P38919	Eukaryotic initiation factor 4A-III OS=Homo sapiens OX=9606 GN=EIF4A3 PE=1 SV=4 - [IF4A3_HUMAN]		P05787-2	Isoform 2 of Keratin, type II cytoskeletal 8 OS=Homo sapiens OX=9606 GN=KRT8 - [K2C8_HUMAN]		Q13748-2	Isoform 2 of Tubulin alpha-3C/D chain OS=Homo sapiens OX=9606 GN=TUBA3C - [TBA3C_HUMAN]
Q9BUJ2-3	Isoform 3 of Heterogeneous nuclear ribonucleoprotein U-like protein 1 OS=Homo sapiens OX=9606 GN=HNRNPUL1 - [HNRL1_HUMAN]		P06748	Nucleophosmin OS=Homo sapiens OX=9606 GN=NPM1 PE=1 SV=2 - [NPM_HUMAN]		Q6PEY2	Tubulin alpha-3E chain OS=Homo sapiens OX=9606 GN=TUBA3E PE=1 SV=2 - [TBA3E_HUMAN]
Q9UIG0	Tyrosine-protein kinase BAZ1B OS=Homo sapiens OX=9606 GN=BAZ1B PE=1 SV=2 - [BAZ1B_HUMAN]		P06748-2	Isoform 2 of Nucleophosmin OS=Homo sapiens OX=9606 GN=NPM1 - [NPM_HUMAN]		Q9P2K3-2	Isoform 2 of REST corepressor 3 OS=Homo sapiens OX=9606 GN=RCOR3 - [RCOR3_HUMAN]
Q9UIG0-2	Isoform 2 of Tyrosine-protein kinase BAZ1B OS=Homo sapiens OX=9606 GN=BAZ1B - [BAZ1B_HUMAN]		P06748-3	Isoform 3 of Nucleophosmin OS=Homo sapiens OX=9606 GN=NPM1 - [NPM_HUMAN]		P38159-2	Isoform 2 of RNA-binding motif protein, X chromosome OS=Homo sapiens OX=9606 GN=RBMX - [RBMX_HUMAN]
O43390-4	Isoform 4 of Heterogeneous nuclear ribonucleoprotein R OS=Homo sapiens OX=9606 GN=HNRNPR - [HNRPR_HUMAN]		P06899	Histone H2B type 1-J OS=Homo sapiens OX=9606 GN=HIST1H2BJ PE=1 SV=3 - [H2B1J_HUMAN]		Q00839	Heterogeneous nuclear ribonucleoprotein U OS=Homo sapiens OX=9606 GN=HNRNPU PE=1 SV=6 - [HNRPU_HUMAN]
P11177-3	Isoform 3 of Pyruvate dehydrogenase E1 component subunit beta, mitochondrial OS=Homo sapiens OX=9606 GN=PDHB - [ODPB_HUMAN]		P07196	Neurofilament light polypeptide OS=Homo sapiens OX=9606 GN=NEFL PE=1 SV=3 - [NFL_HUMAN]		Q00839-2	Isoform 2 of Heterogeneous nuclear ribonucleoprotein U OS=Homo sapiens OX=9606 GN=HNRNPU - [HNRPU_HUMAN]
O60506-3	Isoform 3 of Heterogeneous nuclear ribonucleoprotein Q OS=Homo sapiens OX=9606 GN=SYNCRIP - [HNRPQ_HUMAN]		P07197	Neurofilament medium polypeptide OS=Homo sapiens OX=9606 GN=NEFM PE=1 SV=3 - [NFM_HUMAN]		P06899	Histone H2B type 1-J OS=Homo sapiens OX=9606 GN=HIST1H2BJ PE=1 SV=3 - [H2B1J_HUMAN]
P02533	Keratin, type I cytoskeletal 14 OS=Homo sapiens OX=9606 GN=KRT14 PE=1 SV=4 - [K1C14_HUMAN]		P07197-2	Isoform 2 of Neurofilament medium polypeptide OS=Homo sapiens OX=9606 GN=NEFM - [NFM_HUMAN]		P23527	Histone H2B type 1-O OS=Homo sapiens OX=9606 GN=HIST1H2BO PE=1 SV=3 - [H2B1O_HUMAN]
P08238	Heat shock protein HSP 90-beta OS=Homo sapiens OX=9606 GN=HSP90AB1 PE=1 SV=4 - [HS90B_HUMAN]		P07305	Histone H1.0 OS=Homo sapiens OX=9606 GN=H1F0 PE=1 SV=3 - [H10_HUMAN]		P33778	Histone H2B type 1-B OS=Homo sapiens OX=9606 GN=HIST1H2BB PE=1 SV=2 - [H2B1B_HUMAN]
P38159-2	Isoform 2 of RNA-binding motif protein, X chromosome OS=Homo sapiens OX=9606 GN=RBMX - [RBMX_HUMAN]		P07305-2	Isoform 2 of Histone H1.0 OS=Homo sapiens OX=9606 GN=H1F0 - [H10_HUMAN]		Q16778	Histone H2B type 2-E OS=Homo sapiens OX=9606 GN=HIST2H2BE PE=1 SV=3 - [H2B2E_HUMAN]
Q9BQE3	Tubulin alpha-1C chain OS=Homo sapiens OX=9606 GN=TUBA1C PE=1 SV=1 - [TBA1C_HUMAN]		P07900	Heat shock protein HSP 90-alpha OS=Homo sapiens OX=9606 GN=HSP90AA1 PE=1 SV=5 - [HS90A_HUMAN]		Q08211	ATP-dependent RNA helicase A OS=Homo sapiens OX=9606 GN=DHX9 PE=1 SV=4 - [DHX9_HUMAN]
Q9Y2X3	Nucleolar protein 58 OS=Homo sapiens OX=9606 GN=NOP58 PE=1 SV=1 - [NOP58_HUMAN]		P07900-2	Isoform 2 of Heat shock protein HSP 90-alpha OS=Homo sapiens OX=9606 GN=HSP90AA1 - [HS90A_HUMAN]		Q12906-2	Isoform 2 of Interleukin enhancer-binding factor 3 OS=Homo sapiens OX=9606 GN=ILF3 - [ILF3_HUMAN]
O00330-3	Isoform 3 of Pyruvate dehydrogenase protein X component, mitochondrial OS=Homo sapiens OX=9606 GN=PDHX - [ODPX_HUMAN]		P07910	Heterogeneous nuclear ribonucleoproteins C1/C2 OS=Homo sapiens OX=9606 GN=HNRNPC PE=1 SV=4 - [HNRPC_HUMAN]		Q12906-3	Isoform 3 of Interleukin enhancer-binding factor 3 OS=Homo sapiens OX=9606 GN=ILF3 - [ILF3_HUMAN]
O00330	Pyruvate dehydrogenase protein X component, mitochondrial OS=Homo sapiens OX=9606 GN=PDHX PE=1 SV=3 - [ODPX_HUMAN]		P07910-2	Isoform C1 of Heterogeneous nuclear ribonucleoproteins C1/C2 OS=Homo sapiens OX=9606 GN=HNRNPC - [HNRPC_HUMAN]		Q12906-5	Isoform 5 of Interleukin enhancer-binding factor 3 OS=Homo sapiens OX=9606 GN=ILF3 - [ILF3_HUMAN]
O60506-4	Isoform 4 of Heterogeneous nuclear ribonucleoprotein Q OS=Homo sapiens OX=9606 GN=SYNCRIP - [HNRPQ_HUMAN]		P07910-3	Isoform 3 of Heterogeneous nuclear ribonucleoproteins C1/C2 OS=Homo sapiens OX=9606 GN=HNRNPC - [HNRPC_HUMAN]		P68366-2	Isoform 2 of Tubulin alpha-4A chain OS=Homo sapiens OX=9606 GN=TUBA4A - [TBA4A_HUMAN]
P11142-2	Isoform 2 of Heat shock cognate 71 kDa protein OS=Homo sapiens OX=9606 GN=HSPA8 - [HSP7C_HUMAN]		P07910-4	Isoform 4 of Heterogeneous nuclear ribonucleoproteins C1/C2 OS=Homo sapiens OX=9606 GN=HNRNPC - [HNRPC_HUMAN]		O75362	Zinc finger protein 217 OS=Homo sapiens OX=9606 GN=ZNF217 PE=1 SV=1 - [ZN217_HUMAN]
P17844	Probable ATP-dependent RNA helicase DDX5 OS=Homo sapiens OX=9606 GN=DDX5 PE=1 SV=1 - [DDX5_HUMAN]		P08238	Heat shock protein HSP 90-beta OS=Homo sapiens OX=9606 GN=HSP90AB1 PE=1 SV=4 - [HS90B_HUMAN]		P08779	Keratin, type I cytoskeletal 16 OS=Homo sapiens OX=9606 GN=KRT16 PE=1 SV=4 - [K1C16_HUMAN]
P46821	Microtubule-associated protein 1B OS=Homo sapiens OX=9606 GN=MAP1B PE=1 SV=2 - [MAP1B_HUMAN]		P08559	Pyruvate dehydrogenase E1 component subunit alpha, somatic form, mitochondrial OS=Homo sapiens OX=9606 GN=PDHA1 PE=1 SV=3 - [ODPA_HUMAN]		O00330-2	Isoform 2 of Pyruvate dehydrogenase protein X component, mitochondrial OS=Homo sapiens OX=9606 GN=PDHX - [ODPX_HUMAN]
Q00839	Heterogeneous nuclear ribonucleoprotein U OS=Homo sapiens OX=9606 GN=HNRNPU PE=1 SV=6 - [HNRPU_HUMAN]		P08559-2	Isoform 2 of Pyruvate dehydrogenase E1 component subunit alpha, somatic form, mitochondrial OS=Homo sapiens OX=9606 GN=PDHA1 - [ODPA_HUMAN]		Q8IUE6	Histone H2A type 2-B OS=Homo sapiens OX=9606 GN=HIST2H2AB PE=1 SV=3 - [H2A2B_HUMAN]
P17844-2	Isoform 2 of Probable ATP-dependent RNA helicase DDX5 OS=Homo sapiens OX=9606 GN=DDX5 - [DDX5_HUMAN]		P08559-3	Isoform 3 of Pyruvate dehydrogenase E1 component subunit alpha, somatic form, mitochondrial OS=Homo sapiens OX=9606 GN=PDHA1 - [ODPA_HUMAN]		Q01546	Keratin, type II cytoskeletal 2 oral OS=Homo sapiens OX=9606 GN=KRT76 PE=1 SV=2 - [K22O_HUMAN]
P68363-2	Isoform 2 of Tubulin alpha-1B chain OS=Homo sapiens OX=9606 GN=TUBA1B - [TBA1B_HUMAN]		P08559-4	Isoform 4 of Pyruvate dehydrogenase E1 component subunit alpha, somatic form, mitochondrial OS=Homo sapiens OX=9606 GN=PDHA1 - [ODPA_HUMAN]		Q92618	Zinc finger protein 516 OS=Homo sapiens OX=9606 GN=ZNF516 PE=1 SV=1 - [ZN516_HUMAN]
O75533	Splicing factor 3B subunit 1 OS=Homo sapiens OX=9606 GN=SF3B1 PE=1 SV=3 - [SF3B1_HUMAN]		P08579	U2 small nuclear ribonucleoprotein B'' OS=Homo sapiens OX=9606 GN=SNRPB2 PE=1 SV=1 - [RU2B_HUMAN]		Q3ZCM7	Tubulin beta-8 chain OS=Homo sapiens OX=9606 GN=TUBB8 PE=1 SV=2 - [TBB8_HUMAN]
P07910	Heterogeneous nuclear ribonucleoproteins C1/C2 OS=Homo sapiens OX=9606 GN=HNRNPC PE=1 SV=4 - [HNRPC_HUMAN]		P08670	Vimentin OS=Homo sapiens OX=9606 GN=VIM PE=1 SV=4 - [VIME_HUMAN]		Q5QNW6-2	Isoform 2 of Histone H2B type 2-F OS=Homo sapiens OX=9606 GN=HIST2H2BF - [H2B2F_HUMAN]
P07910-2	Isoform C1 of Heterogeneous nuclear ribonucleoproteins C1/C2 OS=Homo sapiens OX=9606 GN=HNRNPC - [HNRPC_HUMAN]		P08727	Keratin, type I cytoskeletal 19 OS=Homo sapiens OX=9606 GN=KRT19 PE=1 SV=4 - [K1C19_HUMAN]		O60814	Histone H2B type 1-K OS=Homo sapiens OX=9606 GN=HIST1H2BK PE=1 SV=3 - [H2B1K_HUMAN]
P09651	Heterogeneous nuclear ribonucleoprotein A1 OS=Homo sapiens OX=9606 GN=HNRNPA1 PE=1 SV=5 - [ROA1_HUMAN]		P08729	Keratin, type II cytoskeletal 7 OS=Homo sapiens OX=9606 GN=KRT7 PE=1 SV=5 - [K2C7_HUMAN]		P57053	Histone H2B type F-S OS=Homo sapiens OX=9606 GN=H2BFS PE=1 SV=2 - [H2BFS_HUMAN]
P09651-3	Isoform 2 of Heterogeneous nuclear ribonucleoprotein A1 OS=Homo sapiens OX=9606 GN=HNRNPA1 - [ROA1_HUMAN]		P08754	Guanine nucleotide-binding protein G(k) subunit alpha OS=Homo sapiens OX=9606 GN=GNAI3 PE=1 SV=3 - [GNAI3_HUMAN]		P62807	Histone H2B type 1-C/E/F/G/I OS=Homo sapiens OX=9606 GN=HIST1H2BC PE=1 SV=4 - [H2B1C_HUMAN]
P46013	Proliferation marker protein Ki-67 OS=Homo sapiens OX=9606 GN=MKI67 PE=1 SV=2 - [KI67_HUMAN]		P08779	Keratin, type I cytoskeletal 16 OS=Homo sapiens OX=9606 GN=KRT16 PE=1 SV=4 - [K1C16_HUMAN]		Q5QNW6	Histone H2B type 2-F OS=Homo sapiens OX=9606 GN=HIST2H2BF PE=1 SV=3 - [H2B2F_HUMAN]
P46013-2	Isoform Short of Proliferation marker protein Ki-67 OS=Homo sapiens OX=9606 GN=MKI67 - [KI67_HUMAN]		P09471	Guanine nucleotide-binding protein G(o) subunit alpha OS=Homo sapiens OX=9606 GN=GNAO1 PE=1 SV=4 - [GNAO_HUMAN]		Q93079	Histone H2B type 1-H OS=Homo sapiens OX=9606 GN=HIST1H2BH PE=1 SV=3 - [H2B1H_HUMAN]
P46087	Probable 28S rRNA (cytosine(4447)-C(5))-methyltransferase OS=Homo sapiens OX=9606 GN=NOP2 PE=1 SV=2 - [NOP2_HUMAN]		P09471-2	Isoform Alpha-2 of Guanine nucleotide-binding protein G(o) subunit alpha OS=Homo sapiens OX=9606 GN=GNAO1 - [GNAO_HUMAN]		Q99877	Histone H2B type 1-N OS=Homo sapiens OX=9606 GN=HIST1H2BN PE=1 SV=3 - [H2B1N_HUMAN]
Q00839-2	Isoform 2 of Heterogeneous nuclear ribonucleoprotein U OS=Homo sapiens OX=9606 GN=HNRNPU - [HNRPU_HUMAN]		P09622	Dihydrolipoyl dehydrogenase, mitochondrial OS=Homo sapiens OX=9606 GN=DLD PE=1 SV=2 - [DLDH_HUMAN]		Q99879	Histone H2B type 1-M OS=Homo sapiens OX=9606 GN=HIST1H2BM PE=1 SV=3 - [H2B1M_HUMAN]
Q13748-2	Isoform 2 of Tubulin alpha-3C/D chain OS=Homo sapiens OX=9606 GN=TUBA3C - [TBA3C_HUMAN]		P09622-2	Isoform 2 of Dihydrolipoyl dehydrogenase, mitochondrial OS=Homo sapiens OX=9606 GN=DLD - [DLDH_HUMAN]		Q71UI9	Histone H2A.V OS=Homo sapiens OX=9606 GN=H2AFV PE=1 SV=3 - [H2AV_HUMAN]
P46087-4	Isoform 4 of Probable 28S rRNA (cytosine(4447)-C(5))-methyltransferase OS=Homo sapiens OX=9606 GN=NOP2 - [NOP2_HUMAN]		P09622-3	Isoform 3 of Dihydrolipoyl dehydrogenase, mitochondrial OS=Homo sapiens OX=9606 GN=DLD - [DLDH_HUMAN]		Q71UI9-2	Isoform 2 of Histone H2A.V OS=Homo sapiens OX=9606 GN=H2AFV - [H2AV_HUMAN]
Q6PEY2	Tubulin alpha-3E chain OS=Homo sapiens OX=9606 GN=TUBA3E PE=1 SV=2 - [TBA3E_HUMAN]		P09651	Heterogeneous nuclear ribonucleoprotein A1 OS=Homo sapiens OX=9606 GN=HNRNPA1 PE=1 SV=5 - [ROA1_HUMAN]		P36957-2	Isoform 2 of Dihydrolipoyllysine-residue succinyltransferase component of 2-oxoglutarate dehydrogenase complex, mitochondrial OS=Homo sapiens OX=9606 GN=DLST - [ODO2_HUMAN]
Q9NR30	Nucleolar RNA helicase 2 OS=Homo sapiens OX=9606 GN=DDX21 PE=1 SV=5 - [DDX21_HUMAN]		P09651-3	Isoform 2 of Heterogeneous nuclear ribonucleoprotein A1 OS=Homo sapiens OX=9606 GN=HNRNPA1 - [ROA1_HUMAN]		P09651	Heterogeneous nuclear ribonucleoprotein A1 OS=Homo sapiens OX=9606 GN=HNRNPA1 PE=1 SV=5 - [ROA1_HUMAN]
P68366-2	Isoform 2 of Tubulin alpha-4A chain OS=Homo sapiens OX=9606 GN=TUBA4A - [TBA4A_HUMAN]		P09874	Poly [ADP-ribose] polymerase 1 OS=Homo sapiens OX=9606 GN=PARP1 PE=1 SV=4 - [PARP1_HUMAN]		P09651-3	Isoform 2 of Heterogeneous nuclear ribonucleoprotein A1 OS=Homo sapiens OX=9606 GN=HNRNPA1 - [ROA1_HUMAN]
P02538	Keratin, type II cytoskeletal 6A OS=Homo sapiens OX=9606 GN=KRT6A PE=1 SV=3 - [K2C6A_HUMAN]		P0C0S8	Histone H2A type 1 OS=Homo sapiens OX=9606 GN=HIST1H2AG PE=1 SV=2 - [H2A1_HUMAN]		Q8N257	Histone H2B type 3-B OS=Homo sapiens OX=9606 GN=HIST3H2BB PE=1 SV=3 - [H2B3B_HUMAN]
P04259	Keratin, type II cytoskeletal 6B OS=Homo sapiens OX=9606 GN=KRT6B PE=1 SV=5 - [K2C6B_HUMAN]		P0CG38	POTE ankyrin domain family member I OS=Homo sapiens OX=9606 GN=POTEI PE=3 SV=1 - [POTEI_HUMAN]		Q96E39	RNA binding motif protein, X-linked-like-1 OS=Homo sapiens OX=9606 GN=RBMXL1 PE=1 SV=1 - [RMXL1_HUMAN]
P07910-4	Isoform 4 of Heterogeneous nuclear ribonucleoproteins C1/C2 OS=Homo sapiens OX=9606 GN=HNRNPC - [HNRPC_HUMAN]		P0CG39	POTE ankyrin domain family member J OS=Homo sapiens OX=9606 GN=POTEJ PE=3 SV=1 - [POTEJ_HUMAN]		Q96QV6	Histone H2A type 1-A OS=Homo sapiens OX=9606 GN=HIST1H2AA PE=1 SV=3 - [H2A1A_HUMAN]
P12956	X-ray repair cross-complementing protein 6 OS=Homo sapiens OX=9606 GN=XRCC6 PE=1 SV=2 - [XRCC6_HUMAN]		P0CG48	Polyubiquitin-C OS=Homo sapiens OX=9606 GN=UBC PE=1 SV=3 - [UBC_HUMAN]		P23246	Splicing factor, proline- and glutamine-rich OS=Homo sapiens OX=9606 GN=SFPQ PE=1 SV=2 - [SFPQ_HUMAN]
P43243-2	Isoform 2 of Matrin-3 OS=Homo sapiens OX=9606 GN=MATR3 - [MATR3_HUMAN]		P0DMR1	Heterogeneous nuclear ribonucleoprotein C-like 4 OS=Homo sapiens OX=9606 GN=HNRNPCL4 PE=3 SV=1 - [HNRC4_HUMAN]		Q99880	Histone H2B type 1-L OS=Homo sapiens OX=9606 GN=HIST1H2BL PE=1 SV=3 - [H2B1L_HUMAN]
P46087-2	Isoform 2 of Probable 28S rRNA (cytosine(4447)-C(5))-methyltransferase OS=Homo sapiens OX=9606 GN=NOP2 - [NOP2_HUMAN]		P0DMV8	Heat shock 70 kDa protein 1A OS=Homo sapiens OX=9606 GN=HSPA1A PE=1 SV=1 - [HS71A_HUMAN]		P12035	Keratin, type II cytoskeletal 3 OS=Homo sapiens OX=9606 GN=KRT3 PE=1 SV=3 - [K2C3_HUMAN]
P48668	Keratin, type II cytoskeletal 6C OS=Homo sapiens OX=9606 GN=KRT6C PE=1 SV=3 - [K2C6C_HUMAN]		P0DMV8-2	Isoform 2 of Heat shock 70 kDa protein 1A OS=Homo sapiens OX=9606 GN=HSPA1A - [HS71A_HUMAN]		P61978-3	Isoform 3 of Heterogeneous nuclear ribonucleoprotein K OS=Homo sapiens OX=9606 GN=HNRNPK - [HNRPK_HUMAN]
Q9NR30-2	Isoform 2 of Nucleolar RNA helicase 2 OS=Homo sapiens OX=9606 GN=DDX21 - [DDX21_HUMAN]		P10412	Histone H1.4 OS=Homo sapiens OX=9606 GN=HIST1H1E PE=1 SV=2 - [H14_HUMAN]		A6NNZ2	Tubulin beta-8 chain-like protein LOC260334 OS=Homo sapiens OX=9606 PE=1 SV=1 - [TBB8L_HUMAN]
Q9NY65-2	Isoform 2 of Tubulin alpha-8 chain OS=Homo sapiens OX=9606 GN=TUBA8 - [TBA8_HUMAN]		P10515	Dihydrolipoyllysine-residue acetyltransferase component of pyruvate dehydrogenase complex, mitochondrial OS=Homo sapiens OX=9606 GN=DLAT PE=1 SV=3 - [ODP2_HUMAN]		Q15233-2	Isoform 2 of Non-POU domain-containing octamer-binding protein OS=Homo sapiens OX=9606 GN=NONO - [NONO_HUMAN]
O60506-5	Isoform 5 of Heterogeneous nuclear ribonucleoprotein Q OS=Homo sapiens OX=9606 GN=SYNCRIP - [HNRPQ_HUMAN]		P10809	60 kDa heat shock protein, mitochondrial OS=Homo sapiens OX=9606 GN=HSPD1 PE=1 SV=2 - [CH60_HUMAN]		Q15233	Non-POU domain-containing octamer-binding protein OS=Homo sapiens OX=9606 GN=NONO PE=1 SV=4 - [NONO_HUMAN]
P07900	Heat shock protein HSP 90-alpha OS=Homo sapiens OX=9606 GN=HSP90AA1 PE=1 SV=5 - [HS90A_HUMAN]		P10809-2	Isoform 2 of 60 kDa heat shock protein, mitochondrial OS=Homo sapiens OX=9606 GN=HSPD1 - [CH60_HUMAN]		Q5XKE5	Keratin, type II cytoskeletal 79 OS=Homo sapiens OX=9606 GN=KRT79 PE=1 SV=2 - [K2C79_HUMAN]
P07900-2	Isoform 2 of Heat shock protein HSP 90-alpha OS=Homo sapiens OX=9606 GN=HSP90AA1 - [HS90A_HUMAN]		P11021	Endoplasmic reticulum chaperone BiP OS=Homo sapiens OX=9606 GN=HSPA5 PE=1 SV=2 - [BIP_HUMAN]		Q9UBW7-2	Isoform 2 of Zinc finger MYM-type protein 2 OS=Homo sapiens OX=9606 GN=ZMYM2 - [ZMYM2_HUMAN]
P31943	Heterogeneous nuclear ribonucleoprotein H OS=Homo sapiens OX=9606 GN=HNRNPH1 PE=1 SV=4 - [HNRH1_HUMAN]		P11142-2	Isoform 2 of Heat shock cognate 71 kDa protein OS=Homo sapiens OX=9606 GN=HSPA8 - [HSP7C_HUMAN]		P17661	Desmin OS=Homo sapiens OX=9606 GN=DES PE=1 SV=3 - [DESM_HUMAN]
P68371	Tubulin beta-4B chain OS=Homo sapiens OX=9606 GN=TUBB4B PE=1 SV=1 - [TBB4B_HUMAN]		P11177	Pyruvate dehydrogenase E1 component subunit beta, mitochondrial OS=Homo sapiens OX=9606 GN=PDHB PE=1 SV=3 - [ODPB_HUMAN]		P0CG48	Polyubiquitin-C OS=Homo sapiens OX=9606 GN=UBC PE=1 SV=3 - [UBC_HUMAN]
Q02218	2-oxoglutarate dehydrogenase, mitochondrial OS=Homo sapiens OX=9606 GN=OGDH PE=1 SV=3 - [ODO1_HUMAN]		P11177-2	Isoform 2 of Pyruvate dehydrogenase E1 component subunit beta, mitochondrial OS=Homo sapiens OX=9606 GN=PDHB - [ODPB_HUMAN]		Q9NY65-2	Isoform 2 of Tubulin alpha-8 chain OS=Homo sapiens OX=9606 GN=TUBA8 - [TBA8_HUMAN]
Q02218-2	Isoform 2 of 2-oxoglutarate dehydrogenase, mitochondrial OS=Homo sapiens OX=9606 GN=OGDH - [ODO1_HUMAN]		P11177-3	Isoform 3 of Pyruvate dehydrogenase E1 component subunit beta, mitochondrial OS=Homo sapiens OX=9606 GN=PDHB - [ODPB_HUMAN]		Q9NY65	Tubulin alpha-8 chain OS=Homo sapiens OX=9606 GN=TUBA8 PE=1 SV=1 - [TBA8_HUMAN]
Q14690	Protein RRP5 homolog OS=Homo sapiens OX=9606 GN=PDCD11 PE=1 SV=3 - [RRP5_HUMAN]		P11182	Lipoamide acyltransferase component of branched-chain alpha-keto acid dehydrogenase complex, mitochondrial OS=Homo sapiens OX=9606 GN=DBT PE=1 SV=3 - [ODB2_HUMAN]		P84243	Histone H3.3 OS=Homo sapiens OX=9606 GN=H3F3A PE=1 SV=2 - [H33_HUMAN]
Q15393	Splicing factor 3B subunit 3 OS=Homo sapiens OX=9606 GN=SF3B3 PE=1 SV=4 - [SF3B3_HUMAN]		P11387	DNA topoisomerase 1 OS=Homo sapiens OX=9606 GN=TOP1 PE=1 SV=2 - [TOP1_HUMAN]		Q16695	Histone H3.1t OS=Homo sapiens OX=9606 GN=HIST3H3 PE=1 SV=3 - [H31T_HUMAN]
Q1KMD3	Heterogeneous nuclear ribonucleoprotein U-like protein 2 OS=Homo sapiens OX=9606 GN=HNRNPUL2 PE=1 SV=1 - [HNRL2_HUMAN]		P11388	DNA topoisomerase 2-alpha OS=Homo sapiens OX=9606 GN=TOP2A PE=1 SV=3 - [TOP2A_HUMAN]		Q71DI3	Histone H3.2 OS=Homo sapiens OX=9606 GN=HIST2H3A PE=1 SV=3 - [H32_HUMAN]
Q6P2Q9	Pre-mRNA-processing-splicing factor 8 OS=Homo sapiens OX=9606 GN=PRPF8 PE=1 SV=2 - [PRP8_HUMAN]		P11388-2	Isoform 2 of DNA topoisomerase 2-alpha OS=Homo sapiens OX=9606 GN=TOP2A - [TOP2A_HUMAN]		P16401	Histone H1.5 OS=Homo sapiens OX=9606 GN=HIST1H1B PE=1 SV=3 - [H15_HUMAN]
Q96E39	RNA binding motif protein, X-linked-like-1 OS=Homo sapiens OX=9606 GN=RBMXL1 PE=1 SV=1 - [RMXL1_HUMAN]		P11388-3	Isoform 3 of DNA topoisomerase 2-alpha OS=Homo sapiens OX=9606 GN=TOP2A - [TOP2A_HUMAN]		P23246-2	Isoform Short of Splicing factor, proline- and glutamine-rich OS=Homo sapiens OX=9606 GN=SFPQ - [SFPQ_HUMAN]
Q9BVA1	Tubulin beta-2B chain OS=Homo sapiens OX=9606 GN=TUBB2B PE=1 SV=1 - [TBB2B_HUMAN]		P11388-4	Isoform 4 of DNA topoisomerase 2-alpha OS=Homo sapiens OX=9606 GN=TOP2A - [TOP2A_HUMAN]		P02538	Keratin, type II cytoskeletal 6A OS=Homo sapiens OX=9606 GN=KRT6A PE=1 SV=3 - [K2C6A_HUMAN]
Q9NY65	Tubulin alpha-8 chain OS=Homo sapiens OX=9606 GN=TUBA8 PE=1 SV=1 - [TBA8_HUMAN]		P11488	Guanine nucleotide-binding protein G(t) subunit alpha-1 OS=Homo sapiens OX=9606 GN=GNAT1 PE=1 SV=5 - [GNAT1_HUMAN]		Q9H4B7	Tubulin beta-1 chain OS=Homo sapiens OX=9606 GN=TUBB1 PE=1 SV=1 - [TBB1_HUMAN]
Q9Y2W1	Thyroid hormone receptor-associated protein 3 OS=Homo sapiens OX=9606 GN=THRAP3 PE=1 SV=2 - [TR150_HUMAN]		P11498	Pyruvate carboxylase, mitochondrial OS=Homo sapiens OX=9606 GN=PC PE=1 SV=2 - [PYC_HUMAN]		Q7Z3Y7	Keratin, type I cytoskeletal 28 OS=Homo sapiens OX=9606 GN=KRT28 PE=1 SV=2 - [K1C28_HUMAN]
P12956-2	Isoform 2 of X-ray repair cross-complementing protein 6 OS=Homo sapiens OX=9606 GN=XRCC6 - [XRCC6_HUMAN]		P11498-2	Isoform 2 of Pyruvate carboxylase, mitochondrial OS=Homo sapiens OX=9606 GN=PC - [PYC_HUMAN]		P38159-3	Isoform 3 of RNA-binding motif protein, X chromosome OS=Homo sapiens OX=9606 GN=RBMX - [RBMX_HUMAN]
O00567	Nucleolar protein 56 OS=Homo sapiens OX=9606 GN=NOP56 PE=1 SV=4 - [NOP56_HUMAN]		P12035	Keratin, type II cytoskeletal 3 OS=Homo sapiens OX=9606 GN=KRT3 PE=1 SV=3 - [K2C3_HUMAN]		P23396-2	Isoform 2 of 40S ribosomal protein S3 OS=Homo sapiens OX=9606 GN=RPS3 - [RS3_HUMAN]
O14979	Heterogeneous nuclear ribonucleoprotein D-like OS=Homo sapiens OX=9606 GN=HNRNPDL PE=1 SV=3 - [HNRDL_HUMAN]		P12036	Neurofilament heavy polypeptide OS=Homo sapiens OX=9606 GN=NEFH PE=1 SV=4 - [NFH_HUMAN]		P22492	Histone H1t OS=Homo sapiens OX=9606 GN=HIST1H1T PE=2 SV=4 - [H1T_HUMAN]
O75367	Core histone macro-H2A.1 OS=Homo sapiens OX=9606 GN=H2AFY PE=1 SV=4 - [H2AY_HUMAN]		P12036-2	Isoform 2 of Neurofilament heavy polypeptide OS=Homo sapiens OX=9606 GN=NEFH - [NFH_HUMAN]		Q02539	Histone H1.1 OS=Homo sapiens OX=9606 GN=HIST1H1A PE=1 SV=3 - [H11_HUMAN]
O75367-2	Isoform 1 of Core histone macro-H2A.1 OS=Homo sapiens OX=9606 GN=H2AFY - [H2AY_HUMAN]		P12236	ADP/ATP translocase 3 OS=Homo sapiens OX=9606 GN=SLC25A6 PE=1 SV=4 - [ADT3_HUMAN]		Q9P0W2	SWI/SNF-related matrix-associated actin-dependent regulator of chromatin subfamily E member 1-related OS=Homo sapiens OX=9606 GN=HMG20B PE=1 SV=1 - [HM20B_HUMAN]
O75367-3	Isoform 3 of Core histone macro-H2A.1 OS=Homo sapiens OX=9606 GN=H2AFY - [H2AY_HUMAN]		P12956	X-ray repair cross-complementing protein 6 OS=Homo sapiens OX=9606 GN=XRCC6 PE=1 SV=2 - [XRCC6_HUMAN]		Q9P0W2-3	Isoform 3 of SWI/SNF-related matrix-associated actin-dependent regulator of chromatin subfamily E member 1-related OS=Homo sapiens OX=9606 GN=HMG20B - [HM20B_HUMAN]
P08779	Keratin, type I cytoskeletal 16 OS=Homo sapiens OX=9606 GN=KRT16 PE=1 SV=4 - [K1C16_HUMAN]		P12956-2	Isoform 2 of X-ray repair cross-complementing protein 6 OS=Homo sapiens OX=9606 GN=XRCC6 - [XRCC6_HUMAN]		Q6NXT2	Histone H3.3C OS=Homo sapiens OX=9606 GN=H3F3C PE=1 SV=3 - [H3C_HUMAN]
P11387	DNA topoisomerase 1 OS=Homo sapiens OX=9606 GN=TOP1 PE=1 SV=2 - [TOP1_HUMAN]		P13645	Keratin, type I cytoskeletal 10 OS=Homo sapiens OX=9606 GN=KRT10 PE=1 SV=6 - [K1C10_HUMAN]		P43243	Matrin-3 OS=Homo sapiens OX=9606 GN=MATR3 PE=1 SV=2 - [MATR3_HUMAN]
P42694	Probable helicase with zinc finger domain OS=Homo sapiens OX=9606 GN=HELZ PE=1 SV=2 - [HELZ_HUMAN]		P13646	Keratin, type I cytoskeletal 13 OS=Homo sapiens OX=9606 GN=KRT13 PE=1 SV=4 - [K1C13_HUMAN]		Q96BD5	PHD finger protein 21A OS=Homo sapiens OX=9606 GN=PHF21A PE=1 SV=1 - [PF21A_HUMAN]
P51991	Heterogeneous nuclear ribonucleoprotein A3 OS=Homo sapiens OX=9606 GN=HNRNPA3 PE=1 SV=2 - [ROA3_HUMAN]		P13646-2	Isoform 2 of Keratin, type I cytoskeletal 13 OS=Homo sapiens OX=9606 GN=KRT13 - [K1C13_HUMAN]		Q96BD5-2	Isoform 2 of PHD finger protein 21A OS=Homo sapiens OX=9606 GN=PHF21A - [PF21A_HUMAN]
P51991-2	Isoform 2 of Heterogeneous nuclear ribonucleoprotein A3 OS=Homo sapiens OX=9606 GN=HNRNPA3 - [ROA3_HUMAN]		P13646-3	Isoform 3 of Keratin, type I cytoskeletal 13 OS=Homo sapiens OX=9606 GN=KRT13 - [K1C13_HUMAN]		Q96BD5-3	Isoform 3 of PHD finger protein 21A OS=Homo sapiens OX=9606 GN=PHF21A - [PF21A_HUMAN]
P55265	Double-stranded RNA-specific adenosine deaminase OS=Homo sapiens OX=9606 GN=ADAR PE=1 SV=4 - [DSRAD_HUMAN]		P13647	Keratin, type II cytoskeletal 5 OS=Homo sapiens OX=9606 GN=KRT5 PE=1 SV=3 - [K2C5_HUMAN]		P42166	Lamina-associated polypeptide 2, isoform alpha OS=Homo sapiens OX=9606 GN=TMPO PE=1 SV=2 - [LAP2A_HUMAN]
P55265-2	Isoform 2 of Double-stranded RNA-specific adenosine deaminase OS=Homo sapiens OX=9606 GN=ADAR - [DSRAD_HUMAN]		P14136	Glial fibrillary acidic protein OS=Homo sapiens OX=9606 GN=GFAP PE=1 SV=1 - [GFAP_HUMAN]		P42167	Lamina-associated polypeptide 2, isoforms beta/gamma OS=Homo sapiens OX=9606 GN=TMPO PE=1 SV=2 - [LAP2B_HUMAN]
P55265-3	Isoform 3 of Double-stranded RNA-specific adenosine deaminase OS=Homo sapiens OX=9606 GN=ADAR - [DSRAD_HUMAN]		P14136-2	Isoform 2 of Glial fibrillary acidic protein OS=Homo sapiens OX=9606 GN=GFAP - [GFAP_HUMAN]		P42167-2	Isoform Gamma of Lamina-associated polypeptide 2, isoforms beta/gamma OS=Homo sapiens OX=9606 GN=TMPO - [LAP2B_HUMAN]
P55265-4	Isoform 4 of Double-stranded RNA-specific adenosine deaminase OS=Homo sapiens OX=9606 GN=ADAR - [DSRAD_HUMAN]		P14136-3	Isoform 3 of Glial fibrillary acidic protein OS=Homo sapiens OX=9606 GN=GFAP - [GFAP_HUMAN]		P42167-3	Isoform Zeta of Lamina-associated polypeptide 2, isoforms beta/gamma OS=Homo sapiens OX=9606 GN=TMPO - [LAP2B_HUMAN]
P55265-5	Isoform 5 of Double-stranded RNA-specific adenosine deaminase OS=Homo sapiens OX=9606 GN=ADAR - [DSRAD_HUMAN]		P14618	Pyruvate kinase PKM OS=Homo sapiens OX=9606 GN=PKM PE=1 SV=4 - [KPYM_HUMAN]		P68032	Actin, alpha cardiac muscle 1 OS=Homo sapiens OX=9606 GN=ACTC1 PE=1 SV=1 - [ACTC_HUMAN]
Q32P51	Heterogeneous nuclear ribonucleoprotein A1-like 2 OS=Homo sapiens OX=9606 GN=HNRNPA1L2 PE=2 SV=2 - [RA1L2_HUMAN]		P14618-2	Isoform M1 of Pyruvate kinase PKM OS=Homo sapiens OX=9606 GN=PKM - [KPYM_HUMAN]		P07910	Heterogeneous nuclear ribonucleoproteins C1/C2 OS=Homo sapiens OX=9606 GN=HNRNPC PE=1 SV=4 - [HNRPC_HUMAN]
Q96PK6	RNA-binding protein 14 OS=Homo sapiens OX=9606 GN=RBM14 PE=1 SV=2 - [RBM14_HUMAN]		P14618-3	Isoform 3 of Pyruvate kinase PKM OS=Homo sapiens OX=9606 GN=PKM - [KPYM_HUMAN]		P07910-2	Isoform C1 of Heterogeneous nuclear ribonucleoproteins C1/C2 OS=Homo sapiens OX=9606 GN=HNRNPC - [HNRPC_HUMAN]
Q13509-2	Isoform 2 of Tubulin beta-3 chain OS=Homo sapiens OX=9606 GN=TUBB3 - [TBB3_HUMAN]		P14625	Endoplasmin OS=Homo sapiens OX=9606 GN=HSP90B1 PE=1 SV=1 - [ENPL_HUMAN]		P07910-4	Isoform 4 of Heterogeneous nuclear ribonucleoproteins C1/C2 OS=Homo sapiens OX=9606 GN=HNRNPC - [HNRPC_HUMAN]
O14979-2	Isoform 2 of Heterogeneous nuclear ribonucleoprotein D-like OS=Homo sapiens OX=9606 GN=HNRNPDL - [HNRDL_HUMAN]		P14866	Heterogeneous nuclear ribonucleoprotein L OS=Homo sapiens OX=9606 GN=HNRNPL PE=1 SV=2 - [HNRPL_HUMAN]		Q14157	Ubiquitin-associated protein 2-like OS=Homo sapiens OX=9606 GN=UBAP2L PE=1 SV=2 - [UBP2L_HUMAN]
O14979-3	Isoform 3 of Heterogeneous nuclear ribonucleoprotein D-like OS=Homo sapiens OX=9606 GN=HNRNPDL - [HNRDL_HUMAN]		P14866-2	Isoform 2 of Heterogeneous nuclear ribonucleoprotein L OS=Homo sapiens OX=9606 GN=HNRNPL - [HNRPL_HUMAN]		Q14157-1	Isoform 2 of Ubiquitin-associated protein 2-like OS=Homo sapiens OX=9606 GN=UBAP2L - [UBP2L_HUMAN]
O60812	Heterogeneous nuclear ribonucleoprotein C-like 1 OS=Homo sapiens OX=9606 GN=HNRNPCL1 PE=1 SV=1 - [HNRC1_HUMAN]		P15880	40S ribosomal protein S2 OS=Homo sapiens OX=9606 GN=RPS2 PE=1 SV=2 - [RS2_HUMAN]		Q14157-3	Isoform 3 of Ubiquitin-associated protein 2-like OS=Homo sapiens OX=9606 GN=UBAP2L - [UBP2L_HUMAN]
O75643-2	Isoform 2 of U5 small nuclear ribonucleoprotein 200 kDa helicase OS=Homo sapiens OX=9606 GN=SNRNP200 - [U520_HUMAN]		P16104	Histone H2AX OS=Homo sapiens OX=9606 GN=H2AFX PE=1 SV=2 - [H2AX_HUMAN]		Q14157-4	Isoform 4 of Ubiquitin-associated protein 2-like OS=Homo sapiens OX=9606 GN=UBAP2L - [UBP2L_HUMAN]
P07910-3	Isoform 3 of Heterogeneous nuclear ribonucleoproteins C1/C2 OS=Homo sapiens OX=9606 GN=HNRNPC - [HNRPC_HUMAN]		P16401	Histone H1.5 OS=Homo sapiens OX=9606 GN=HIST1H1B PE=1 SV=3 - [H15_HUMAN]		Q14157-5	Isoform 5 of Ubiquitin-associated protein 2-like OS=Homo sapiens OX=9606 GN=UBAP2L - [UBP2L_HUMAN]
P0C0S8	Histone H2A type 1 OS=Homo sapiens OX=9606 GN=HIST1H2AG PE=1 SV=2 - [H2A1_HUMAN]		P16402	Histone H1.3 OS=Homo sapiens OX=9606 GN=HIST1H1D PE=1 SV=2 - [H13_HUMAN]		Q7Z794	Keratin, type II cytoskeletal 1b OS=Homo sapiens OX=9606 GN=KRT77 PE=1 SV=3 - [K2C1B_HUMAN]
P10412	Histone H1.4 OS=Homo sapiens OX=9606 GN=HIST1H1E PE=1 SV=2 - [H14_HUMAN]		P16403	Histone H1.2 OS=Homo sapiens OX=9606 GN=HIST1H1C PE=1 SV=2 - [H12_HUMAN]		P04259	Keratin, type II cytoskeletal 6B OS=Homo sapiens OX=9606 GN=KRT6B PE=1 SV=5 - [K2C6B_HUMAN]
P12236	ADP/ATP translocase 3 OS=Homo sapiens OX=9606 GN=SLC25A6 PE=1 SV=4 - [ADT3_HUMAN]		P17066	Heat shock 70 kDa protein 6 OS=Homo sapiens OX=9606 GN=HSPA6 PE=1 SV=2 - [HSP76_HUMAN]		P0DMV8	Heat shock 70 kDa protein 1A OS=Homo sapiens OX=9606 GN=HSPA1A PE=1 SV=1 - [HS71A_HUMAN]
P16402	Histone H1.3 OS=Homo sapiens OX=9606 GN=HIST1H1D PE=1 SV=2 - [H13_HUMAN]		P17480	Nucleolar transcription factor 1 OS=Homo sapiens OX=9606 GN=UBTF PE=1 SV=1 - [UBF1_HUMAN]		P0DMV8-2	Isoform 2 of Heat shock 70 kDa protein 1A OS=Homo sapiens OX=9606 GN=HSPA1A - [HS71A_HUMAN]
P16403	Histone H1.2 OS=Homo sapiens OX=9606 GN=HIST1H1C PE=1 SV=2 - [H12_HUMAN]		P17480-2	Isoform UBF2 of Nucleolar transcription factor 1 OS=Homo sapiens OX=9606 GN=UBTF - [UBF1_HUMAN]		P04792	Heat shock protein beta-1 OS=Homo sapiens OX=9606 GN=HSPB1 PE=1 SV=2 - [HSPB1_HUMAN]
P20671	Histone H2A type 1-D OS=Homo sapiens OX=9606 GN=HIST1H2AD PE=1 SV=2 - [H2A1D_HUMAN]		P17661	Desmin OS=Homo sapiens OX=9606 GN=DES PE=1 SV=3 - [DESM_HUMAN]		Q96A08	Histone H2B type 1-A OS=Homo sapiens OX=9606 GN=HIST1H2BA PE=1 SV=3 - [H2B1A_HUMAN]
P26599	Polypyrimidine tract-binding protein 1 OS=Homo sapiens OX=9606 GN=PTBP1 PE=1 SV=1 - [PTBP1_HUMAN]		P17844	Probable ATP-dependent RNA helicase DDX5 OS=Homo sapiens OX=9606 GN=DDX5 PE=1 SV=1 - [DDX5_HUMAN]		O95678	Keratin, type II cytoskeletal 75 OS=Homo sapiens OX=9606 GN=KRT75 PE=1 SV=2 - [K2C75_HUMAN]
P26599-2	Isoform 2 of Polypyrimidine tract-binding protein 1 OS=Homo sapiens OX=9606 GN=PTBP1 - [PTBP1_HUMAN]		P17844-2	Isoform 2 of Probable ATP-dependent RNA helicase DDX5 OS=Homo sapiens OX=9606 GN=DDX5 - [DDX5_HUMAN]		Q99729	Heterogeneous nuclear ribonucleoprotein A/B OS=Homo sapiens OX=9606 GN=HNRNPAB PE=1 SV=2 - [ROAA_HUMAN]
P28370	Probable global transcription activator SNF2L1 OS=Homo sapiens OX=9606 GN=SMARCA1 PE=1 SV=2 - [SMCA1_HUMAN]		P18085	ADP-ribosylation factor 4 OS=Homo sapiens OX=9606 GN=ARF4 PE=1 SV=3 - [ARF4_HUMAN]		Q99729-2	Isoform 2 of Heterogeneous nuclear ribonucleoprotein A/B OS=Homo sapiens OX=9606 GN=HNRNPAB - [ROAA_HUMAN]
P28370-2	Isoform 2 of Probable global transcription activator SNF2L1 OS=Homo sapiens OX=9606 GN=SMARCA1 - [SMCA1_HUMAN]		P18124	60S ribosomal protein L7 OS=Homo sapiens OX=9606 GN=RPL7 PE=1 SV=1 - [RL7_HUMAN]		Q99729-3	Isoform 3 of Heterogeneous nuclear ribonucleoprotein A/B OS=Homo sapiens OX=9606 GN=HNRNPAB - [ROAA_HUMAN]
P35579	Myosin-9 OS=Homo sapiens OX=9606 GN=MYH9 PE=1 SV=4 - [MYH9_HUMAN]		P18621-2	Isoform 2 of 60S ribosomal protein L17 OS=Homo sapiens OX=9606 GN=RPL17 - [RL17_HUMAN]		Q99729-4	Isoform 4 of Heterogeneous nuclear ribonucleoprotein A/B OS=Homo sapiens OX=9606 GN=HNRNPAB - [ROAA_HUMAN]
P36957	Dihydrolipoyllysine-residue succinyltransferase component of 2-oxoglutarate dehydrogenase complex, mitochondrial OS=Homo sapiens OX=9606 GN=DLST PE=1 SV=4 - [ODO2_HUMAN]		P18621-3	Isoform 3 of 60S ribosomal protein L17 OS=Homo sapiens OX=9606 GN=RPL17 - [RL17_HUMAN]		Q9BUJ2	Heterogeneous nuclear ribonucleoprotein U-like protein 1 OS=Homo sapiens OX=9606 GN=HNRNPUL1 PE=1 SV=2 - [HNRL1_HUMAN]
P42166	Lamina-associated polypeptide 2, isoform alpha OS=Homo sapiens OX=9606 GN=TMPO PE=1 SV=2 - [LAP2A_HUMAN]		P18754	Regulator of chromosome condensation OS=Homo sapiens OX=9606 GN=RCC1 PE=1 SV=1 - [RCC1_HUMAN]		Q9BUJ2-2	Isoform 2 of Heterogeneous nuclear ribonucleoprotein U-like protein 1 OS=Homo sapiens OX=9606 GN=HNRNPUL1 - [HNRL1_HUMAN]
P49792	E3 SUMO-protein ligase RanBP2 OS=Homo sapiens OX=9606 GN=RANBP2 PE=1 SV=2 - [RBP2_HUMAN]		P18754-2	Isoform 2 of Regulator of chromosome condensation OS=Homo sapiens OX=9606 GN=RCC1 - [RCC1_HUMAN]		Q9BUJ2-3	Isoform 3 of Heterogeneous nuclear ribonucleoprotein U-like protein 1 OS=Homo sapiens OX=9606 GN=HNRNPUL1 - [HNRL1_HUMAN]
P54652	Heat shock-related 70 kDa protein 2 OS=Homo sapiens OX=9606 GN=HSPA2 PE=1 SV=1 - [HSP72_HUMAN]		P19012	Keratin, type I cytoskeletal 15 OS=Homo sapiens OX=9606 GN=KRT15 PE=1 SV=3 - [K1C15_HUMAN]		Q9BUJ2-4	Isoform 4 of Heterogeneous nuclear ribonucleoprotein U-like protein 1 OS=Homo sapiens OX=9606 GN=HNRNPUL1 - [HNRL1_HUMAN]
P68104	Elongation factor 1-alpha 1 OS=Homo sapiens OX=9606 GN=EEF1A1 PE=1 SV=1 - [EF1A1_HUMAN]		P19012-2	Isoform 2 of Keratin, type I cytoskeletal 15 OS=Homo sapiens OX=9606 GN=KRT15 - [K1C15_HUMAN]		O75367	Core histone macro-H2A.1 OS=Homo sapiens OX=9606 GN=H2AFY PE=1 SV=4 - [H2AY_HUMAN]
Q02878	60S ribosomal protein L6 OS=Homo sapiens OX=9606 GN=RPL6 PE=1 SV=3 - [RL6_HUMAN]		P19013	Keratin, type II cytoskeletal 4 OS=Homo sapiens OX=9606 GN=KRT4 PE=1 SV=4 - [K2C4_HUMAN]		O75367-2	Isoform 1 of Core histone macro-H2A.1 OS=Homo sapiens OX=9606 GN=H2AFY - [H2AY_HUMAN]
Q04695	Keratin, type I cytoskeletal 17 OS=Homo sapiens OX=9606 GN=KRT17 PE=1 SV=2 - [K1C17_HUMAN]		P19087	Guanine nucleotide-binding protein G(t) subunit alpha-2 OS=Homo sapiens OX=9606 GN=GNAT2 PE=2 SV=4 - [GNAT2_HUMAN]		O75367-3	Isoform 3 of Core histone macro-H2A.1 OS=Homo sapiens OX=9606 GN=H2AFY - [H2AY_HUMAN]
Q07666	KH domain-containing, RNA-binding, signal transduction-associated protein 1 OS=Homo sapiens OX=9606 GN=KHDRBS1 PE=1 SV=1 - [KHDR1_HUMAN]		P19338	Nucleolin OS=Homo sapiens OX=9606 GN=NCL PE=1 SV=3 - [NUCL_HUMAN]		Q14103	Heterogeneous nuclear ribonucleoprotein D0 OS=Homo sapiens OX=9606 GN=HNRNPD PE=1 SV=1 - [HNRPD_HUMAN]
Q07666-2	Isoform 2 of KH domain-containing, RNA-binding, signal transduction-associated protein 1 OS=Homo sapiens OX=9606 GN=KHDRBS1 - [KHDR1_HUMAN]		P20073	Annexin A7 OS=Homo sapiens OX=9606 GN=ANXA7 PE=1 SV=3 - [ANXA7_HUMAN]		Q14103-2	Isoform 2 of Heterogeneous nuclear ribonucleoprotein D0 OS=Homo sapiens OX=9606 GN=HNRNPD - [HNRPD_HUMAN]
Q08211-2	Isoform 2 of ATP-dependent RNA helicase A OS=Homo sapiens OX=9606 GN=DHX9 - [DHX9_HUMAN]		P20073-2	Isoform 2 of Annexin A7 OS=Homo sapiens OX=9606 GN=ANXA7 - [ANXA7_HUMAN]		Q14103-3	Isoform 3 of Heterogeneous nuclear ribonucleoprotein D0 OS=Homo sapiens OX=9606 GN=HNRNPD - [HNRPD_HUMAN]
Q14103	Heterogeneous nuclear ribonucleoprotein D0 OS=Homo sapiens OX=9606 GN=HNRNPD PE=1 SV=1 - [HNRPD_HUMAN]		P20337	Ras-related protein Rab-3B OS=Homo sapiens OX=9606 GN=RAB3B PE=1 SV=2 - [RAB3B_HUMAN]		Q14103-4	Isoform 4 of Heterogeneous nuclear ribonucleoprotein D0 OS=Homo sapiens OX=9606 GN=HNRNPD - [HNRPD_HUMAN]
Q14103-3	Isoform 3 of Heterogeneous nuclear ribonucleoprotein D0 OS=Homo sapiens OX=9606 GN=HNRNPD - [HNRPD_HUMAN]		P20338	Ras-related protein Rab-4A OS=Homo sapiens OX=9606 GN=RAB4A PE=1 SV=3 - [RAB4A_HUMAN]		Q02218	2-oxoglutarate dehydrogenase, mitochondrial OS=Homo sapiens OX=9606 GN=OGDH PE=1 SV=3 - [ODO1_HUMAN]
Q16352	Alpha-internexin OS=Homo sapiens OX=9606 GN=INA PE=1 SV=2 - [AINX_HUMAN]		P20340	Ras-related protein Rab-6A OS=Homo sapiens OX=9606 GN=RAB6A PE=1 SV=3 - [RAB6A_HUMAN]		Q02218-2	Isoform 2 of 2-oxoglutarate dehydrogenase, mitochondrial OS=Homo sapiens OX=9606 GN=OGDH - [ODO1_HUMAN]
Q5BKZ1	DBIRD complex subunit ZNF326 OS=Homo sapiens OX=9606 GN=ZNF326 PE=1 SV=2 - [ZN326_HUMAN]		P20340-2	Isoform 2 of Ras-related protein Rab-6A OS=Homo sapiens OX=9606 GN=RAB6A - [RAB6A_HUMAN]		O75475	PC4 and SFRS1-interacting protein OS=Homo sapiens OX=9606 GN=PSIP1 PE=1 SV=1 - [PSIP1_HUMAN]
Q5VTE0	Putative elongation factor 1-alpha-like 3 OS=Homo sapiens OX=9606 GN=EEF1A1P5 PE=5 SV=1 - [EF1A3_HUMAN]		P20340-4	Isoform 4 of Ras-related protein Rab-6A OS=Homo sapiens OX=9606 GN=RAB6A - [RAB6A_HUMAN]		P05787-2	Isoform 2 of Keratin, type II cytoskeletal 8 OS=Homo sapiens OX=9606 GN=KRT8 - [K2C8_HUMAN]
Q92841	Probable ATP-dependent RNA helicase DDX17 OS=Homo sapiens OX=9606 GN=DDX17 PE=1 SV=2 - [DDX17_HUMAN]		P20671	Histone H2A type 1-D OS=Homo sapiens OX=9606 GN=HIST1H2AD PE=1 SV=2 - [H2A1D_HUMAN]		P05787	Keratin, type II cytoskeletal 8 OS=Homo sapiens OX=9606 GN=KRT8 PE=1 SV=7 - [K2C8_HUMAN]
Q92841-1	Isoform 2 of Probable ATP-dependent RNA helicase DDX17 OS=Homo sapiens OX=9606 GN=DDX17 - [DDX17_HUMAN]		P20700	Lamin-B1 OS=Homo sapiens OX=9606 GN=LMNB1 PE=1 SV=2 - [LMNB1_HUMAN]		P48668	Keratin, type II cytoskeletal 6C OS=Homo sapiens OX=9606 GN=KRT6C PE=1 SV=3 - [K2C6C_HUMAN]
Q92841-2	Isoform 3 of Probable ATP-dependent RNA helicase DDX17 OS=Homo sapiens OX=9606 GN=DDX17 - [DDX17_HUMAN]		P22087	rRNA 2'-O-methyltransferase fibrillarin OS=Homo sapiens OX=9606 GN=FBL PE=1 SV=2 - [FBRL_HUMAN]		P51991	Heterogeneous nuclear ribonucleoprotein A3 OS=Homo sapiens OX=9606 GN=HNRNPA3 PE=1 SV=2 - [ROA3_HUMAN]
Q92841-3	Isoform 4 of Probable ATP-dependent RNA helicase DDX17 OS=Homo sapiens OX=9606 GN=DDX17 - [DDX17_HUMAN]		P22090	40S ribosomal protein S4, Y isoform 1 OS=Homo sapiens OX=9606 GN=RPS4Y1 PE=1 SV=2 - [RS4Y1_HUMAN]		P51991-2	Isoform 2 of Heterogeneous nuclear ribonucleoprotein A3 OS=Homo sapiens OX=9606 GN=HNRNPA3 - [ROA3_HUMAN]
Q96KK5	Histone H2A type 1-H OS=Homo sapiens OX=9606 GN=HIST1H2AH PE=1 SV=3 - [H2A1H_HUMAN]		P22492	Histone H1t OS=Homo sapiens OX=9606 GN=HIST1H1T PE=2 SV=4 - [H1T_HUMAN]		Q7Z3Y8	Keratin, type I cytoskeletal 27 OS=Homo sapiens OX=9606 GN=KRT27 PE=1 SV=2 - [K1C27_HUMAN]
Q99878	Histone H2A type 1-J OS=Homo sapiens OX=9606 GN=HIST1H2AJ PE=1 SV=3 - [H2A1J_HUMAN]		P22626	Heterogeneous nuclear ribonucleoproteins A2/B1 OS=Homo sapiens OX=9606 GN=HNRNPA2B1 PE=1 SV=2 - [ROA2_HUMAN]		Q7Z3Z0	Keratin, type I cytoskeletal 25 OS=Homo sapiens OX=9606 GN=KRT25 PE=1 SV=1 - [K1C25_HUMAN]
P26599-3	Isoform 3 of Polypyrimidine tract-binding protein 1 OS=Homo sapiens OX=9606 GN=PTBP1 - [PTBP1_HUMAN]		P23246	Splicing factor, proline- and glutamine-rich OS=Homo sapiens OX=9606 GN=SFPQ PE=1 SV=2 - [SFPQ_HUMAN]		O14979	Heterogeneous nuclear ribonucleoprotein D-like OS=Homo sapiens OX=9606 GN=HNRNPDL PE=1 SV=3 - [HNRDL_HUMAN]
Q9Y5B9	FACT complex subunit SPT16 OS=Homo sapiens OX=9606 GN=SUPT16H PE=1 SV=1 - [SP16H_HUMAN]		P23246-2	Isoform Short of Splicing factor, proline- and glutamine-rich OS=Homo sapiens OX=9606 GN=SFPQ - [SFPQ_HUMAN]		O14979-2	Isoform 2 of Heterogeneous nuclear ribonucleoprotein D-like OS=Homo sapiens OX=9606 GN=HNRNPDL - [HNRDL_HUMAN]
B2RXH8	Heterogeneous nuclear ribonucleoprotein C-like 2 OS=Homo sapiens OX=9606 GN=HNRNPCL2 PE=1 SV=1 - [HNRC2_HUMAN]		P23396-2	Isoform 2 of 40S ribosomal protein S3 OS=Homo sapiens OX=9606 GN=RPS3 - [RS3_HUMAN]		O14979-3	Isoform 3 of Heterogeneous nuclear ribonucleoprotein D-like OS=Homo sapiens OX=9606 GN=HNRNPDL - [HNRDL_HUMAN]
P0DMR1	Heterogeneous nuclear ribonucleoprotein C-like 4 OS=Homo sapiens OX=9606 GN=HNRNPCL4 PE=3 SV=1 - [HNRC4_HUMAN]		P23527	Histone H2B type 1-O OS=Homo sapiens OX=9606 GN=HIST1H2BO PE=1 SV=3 - [H2B1O_HUMAN]		Q04695	Keratin, type I cytoskeletal 17 OS=Homo sapiens OX=9606 GN=KRT17 PE=1 SV=2 - [K1C17_HUMAN]
Q15029-2	Isoform 2 of 116 kDa U5 small nuclear ribonucleoprotein component OS=Homo sapiens OX=9606 GN=EFTUD2 - [U5S1_HUMAN]		P25092	Heat-stable enterotoxin receptor OS=Homo sapiens OX=9606 GN=GUCY2C PE=1 SV=2 - [GUC2C_HUMAN]		O43390	Heterogeneous nuclear ribonucleoprotein R OS=Homo sapiens OX=9606 GN=HNRNPR PE=1 SV=1 - [HNRPR_HUMAN]
Q5QNW6-2	Isoform 2 of Histone H2B type 2-F OS=Homo sapiens OX=9606 GN=HIST2H2BF - [H2B2F_HUMAN]		P25686	DnaJ homolog subfamily B member 2 OS=Homo sapiens OX=9606 GN=DNAJB2 PE=1 SV=3 - [DNJB2_HUMAN]		O43390-2	Isoform 2 of Heterogeneous nuclear ribonucleoprotein R OS=Homo sapiens OX=9606 GN=HNRNPR - [HNRPR_HUMAN]
P36957-2	Isoform 2 of Dihydrolipoyllysine-residue succinyltransferase component of 2-oxoglutarate dehydrogenase complex, mitochondrial OS=Homo sapiens OX=9606 GN=DLST - [ODO2_HUMAN]		P25686-2	Isoform 2 of DnaJ homolog subfamily B member 2 OS=Homo sapiens OX=9606 GN=DNAJB2 - [DNJB2_HUMAN]		O43390-3	Isoform 3 of Heterogeneous nuclear ribonucleoprotein R OS=Homo sapiens OX=9606 GN=HNRNPR - [HNRPR_HUMAN]
O00330-2	Isoform 2 of Pyruvate dehydrogenase protein X component, mitochondrial OS=Homo sapiens OX=9606 GN=PDHX - [ODPX_HUMAN]		P25705-2	Isoform 2 of ATP synthase subunit alpha, mitochondrial OS=Homo sapiens OX=9606 GN=ATP5A1 - [ATPA_HUMAN]		P41219	Peripherin OS=Homo sapiens OX=9606 GN=PRPH PE=1 SV=2 - [PERI_HUMAN]
P05787-2	Isoform 2 of Keratin, type II cytoskeletal 8 OS=Homo sapiens OX=9606 GN=KRT8 - [K2C8_HUMAN]		P25705-3	Isoform 3 of ATP synthase subunit alpha, mitochondrial OS=Homo sapiens OX=9606 GN=ATP5A1 - [ATPA_HUMAN]		P41219-2	Isoform 2 of Peripherin OS=Homo sapiens OX=9606 GN=PRPH - [PERI_HUMAN]
O60814	Histone H2B type 1-K OS=Homo sapiens OX=9606 GN=HIST1H2BK PE=1 SV=3 - [H2B1K_HUMAN]		P26373	60S ribosomal protein L13 OS=Homo sapiens OX=9606 GN=RPL13 PE=1 SV=4 - [RL13_HUMAN]		Q03252	Lamin-B2 OS=Homo sapiens OX=9606 GN=LMNB2 PE=1 SV=4 - [LMNB2_HUMAN]
O75475	PC4 and SFRS1-interacting protein OS=Homo sapiens OX=9606 GN=PSIP1 PE=1 SV=1 - [PSIP1_HUMAN]		P26373-2	Isoform 2 of 60S ribosomal protein L13 OS=Homo sapiens OX=9606 GN=RPL13 - [RL13_HUMAN]		P54652	Heat shock-related 70 kDa protein 2 OS=Homo sapiens OX=9606 GN=HSPA2 PE=1 SV=1 - [HSP72_HUMAN]
P02768	Serum albumin OS=Homo sapiens OX=9606 GN=ALB PE=1 SV=2 - [ALBU_HUMAN]		P26378	ELAV-like protein 4 OS=Homo sapiens OX=9606 GN=ELAVL4 PE=1 SV=2 - [ELAV4_HUMAN]		Q6DN03	Putative histone H2B type 2-C OS=Homo sapiens OX=9606 GN=HIST2H2BC PE=5 SV=3 - [H2B2C_HUMAN]
P04908	Histone H2A type 1-B/E OS=Homo sapiens OX=9606 GN=HIST1H2AB PE=1 SV=2 - [H2A1B_HUMAN]		P26378-2	Isoform 2 of ELAV-like protein 4 OS=Homo sapiens OX=9606 GN=ELAVL4 - [ELAV4_HUMAN]		Q6DRA6	Putative histone H2B type 2-D OS=Homo sapiens OX=9606 GN=HIST2H2BD PE=5 SV=3 - [H2B2D_HUMAN]
P05141	ADP/ATP translocase 2 OS=Homo sapiens OX=9606 GN=SLC25A5 PE=1 SV=7 - [ADT2_HUMAN]		P26378-3	Isoform 3 of ELAV-like protein 4 OS=Homo sapiens OX=9606 GN=ELAVL4 - [ELAV4_HUMAN]		Q71UI9-3	Isoform 3 of Histone H2A.V OS=Homo sapiens OX=9606 GN=H2AFV - [H2AV_HUMAN]
P05787	Keratin, type II cytoskeletal 8 OS=Homo sapiens OX=9606 GN=KRT8 PE=1 SV=7 - [K2C8_HUMAN]		P26378-4	Isoform 4 of ELAV-like protein 4 OS=Homo sapiens OX=9606 GN=ELAVL4 - [ELAV4_HUMAN]		Q71UI9-4	Isoform 4 of Histone H2A.V OS=Homo sapiens OX=9606 GN=H2AFV - [H2AV_HUMAN]
P11940-2	Isoform 2 of Polyadenylate-binding protein 1 OS=Homo sapiens OX=9606 GN=PABPC1 - [PABP1_HUMAN]		P26378-5	Isoform 5 of ELAV-like protein 4 OS=Homo sapiens OX=9606 GN=ELAVL4 - [ELAV4_HUMAN]		O60812	Heterogeneous nuclear ribonucleoprotein C-like 1 OS=Homo sapiens OX=9606 GN=HNRNPCL1 PE=1 SV=1 - [HNRC1_HUMAN]
P16104	Histone H2AX OS=Homo sapiens OX=9606 GN=H2AFX PE=1 SV=2 - [H2AX_HUMAN]		P26599	Polypyrimidine tract-binding protein 1 OS=Homo sapiens OX=9606 GN=PTBP1 PE=1 SV=1 - [PTBP1_HUMAN]		B2RXH8	Heterogeneous nuclear ribonucleoprotein C-like 2 OS=Homo sapiens OX=9606 GN=HNRNPCL2 PE=1 SV=1 - [HNRC2_HUMAN]
P35579-2	Isoform 2 of Myosin-9 OS=Homo sapiens OX=9606 GN=MYH9 - [MYH9_HUMAN]		P26599-2	Isoform 2 of Polypyrimidine tract-binding protein 1 OS=Homo sapiens OX=9606 GN=PTBP1 - [PTBP1_HUMAN]		P0DMR1	Heterogeneous nuclear ribonucleoprotein C-like 4 OS=Homo sapiens OX=9606 GN=HNRNPCL4 PE=3 SV=1 - [HNRC4_HUMAN]
P35658	Nuclear pore complex protein Nup214 OS=Homo sapiens OX=9606 GN=NUP214 PE=1 SV=2 - [NU214_HUMAN]		P26599-3	Isoform 3 of Polypyrimidine tract-binding protein 1 OS=Homo sapiens OX=9606 GN=PTBP1 - [PTBP1_HUMAN]		O75526	RNA-binding motif protein, X-linked-like-2 OS=Homo sapiens OX=9606 GN=RBMXL2 PE=1 SV=3 - [RMXL2_HUMAN]
P35658-2	Isoform 2 of Nuclear pore complex protein Nup214 OS=Homo sapiens OX=9606 GN=NUP214 - [NU214_HUMAN]		P28370	Probable global transcription activator SNF2L1 OS=Homo sapiens OX=9606 GN=SMARCA1 PE=1 SV=2 - [SMCA1_HUMAN]		P08729	Keratin, type II cytoskeletal 7 OS=Homo sapiens OX=9606 GN=KRT7 PE=1 SV=5 - [K2C7_HUMAN]
P35658-3	Isoform 3 of Nuclear pore complex protein Nup214 OS=Homo sapiens OX=9606 GN=NUP214 - [NU214_HUMAN]		P28370-2	Isoform 2 of Probable global transcription activator SNF2L1 OS=Homo sapiens OX=9606 GN=SMARCA1 - [SMCA1_HUMAN]		Q9P0W2-2	Isoform 2 of SWI/SNF-related matrix-associated actin-dependent regulator of chromatin subfamily E member 1-related OS=Homo sapiens OX=9606 GN=HMG20B - [HM20B_HUMAN]
P35658-4	Isoform 4 of Nuclear pore complex protein Nup214 OS=Homo sapiens OX=9606 GN=NUP214 - [NU214_HUMAN]		P29558	RNA-binding motif, single-stranded-interacting protein 1 OS=Homo sapiens OX=9606 GN=RBMS1 PE=1 SV=3 - [RBMS1_HUMAN]		O75475-2	Isoform 2 of PC4 and SFRS1-interacting protein OS=Homo sapiens OX=9606 GN=PSIP1 - [PSIP1_HUMAN]
P35658-5	Isoform 5 of Nuclear pore complex protein Nup214 OS=Homo sapiens OX=9606 GN=NUP214 - [NU214_HUMAN]		P29558-2	Isoform 2 of RNA-binding motif, single-stranded-interacting protein 1 OS=Homo sapiens OX=9606 GN=RBMS1 - [RBMS1_HUMAN]		O75475-3	Isoform 3 of PC4 and SFRS1-interacting protein OS=Homo sapiens OX=9606 GN=PSIP1 - [PSIP1_HUMAN]
P42167	Lamina-associated polypeptide 2, isoforms beta/gamma OS=Homo sapiens OX=9606 GN=TMPO PE=1 SV=2 - [LAP2B_HUMAN]		P29803	Pyruvate dehydrogenase E1 component subunit alpha, testis-specific form, mitochondrial OS=Homo sapiens OX=9606 GN=PDHA2 PE=1 SV=1 - [ODPAT_HUMAN]		Q13148-4	Isoform 2 of TAR DNA-binding protein 43 OS=Homo sapiens OX=9606 GN=TARDBP - [TADBP_HUMAN]
P55795	Heterogeneous nuclear ribonucleoprotein H2 OS=Homo sapiens OX=9606 GN=HNRNPH2 PE=1 SV=1 - [HNRH2_HUMAN]		P30613	Pyruvate kinase PKLR OS=Homo sapiens OX=9606 GN=PKLR PE=1 SV=2 - [KPYR_HUMAN]		Q13148	TAR DNA-binding protein 43 OS=Homo sapiens OX=9606 GN=TARDBP PE=1 SV=1 - [TADBP_HUMAN]
P57053	Histone H2B type F-S OS=Homo sapiens OX=9606 GN=H2BFS PE=1 SV=2 - [H2BFS_HUMAN]		P30613-2	Isoform L-type of Pyruvate kinase PKLR OS=Homo sapiens OX=9606 GN=PKLR - [KPYR_HUMAN]		Q71UI9-5	Isoform 5 of Histone H2A.V OS=Homo sapiens OX=9606 GN=H2AFV - [H2AV_HUMAN]
P62807	Histone H2B type 1-C/E/F/G/I OS=Homo sapiens OX=9606 GN=HIST1H2BC PE=1 SV=4 - [H2B1C_HUMAN]		P31942	Heterogeneous nuclear ribonucleoprotein H3 OS=Homo sapiens OX=9606 GN=HNRNPH3 PE=1 SV=2 - [HNRH3_HUMAN]		P68104	Elongation factor 1-alpha 1 OS=Homo sapiens OX=9606 GN=EEF1A1 PE=1 SV=1 - [EF1A1_HUMAN]
P68032	Actin, alpha cardiac muscle 1 OS=Homo sapiens OX=9606 GN=ACTC1 PE=1 SV=1 - [ACTC_HUMAN]		P31942-2	Isoform 2 of Heterogeneous nuclear ribonucleoprotein H3 OS=Homo sapiens OX=9606 GN=HNRNPH3 - [HNRH3_HUMAN]		Q05639	Elongation factor 1-alpha 2 OS=Homo sapiens OX=9606 GN=EEF1A2 PE=1 SV=1 - [EF1A2_HUMAN]
Q05639	Elongation factor 1-alpha 2 OS=Homo sapiens OX=9606 GN=EEF1A2 PE=1 SV=1 - [EF1A2_HUMAN]		P31942-3	Isoform 3 of Heterogeneous nuclear ribonucleoprotein H3 OS=Homo sapiens OX=9606 GN=HNRNPH3 - [HNRH3_HUMAN]		Q5VTE0	Putative elongation factor 1-alpha-like 3 OS=Homo sapiens OX=9606 GN=EEF1A1P5 PE=5 SV=1 - [EF1A3_HUMAN]
Q07666-3	Isoform 3 of KH domain-containing, RNA-binding, signal transduction-associated protein 1 OS=Homo sapiens OX=9606 GN=KHDRBS1 - [KHDR1_HUMAN]		P31943	Heterogeneous nuclear ribonucleoprotein H OS=Homo sapiens OX=9606 GN=HNRNPH1 PE=1 SV=4 - [HNRH1_HUMAN]		P43243-2	Isoform 2 of Matrin-3 OS=Homo sapiens OX=9606 GN=MATR3 - [MATR3_HUMAN]
Q13435	Splicing factor 3B subunit 2 OS=Homo sapiens OX=9606 GN=SF3B2 PE=1 SV=2 - [SF3B2_HUMAN]		P33778	Histone H2B type 1-B OS=Homo sapiens OX=9606 GN=HIST1H2BB PE=1 SV=2 - [H2B1B_HUMAN]		O43390-4	Isoform 4 of Heterogeneous nuclear ribonucleoprotein R OS=Homo sapiens OX=9606 GN=HNRNPR - [HNRPR_HUMAN]
Q14157	Ubiquitin-associated protein 2-like OS=Homo sapiens OX=9606 GN=UBAP2L PE=1 SV=2 - [UBP2L_HUMAN]		P34931	Heat shock 70 kDa protein 1-like OS=Homo sapiens OX=9606 GN=HSPA1L PE=1 SV=2 - [HS71L_HUMAN]		P34931	Heat shock 70 kDa protein 1-like OS=Homo sapiens OX=9606 GN=HSPA1L PE=1 SV=2 - [HS71L_HUMAN]
Q14157-1	Isoform 2 of Ubiquitin-associated protein 2-like OS=Homo sapiens OX=9606 GN=UBAP2L - [UBP2L_HUMAN]		P35268	60S ribosomal protein L22 OS=Homo sapiens OX=9606 GN=RPL22 PE=1 SV=2 - [RL22_HUMAN]		P15880	40S ribosomal protein S2 OS=Homo sapiens OX=9606 GN=RPS2 PE=1 SV=2 - [RS2_HUMAN]
Q14157-3	Isoform 3 of Ubiquitin-associated protein 2-like OS=Homo sapiens OX=9606 GN=UBAP2L - [UBP2L_HUMAN]		P35527	Keratin, type I cytoskeletal 9 OS=Homo sapiens OX=9606 GN=KRT9 PE=1 SV=3 - [K1C9_HUMAN]		P14866-2	Isoform 2 of Heterogeneous nuclear ribonucleoprotein L OS=Homo sapiens OX=9606 GN=HNRNPL - [HNRPL_HUMAN]
Q14157-4	Isoform 4 of Ubiquitin-associated protein 2-like OS=Homo sapiens OX=9606 GN=UBAP2L - [UBP2L_HUMAN]		P35637	RNA-binding protein FUS OS=Homo sapiens OX=9606 GN=FUS PE=1 SV=1 - [FUS_HUMAN]		P14866	Heterogeneous nuclear ribonucleoprotein L OS=Homo sapiens OX=9606 GN=HNRNPL PE=1 SV=2 - [HNRPL_HUMAN]
Q14157-5	Isoform 5 of Ubiquitin-associated protein 2-like OS=Homo sapiens OX=9606 GN=UBAP2L - [UBP2L_HUMAN]		P35637-2	Isoform Short of RNA-binding protein FUS OS=Homo sapiens OX=9606 GN=FUS - [FUS_HUMAN]		P17844	Probable ATP-dependent RNA helicase DDX5 OS=Homo sapiens OX=9606 GN=DDX5 PE=1 SV=1 - [DDX5_HUMAN]
Q15029	116 kDa U5 small nuclear ribonucleoprotein component OS=Homo sapiens OX=9606 GN=EFTUD2 PE=1 SV=1 - [U5S1_HUMAN]		P35658	Nuclear pore complex protein Nup214 OS=Homo sapiens OX=9606 GN=NUP214 PE=1 SV=2 - [NU214_HUMAN]		P17844-2	Isoform 2 of Probable ATP-dependent RNA helicase DDX5 OS=Homo sapiens OX=9606 GN=DDX5 - [DDX5_HUMAN]
Q15459	Splicing factor 3A subunit 1 OS=Homo sapiens OX=9606 GN=SF3A1 PE=1 SV=1 - [SF3A1_HUMAN]		P35658-2	Isoform 2 of Nuclear pore complex protein Nup214 OS=Homo sapiens OX=9606 GN=NUP214 - [NU214_HUMAN]		P10809	60 kDa heat shock protein, mitochondrial OS=Homo sapiens OX=9606 GN=HSPD1 PE=1 SV=2 - [CH60_HUMAN]
Q5QNW6	Histone H2B type 2-F OS=Homo sapiens OX=9606 GN=HIST2H2BF PE=1 SV=3 - [H2B2F_HUMAN]		P35658-3	Isoform 3 of Nuclear pore complex protein Nup214 OS=Homo sapiens OX=9606 GN=NUP214 - [NU214_HUMAN]		Q7Z3Y9	Keratin, type I cytoskeletal 26 OS=Homo sapiens OX=9606 GN=KRT26 PE=1 SV=2 - [K1C26_HUMAN]
Q5SSJ5	Heterochromatin protein 1-binding protein 3 OS=Homo sapiens OX=9606 GN=HP1BP3 PE=1 SV=1 - [HP1B3_HUMAN]		P35658-4	Isoform 4 of Nuclear pore complex protein Nup214 OS=Homo sapiens OX=9606 GN=NUP214 - [NU214_HUMAN]		P08727	Keratin, type I cytoskeletal 19 OS=Homo sapiens OX=9606 GN=KRT19 PE=1 SV=4 - [K1C19_HUMAN]
Q5SSJ5-2	Isoform 2 of Heterochromatin protein 1-binding protein 3 OS=Homo sapiens OX=9606 GN=HP1BP3 - [HP1B3_HUMAN]		P35658-5	Isoform 5 of Nuclear pore complex protein Nup214 OS=Homo sapiens OX=9606 GN=NUP214 - [NU214_HUMAN]		P19012	Keratin, type I cytoskeletal 15 OS=Homo sapiens OX=9606 GN=KRT15 PE=1 SV=3 - [K1C15_HUMAN]
P68104-2	Isoform 2 of Elongation factor 1-alpha 1 OS=Homo sapiens OX=9606 GN=EEF1A1 - [EF1A1_HUMAN]		P35908	Keratin, type II cytoskeletal 2 epidermal OS=Homo sapiens OX=9606 GN=KRT2 PE=1 SV=2 - [K22E_HUMAN]		P63267-2	Isoform 2 of Actin, gamma-enteric smooth muscle OS=Homo sapiens OX=9606 GN=ACTG2 - [ACTH_HUMAN]
Q86YZ3	Hornerin OS=Homo sapiens OX=9606 GN=HRNR PE=1 SV=2 - [HORN_HUMAN]		P36578	60S ribosomal protein L4 OS=Homo sapiens OX=9606 GN=RPL4 PE=1 SV=5 - [RL4_HUMAN]		P07910-3	Isoform 3 of Heterogeneous nuclear ribonucleoproteins C1/C2 OS=Homo sapiens OX=9606 GN=HNRNPC - [HNRPC_HUMAN]
Q93077	Histone H2A type 1-C OS=Homo sapiens OX=9606 GN=HIST1H2AC PE=1 SV=3 - [H2A1C_HUMAN]		P36957	Dihydrolipoyllysine-residue succinyltransferase component of 2-oxoglutarate dehydrogenase complex, mitochondrial OS=Homo sapiens OX=9606 GN=DLST PE=1 SV=4 - [ODO2_HUMAN]		P09622-3	Isoform 3 of Dihydrolipoyl dehydrogenase, mitochondrial OS=Homo sapiens OX=9606 GN=DLD - [DLDH_HUMAN]
Q93079	Histone H2B type 1-H OS=Homo sapiens OX=9606 GN=HIST1H2BH PE=1 SV=3 - [H2B1H_HUMAN]		P36957-2	Isoform 2 of Dihydrolipoyllysine-residue succinyltransferase component of 2-oxoglutarate dehydrogenase complex, mitochondrial OS=Homo sapiens OX=9606 GN=DLST - [ODO2_HUMAN]		P09622	Dihydrolipoyl dehydrogenase, mitochondrial OS=Homo sapiens OX=9606 GN=DLD PE=1 SV=2 - [DLDH_HUMAN]
Q99729-2	Isoform 2 of Heterogeneous nuclear ribonucleoprotein A/B OS=Homo sapiens OX=9606 GN=HNRNPAB - [ROAA_HUMAN]		P37802	Transgelin-2 OS=Homo sapiens OX=9606 GN=TAGLN2 PE=1 SV=3 - [TAGL2_HUMAN]		P26373-2	Isoform 2 of 60S ribosomal protein L13 OS=Homo sapiens OX=9606 GN=RPL13 - [RL13_HUMAN]
Q99729-3	Isoform 3 of Heterogeneous nuclear ribonucleoprotein A/B OS=Homo sapiens OX=9606 GN=HNRNPAB - [ROAA_HUMAN]		P37802-2	Isoform 2 of Transgelin-2 OS=Homo sapiens OX=9606 GN=TAGLN2 - [TAGL2_HUMAN]		P26373	60S ribosomal protein L13 OS=Homo sapiens OX=9606 GN=RPL13 PE=1 SV=4 - [RL13_HUMAN]
Q99877	Histone H2B type 1-N OS=Homo sapiens OX=9606 GN=HIST1H2BN PE=1 SV=3 - [H2B1N_HUMAN]		P38159-2	Isoform 2 of RNA-binding motif protein, X chromosome OS=Homo sapiens OX=9606 GN=RBMX - [RBMX_HUMAN]		Q8N1N4	Keratin, type II cytoskeletal 78 OS=Homo sapiens OX=9606 GN=KRT78 PE=1 SV=2 - [K2C78_HUMAN]
Q99879	Histone H2B type 1-M OS=Homo sapiens OX=9606 GN=HIST1H2BM PE=1 SV=3 - [H2B1M_HUMAN]		P38159-3	Isoform 3 of RNA-binding motif protein, X chromosome OS=Homo sapiens OX=9606 GN=RBMX - [RBMX_HUMAN]		Q8N1N4-2	Isoform 2 of Keratin, type II cytoskeletal 78 OS=Homo sapiens OX=9606 GN=KRT78 - [K2C78_HUMAN]
Q99880	Histone H2B type 1-L OS=Homo sapiens OX=9606 GN=HIST1H2BL PE=1 SV=3 - [H2B1L_HUMAN]		P38405	Guanine nucleotide-binding protein G(olf) subunit alpha OS=Homo sapiens OX=9606 GN=GNAL PE=1 SV=1 - [GNAL_HUMAN]		P26378-5	Isoform 5 of ELAV-like protein 4 OS=Homo sapiens OX=9606 GN=ELAVL4 - [ELAV4_HUMAN]
Q9BTM1-2	Isoform 2 of Histone H2A.J OS=Homo sapiens OX=9606 GN=H2AFJ - [H2AJ_HUMAN]		P38405-2	Isoform 2 of Guanine nucleotide-binding protein G(olf) subunit alpha OS=Homo sapiens OX=9606 GN=GNAL - [GNAL_HUMAN]		P26378	ELAV-like protein 4 OS=Homo sapiens OX=9606 GN=ELAVL4 PE=1 SV=2 - [ELAV4_HUMAN]
Q9H307	Pinin OS=Homo sapiens OX=9606 GN=PNN PE=1 SV=4 - [PININ_HUMAN]		P39019	40S ribosomal protein S19 OS=Homo sapiens OX=9606 GN=RPS19 PE=1 SV=2 - [RS19_HUMAN]		P26378-2	Isoform 2 of ELAV-like protein 4 OS=Homo sapiens OX=9606 GN=ELAVL4 - [ELAV4_HUMAN]
Q9H307-2	Isoform 2 of Pinin OS=Homo sapiens OX=9606 GN=PNN - [PININ_HUMAN]		P39023	60S ribosomal protein L3 OS=Homo sapiens OX=9606 GN=RPL3 PE=1 SV=2 - [RL3_HUMAN]		P26378-3	Isoform 3 of ELAV-like protein 4 OS=Homo sapiens OX=9606 GN=ELAVL4 - [ELAV4_HUMAN]
Q9NYF8	Bcl-2-associated transcription factor 1 OS=Homo sapiens OX=9606 GN=BCLAF1 PE=1 SV=2 - [BCLF1_HUMAN]		P40429	60S ribosomal protein L13a OS=Homo sapiens OX=9606 GN=RPL13A PE=1 SV=2 - [RL13A_HUMAN]		P26378-4	Isoform 4 of ELAV-like protein 4 OS=Homo sapiens OX=9606 GN=ELAVL4 - [ELAV4_HUMAN]
Q9NYF8-2	Isoform 2 of Bcl-2-associated transcription factor 1 OS=Homo sapiens OX=9606 GN=BCLAF1 - [BCLF1_HUMAN]		P41219	Peripherin OS=Homo sapiens OX=9606 GN=PRPH PE=1 SV=2 - [PERI_HUMAN]		Q12926	ELAV-like protein 2 OS=Homo sapiens OX=9606 GN=ELAVL2 PE=1 SV=2 - [ELAV2_HUMAN]
Q9UKV3	Apoptotic chromatin condensation inducer in the nucleus OS=Homo sapiens OX=9606 GN=ACIN1 PE=1 SV=2 - [ACINU_HUMAN]		P41219-2	Isoform 2 of Peripherin OS=Homo sapiens OX=9606 GN=PRPH - [PERI_HUMAN]		Q12926-2	Isoform 2 of ELAV-like protein 2 OS=Homo sapiens OX=9606 GN=ELAVL2 - [ELAV2_HUMAN]
Q9UKV3-5	Isoform 4 of Apoptotic chromatin condensation inducer in the nucleus OS=Homo sapiens OX=9606 GN=ACIN1 - [ACINU_HUMAN]		P42166	Lamina-associated polypeptide 2, isoform alpha OS=Homo sapiens OX=9606 GN=TMPO PE=1 SV=2 - [LAP2A_HUMAN]		Q14331	Protein FRG1 OS=Homo sapiens OX=9606 GN=FRG1 PE=1 SV=1 - [FRG1_HUMAN]
P42694-2	Isoform 2 of Probable helicase with zinc finger domain OS=Homo sapiens OX=9606 GN=HELZ - [HELZ_HUMAN]		P42167	Lamina-associated polypeptide 2, isoforms beta/gamma OS=Homo sapiens OX=9606 GN=TMPO PE=1 SV=2 - [LAP2B_HUMAN]		P08238	Heat shock protein HSP 90-beta OS=Homo sapiens OX=9606 GN=HSP90AB1 PE=1 SV=4 - [HS90B_HUMAN]
Q15029-3	Isoform 3 of 116 kDa U5 small nuclear ribonucleoprotein component OS=Homo sapiens OX=9606 GN=EFTUD2 - [U5S1_HUMAN]		P42167-2	Isoform Gamma of Lamina-associated polypeptide 2, isoforms beta/gamma OS=Homo sapiens OX=9606 GN=TMPO - [LAP2B_HUMAN]		Q8N7X1	RNA-binding motif protein, X-linked-like-3 OS=Homo sapiens OX=9606 GN=RBMXL3 PE=2 SV=2 - [RMXL3_HUMAN]
P38159-3	Isoform 3 of RNA-binding motif protein, X chromosome OS=Homo sapiens OX=9606 GN=RBMX - [RBMX_HUMAN]		P42167-3	Isoform Zeta of Lamina-associated polypeptide 2, isoforms beta/gamma OS=Homo sapiens OX=9606 GN=TMPO - [LAP2B_HUMAN]		O60264	SWI/SNF-related matrix-associated actin-dependent regulator of chromatin subfamily A member 5 OS=Homo sapiens OX=9606 GN=SMARCA5 PE=1 SV=1 - [SMCA5_HUMAN]
Q9H0A0-2	Isoform 2 of RNA cytidine acetyltransferase OS=Homo sapiens OX=9606 GN=NAT10 - [NAT10_HUMAN]		P42677	40S ribosomal protein S27 OS=Homo sapiens OX=9606 GN=RPS27 PE=1 SV=3 - [RS27_HUMAN]		Q9UKM9	RNA-binding protein Raly OS=Homo sapiens OX=9606 GN=RALY PE=1 SV=1 - [RALY_HUMAN]
Q15459-2	Isoform 2 of Splicing factor 3A subunit 1 OS=Homo sapiens OX=9606 GN=SF3A1 - [SF3A1_HUMAN]		P42766	60S ribosomal protein L35 OS=Homo sapiens OX=9606 GN=RPL35 PE=1 SV=2 - [RL35_HUMAN]		Q9UKM9-2	Isoform 1 of RNA-binding protein Raly OS=Homo sapiens OX=9606 GN=RALY - [RALY_HUMAN]
P26373-2	Isoform 2 of 60S ribosomal protein L13 OS=Homo sapiens OX=9606 GN=RPL13 - [RL13_HUMAN]		P43243	Matrin-3 OS=Homo sapiens OX=9606 GN=MATR3 PE=1 SV=2 - [MATR3_HUMAN]		Q1KMD3	Heterogeneous nuclear ribonucleoprotein U-like protein 2 OS=Homo sapiens OX=9606 GN=HNRNPUL2 PE=1 SV=1 - [HNRL2_HUMAN]
O00541	Pescadillo homolog OS=Homo sapiens OX=9606 GN=PES1 PE=1 SV=1 - [PESC_HUMAN]		P43243-2	Isoform 2 of Matrin-3 OS=Homo sapiens OX=9606 GN=MATR3 - [MATR3_HUMAN]		Q32P51	Heterogeneous nuclear ribonucleoprotein A1-like 2 OS=Homo sapiens OX=9606 GN=HNRNPA1L2 PE=2 SV=2 - [RA1L2_HUMAN]
O00541-2	Isoform 2 of Pescadillo homolog OS=Homo sapiens OX=9606 GN=PES1 - [PESC_HUMAN]		P46087	Probable 28S rRNA (cytosine(4447)-C(5))-methyltransferase OS=Homo sapiens OX=9606 GN=NOP2 PE=1 SV=2 - [NOP2_HUMAN]		A5A3E0	POTE ankyrin domain family member F OS=Homo sapiens OX=9606 GN=POTEF PE=1 SV=2 - [POTEF_HUMAN]
O00571	ATP-dependent RNA helicase DDX3X OS=Homo sapiens OX=9606 GN=DDX3X PE=1 SV=3 - [DDX3X_HUMAN]		P46087-2	Isoform 2 of Probable 28S rRNA (cytosine(4447)-C(5))-methyltransferase OS=Homo sapiens OX=9606 GN=NOP2 - [NOP2_HUMAN]		P0CG38	POTE ankyrin domain family member I OS=Homo sapiens OX=9606 GN=POTEI PE=3 SV=1 - [POTEI_HUMAN]
O00571-2	Isoform 2 of ATP-dependent RNA helicase DDX3X OS=Homo sapiens OX=9606 GN=DDX3X - [DDX3X_HUMAN]		P46087-4	Isoform 4 of Probable 28S rRNA (cytosine(4447)-C(5))-methyltransferase OS=Homo sapiens OX=9606 GN=NOP2 - [NOP2_HUMAN]		P0CG39	POTE ankyrin domain family member J OS=Homo sapiens OX=9606 GN=POTEJ PE=3 SV=1 - [POTEJ_HUMAN]
O75475-2	Isoform 2 of PC4 and SFRS1-interacting protein OS=Homo sapiens OX=9606 GN=PSIP1 - [PSIP1_HUMAN]		P46779	60S ribosomal protein L28 OS=Homo sapiens OX=9606 GN=RPL28 PE=1 SV=3 - [RL28_HUMAN]		Q6S8J3	POTE ankyrin domain family member E OS=Homo sapiens OX=9606 GN=POTEE PE=2 SV=3 - [POTEE_HUMAN]
P02768-2	Isoform 2 of Serum albumin OS=Homo sapiens OX=9606 GN=ALB - [ALBU_HUMAN]		P46779-2	Isoform 2 of 60S ribosomal protein L28 OS=Homo sapiens OX=9606 GN=RPL28 - [RL28_HUMAN]		P68104-2	Isoform 2 of Elongation factor 1-alpha 1 OS=Homo sapiens OX=9606 GN=EEF1A1 - [EF1A1_HUMAN]
P06899	Histone H2B type 1-J OS=Homo sapiens OX=9606 GN=HIST1H2BJ PE=1 SV=3 - [H2B1J_HUMAN]		P46779-3	Isoform 3 of 60S ribosomal protein L28 OS=Homo sapiens OX=9606 GN=RPL28 - [RL28_HUMAN]		Q15424-2	Isoform 2 of Scaffold attachment factor B1 OS=Homo sapiens OX=9606 GN=SAFB - [SAFB1_HUMAN]
P08729	Keratin, type II cytoskeletal 7 OS=Homo sapiens OX=9606 GN=KRT7 PE=1 SV=5 - [K2C7_HUMAN]		P46779-4	Isoform 4 of 60S ribosomal protein L28 OS=Homo sapiens OX=9606 GN=RPL28 - [RL28_HUMAN]		Q15424	Scaffold attachment factor B1 OS=Homo sapiens OX=9606 GN=SAFB PE=1 SV=4 - [SAFB1_HUMAN]
P11021	Endoplasmic reticulum chaperone BiP OS=Homo sapiens OX=9606 GN=HSPA5 PE=1 SV=2 - [BIP_HUMAN]		P46779-5	Isoform 5 of 60S ribosomal protein L28 OS=Homo sapiens OX=9606 GN=RPL28 - [RL28_HUMAN]		Q15424-3	Isoform 3 of Scaffold attachment factor B1 OS=Homo sapiens OX=9606 GN=SAFB - [SAFB1_HUMAN]
P13646	Keratin, type I cytoskeletal 13 OS=Homo sapiens OX=9606 GN=KRT13 PE=1 SV=4 - [K1C13_HUMAN]		P46783	40S ribosomal protein S10 OS=Homo sapiens OX=9606 GN=RPS10 PE=1 SV=1 - [RS10_HUMAN]		Q15424-4	Isoform 4 of Scaffold attachment factor B1 OS=Homo sapiens OX=9606 GN=SAFB - [SAFB1_HUMAN]
P13646-2	Isoform 2 of Keratin, type I cytoskeletal 13 OS=Homo sapiens OX=9606 GN=KRT13 - [K1C13_HUMAN]		P48668	Keratin, type II cytoskeletal 6C OS=Homo sapiens OX=9606 GN=KRT6C PE=1 SV=3 - [K2C6C_HUMAN]		P42677	40S ribosomal protein S27 OS=Homo sapiens OX=9606 GN=RPS27 PE=1 SV=3 - [RS27_HUMAN]
P13646-3	Isoform 3 of Keratin, type I cytoskeletal 13 OS=Homo sapiens OX=9606 GN=KRT13 - [K1C13_HUMAN]		P48681	Nestin OS=Homo sapiens OX=9606 GN=NES PE=1 SV=2 - [NEST_HUMAN]		Q71UM5	40S ribosomal protein S27-like OS=Homo sapiens OX=9606 GN=RPS27L PE=1 SV=3 - [RS27L_HUMAN]
P16401	Histone H1.5 OS=Homo sapiens OX=9606 GN=HIST1H1B PE=1 SV=3 - [H15_HUMAN]		P48741	Putative heat shock 70 kDa protein 7 OS=Homo sapiens OX=9606 GN=HSPA7 PE=5 SV=2 - [HSP77_HUMAN]		Q5D862	Filaggrin-2 OS=Homo sapiens OX=9606 GN=FLG2 PE=1 SV=1 - [FILA2_HUMAN]
P17480	Nucleolar transcription factor 1 OS=Homo sapiens OX=9606 GN=UBTF PE=1 SV=1 - [UBF1_HUMAN]		P51991	Heterogeneous nuclear ribonucleoprotein A3 OS=Homo sapiens OX=9606 GN=HNRNPA3 PE=1 SV=2 - [ROA3_HUMAN]		P13646	Keratin, type I cytoskeletal 13 OS=Homo sapiens OX=9606 GN=KRT13 PE=1 SV=4 - [K1C13_HUMAN]
P17480-2	Isoform UBF2 of Nucleolar transcription factor 1 OS=Homo sapiens OX=9606 GN=UBTF - [UBF1_HUMAN]		P51991-2	Isoform 2 of Heterogeneous nuclear ribonucleoprotein A3 OS=Homo sapiens OX=9606 GN=HNRNPA3 - [ROA3_HUMAN]		P13646-2	Isoform 2 of Keratin, type I cytoskeletal 13 OS=Homo sapiens OX=9606 GN=KRT13 - [K1C13_HUMAN]
P18583-5	Isoform D of Protein SON OS=Homo sapiens OX=9606 GN=SON - [SON_HUMAN]		P52272	Heterogeneous nuclear ribonucleoprotein M OS=Homo sapiens OX=9606 GN=HNRNPM PE=1 SV=3 - [HNRPM_HUMAN]		P13646-3	Isoform 3 of Keratin, type I cytoskeletal 13 OS=Homo sapiens OX=9606 GN=KRT13 - [K1C13_HUMAN]
P19012	Keratin, type I cytoskeletal 15 OS=Homo sapiens OX=9606 GN=KRT15 PE=1 SV=3 - [K1C15_HUMAN]		P52272-2	Isoform 2 of Heterogeneous nuclear ribonucleoprotein M OS=Homo sapiens OX=9606 GN=HNRNPM - [HNRPM_HUMAN]		Q2M2I5	Keratin, type I cytoskeletal 24 OS=Homo sapiens OX=9606 GN=KRT24 PE=1 SV=1 - [K1C24_HUMAN]
P22087	rRNA 2'-O-methyltransferase fibrillarin OS=Homo sapiens OX=9606 GN=FBL PE=1 SV=2 - [FBRL_HUMAN]		P52597	Heterogeneous nuclear ribonucleoprotein F OS=Homo sapiens OX=9606 GN=HNRNPF PE=1 SV=3 - [HNRPF_HUMAN]		Q9Y5B9	FACT complex subunit SPT16 OS=Homo sapiens OX=9606 GN=SUPT16H PE=1 SV=1 - [SP16H_HUMAN]
P23527	Histone H2B type 1-O OS=Homo sapiens OX=9606 GN=HIST1H2BO PE=1 SV=3 - [H2B1O_HUMAN]		P52948	Nuclear pore complex protein Nup98-Nup96 OS=Homo sapiens OX=9606 GN=NUP98 PE=1 SV=4 - [NUP98_HUMAN]		P17480	Nucleolar transcription factor 1 OS=Homo sapiens OX=9606 GN=UBTF PE=1 SV=1 - [UBF1_HUMAN]
P26373	60S ribosomal protein L13 OS=Homo sapiens OX=9606 GN=RPL13 PE=1 SV=4 - [RL13_HUMAN]		P52948-2	Isoform 2 of Nuclear pore complex protein Nup98-Nup96 OS=Homo sapiens OX=9606 GN=NUP98 - [NUP98_HUMAN]		P17480-2	Isoform UBF2 of Nucleolar transcription factor 1 OS=Homo sapiens OX=9606 GN=UBTF - [UBF1_HUMAN]
P31942	Heterogeneous nuclear ribonucleoprotein H3 OS=Homo sapiens OX=9606 GN=HNRNPH3 PE=1 SV=2 - [HNRH3_HUMAN]		P52948-3	Isoform 3 of Nuclear pore complex protein Nup98-Nup96 OS=Homo sapiens OX=9606 GN=NUP98 - [NUP98_HUMAN]		P12956-2	Isoform 2 of X-ray repair cross-complementing protein 6 OS=Homo sapiens OX=9606 GN=XRCC6 - [XRCC6_HUMAN]
P31942-2	Isoform 2 of Heterogeneous nuclear ribonucleoprotein H3 OS=Homo sapiens OX=9606 GN=HNRNPH3 - [HNRH3_HUMAN]		P52948-4	Isoform 4 of Nuclear pore complex protein Nup98-Nup96 OS=Homo sapiens OX=9606 GN=NUP98 - [NUP98_HUMAN]		P12956	X-ray repair cross-complementing protein 6 OS=Homo sapiens OX=9606 GN=XRCC6 PE=1 SV=2 - [XRCC6_HUMAN]
P33778	Histone H2B type 1-B OS=Homo sapiens OX=9606 GN=HIST1H2BB PE=1 SV=2 - [H2B1B_HUMAN]		P52948-5	Isoform 5 of Nuclear pore complex protein Nup98-Nup96 OS=Homo sapiens OX=9606 GN=NUP98 - [NUP98_HUMAN]		Q92841	Probable ATP-dependent RNA helicase DDX17 OS=Homo sapiens OX=9606 GN=DDX17 PE=1 SV=2 - [DDX17_HUMAN]
P36578	60S ribosomal protein L4 OS=Homo sapiens OX=9606 GN=RPL4 PE=1 SV=5 - [RL4_HUMAN]		P52948-6	Isoform 6 of Nuclear pore complex protein Nup98-Nup96 OS=Homo sapiens OX=9606 GN=NUP98 - [NUP98_HUMAN]		Q92841-1	Isoform 2 of Probable ATP-dependent RNA helicase DDX17 OS=Homo sapiens OX=9606 GN=DDX17 - [DDX17_HUMAN]
P42167-2	Isoform Gamma of Lamina-associated polypeptide 2, isoforms beta/gamma OS=Homo sapiens OX=9606 GN=TMPO - [LAP2B_HUMAN]		P54652	Heat shock-related 70 kDa protein 2 OS=Homo sapiens OX=9606 GN=HSPA2 PE=1 SV=1 - [HSP72_HUMAN]		Q92841-2	Isoform 3 of Probable ATP-dependent RNA helicase DDX17 OS=Homo sapiens OX=9606 GN=DDX17 - [DDX17_HUMAN]
P46781	40S ribosomal protein S9 OS=Homo sapiens OX=9606 GN=RPS9 PE=1 SV=3 - [RS9_HUMAN]		P55795	Heterogeneous nuclear ribonucleoprotein H2 OS=Homo sapiens OX=9606 GN=HNRNPH2 PE=1 SV=1 - [HNRH2_HUMAN]		Q92841-3	Isoform 4 of Probable ATP-dependent RNA helicase DDX17 OS=Homo sapiens OX=9606 GN=DDX17 - [DDX17_HUMAN]
P84243	Histone H3.3 OS=Homo sapiens OX=9606 GN=H3F3A PE=1 SV=2 - [H33_HUMAN]		P57053	Histone H2B type F-S OS=Homo sapiens OX=9606 GN=H2BFS PE=1 SV=2 - [H2BFS_HUMAN]		A6NHL2	Tubulin alpha chain-like 3 OS=Homo sapiens OX=9606 GN=TUBAL3 PE=1 SV=2 - [TBAL3_HUMAN]
Q01546	Keratin, type II cytoskeletal 2 oral OS=Homo sapiens OX=9606 GN=KRT76 PE=1 SV=2 - [K22O_HUMAN]		P57088	Transmembrane protein 33 OS=Homo sapiens OX=9606 GN=TMEM33 PE=1 SV=2 - [TMM33_HUMAN]		A6NHL2-2	Isoform 2 of Tubulin alpha chain-like 3 OS=Homo sapiens OX=9606 GN=TUBAL3 - [TBAL3_HUMAN]
P46087-3	Isoform 3 of Probable 28S rRNA (cytosine(4447)-C(5))-methyltransferase OS=Homo sapiens OX=9606 GN=NOP2 - [NOP2_HUMAN]		P59190	Ras-related protein Rab-15 OS=Homo sapiens OX=9606 GN=RAB15 PE=1 SV=1 - [RAB15_HUMAN]		P17066	Heat shock 70 kDa protein 6 OS=Homo sapiens OX=9606 GN=HSPA6 PE=1 SV=2 - [HSP76_HUMAN]
Q07955-2	Isoform ASF-2 of Serine/arginine-rich splicing factor 1 OS=Homo sapiens OX=9606 GN=SRSF1 - [SRSF1_HUMAN]		P59190-2	Isoform 2 of Ras-related protein Rab-15 OS=Homo sapiens OX=9606 GN=RAB15 - [RAB15_HUMAN]		P48741	Putative heat shock 70 kDa protein 7 OS=Homo sapiens OX=9606 GN=HSPA7 PE=5 SV=2 - [HSP77_HUMAN]
Q07955-3	Isoform ASF-3 of Serine/arginine-rich splicing factor 1 OS=Homo sapiens OX=9606 GN=SRSF1 - [SRSF1_HUMAN]		P61006-2	Isoform 2 of Ras-related protein Rab-8A OS=Homo sapiens OX=9606 GN=RAB8A - [RAB8A_HUMAN]		Q13363	C-terminal-binding protein 1 OS=Homo sapiens OX=9606 GN=CTBP1 PE=1 SV=2 - [CTBP1_HUMAN]
Q14103-2	Isoform 2 of Heterogeneous nuclear ribonucleoprotein D0 OS=Homo sapiens OX=9606 GN=HNRNPD - [HNRPD_HUMAN]		P61018-2	Isoform 2 of Ras-related protein Rab-4B OS=Homo sapiens OX=9606 GN=RAB4B - [RAB4B_HUMAN]		Q13363-2	Isoform 2 of C-terminal-binding protein 1 OS=Homo sapiens OX=9606 GN=CTBP1 - [CTBP1_HUMAN]
Q14103-4	Isoform 4 of Heterogeneous nuclear ribonucleoprotein D0 OS=Homo sapiens OX=9606 GN=HNRNPD - [HNRPD_HUMAN]		P61026	Ras-related protein Rab-10 OS=Homo sapiens OX=9606 GN=RAB10 PE=1 SV=1 - [RAB10_HUMAN]		Q02880	DNA topoisomerase 2-beta OS=Homo sapiens OX=9606 GN=TOP2B PE=1 SV=3 - [TOP2B_HUMAN]
Q15717	ELAV-like protein 1 OS=Homo sapiens OX=9606 GN=ELAVL1 PE=1 SV=2 - [ELAV1_HUMAN]		P61978-3	Isoform 3 of Heterogeneous nuclear ribonucleoprotein K OS=Homo sapiens OX=9606 GN=HNRNPK - [HNRPK_HUMAN]		Q02880-2	Isoform Beta-1 of DNA topoisomerase 2-beta OS=Homo sapiens OX=9606 GN=TOP2B - [TOP2B_HUMAN]
Q16695	Histone H3.1t OS=Homo sapiens OX=9606 GN=HIST3H3 PE=1 SV=3 - [H31T_HUMAN]		P62273-2	Isoform 2 of 40S ribosomal protein S29 OS=Homo sapiens OX=9606 GN=RPS29 - [RS29_HUMAN]		P46779-4	Isoform 4 of 60S ribosomal protein L28 OS=Homo sapiens OX=9606 GN=RPL28 - [RL28_HUMAN]
Q16778	Histone H2B type 2-E OS=Homo sapiens OX=9606 GN=HIST2H2BE PE=1 SV=3 - [H2B2E_HUMAN]		P62701	40S ribosomal protein S4, X isoform OS=Homo sapiens OX=9606 GN=RPS4X PE=1 SV=2 - [RS4X_HUMAN]		P46779-3	Isoform 3 of 60S ribosomal protein L28 OS=Homo sapiens OX=9606 GN=RPL28 - [RL28_HUMAN]
Q5XKE5	Keratin, type II cytoskeletal 79 OS=Homo sapiens OX=9606 GN=KRT79 PE=1 SV=2 - [K2C79_HUMAN]		P62807	Histone H2B type 1-C/E/F/G/I OS=Homo sapiens OX=9606 GN=HIST1H2BC PE=1 SV=4 - [H2B1C_HUMAN]		P46779-5	Isoform 5 of 60S ribosomal protein L28 OS=Homo sapiens OX=9606 GN=RPL28 - [RL28_HUMAN]
Q6NXT2	Histone H3.3C OS=Homo sapiens OX=9606 GN=H3F3C PE=1 SV=3 - [H3C_HUMAN]		P62851	40S ribosomal protein S25 OS=Homo sapiens OX=9606 GN=RPS25 PE=1 SV=1 - [RS25_HUMAN]		P46779	60S ribosomal protein L28 OS=Homo sapiens OX=9606 GN=RPL28 PE=1 SV=3 - [RL28_HUMAN]
Q71DI3	Histone H3.2 OS=Homo sapiens OX=9606 GN=HIST2H3A PE=1 SV=3 - [H32_HUMAN]		P62913	60S ribosomal protein L11 OS=Homo sapiens OX=9606 GN=RPL11 PE=1 SV=2 - [RL11_HUMAN]		P46779-2	Isoform 2 of 60S ribosomal protein L28 OS=Homo sapiens OX=9606 GN=RPL28 - [RL28_HUMAN]
Q8IUE6	Histone H2A type 2-B OS=Homo sapiens OX=9606 GN=HIST2H2AB PE=1 SV=3 - [H2A2B_HUMAN]		P62913-2	Isoform 2 of 60S ribosomal protein L11 OS=Homo sapiens OX=9606 GN=RPL11 - [RL11_HUMAN]		O60506	Heterogeneous nuclear ribonucleoprotein Q OS=Homo sapiens OX=9606 GN=SYNCRIP PE=1 SV=2 - [HNRPQ_HUMAN]
Q92621	Nuclear pore complex protein Nup205 OS=Homo sapiens OX=9606 GN=NUP205 PE=1 SV=3 - [NU205_HUMAN]		P63092-2	Isoform Gnas-2 of Guanine nucleotide-binding protein G(s) subunit alpha isoforms short OS=Homo sapiens OX=9606 GN=GNAS - [GNAS2_HUMAN]		O60506-2	Isoform 2 of Heterogeneous nuclear ribonucleoprotein Q OS=Homo sapiens OX=9606 GN=SYNCRIP - [HNRPQ_HUMAN]
Q96QV6	Histone H2A type 1-A OS=Homo sapiens OX=9606 GN=HIST1H2AA PE=1 SV=3 - [H2A1A_HUMAN]		P63092-3	Isoform 3 of Guanine nucleotide-binding protein G(s) subunit alpha isoforms short OS=Homo sapiens OX=9606 GN=GNAS - [GNAS2_HUMAN]		O60506-3	Isoform 3 of Heterogeneous nuclear ribonucleoprotein Q OS=Homo sapiens OX=9606 GN=SYNCRIP - [HNRPQ_HUMAN]
Q99567	Nuclear pore complex protein Nup88 OS=Homo sapiens OX=9606 GN=NUP88 PE=1 SV=2 - [NUP88_HUMAN]		P63092-4	Isoform 4 of Guanine nucleotide-binding protein G(s) subunit alpha isoforms short OS=Homo sapiens OX=9606 GN=GNAS - [GNAS2_HUMAN]		O60506-4	Isoform 4 of Heterogeneous nuclear ribonucleoprotein Q OS=Homo sapiens OX=9606 GN=SYNCRIP - [HNRPQ_HUMAN]
Q99729	Heterogeneous nuclear ribonucleoprotein A/B OS=Homo sapiens OX=9606 GN=HNRNPAB PE=1 SV=2 - [ROAA_HUMAN]		P63267-2	Isoform 2 of Actin, gamma-enteric smooth muscle OS=Homo sapiens OX=9606 GN=ACTG2 - [ACTH_HUMAN]		Q15393	Splicing factor 3B subunit 3 OS=Homo sapiens OX=9606 GN=SF3B3 PE=1 SV=4 - [SF3B3_HUMAN]
Q99729-4	Isoform 4 of Heterogeneous nuclear ribonucleoprotein A/B OS=Homo sapiens OX=9606 GN=HNRNPAB - [ROAA_HUMAN]		P68032	Actin, alpha cardiac muscle 1 OS=Homo sapiens OX=9606 GN=ACTC1 PE=1 SV=1 - [ACTC_HUMAN]		P12036	Neurofilament heavy polypeptide OS=Homo sapiens OX=9606 GN=NEFH PE=1 SV=4 - [NFH_HUMAN]
Q9BUF5	Tubulin beta-6 chain OS=Homo sapiens OX=9606 GN=TUBB6 PE=1 SV=1 - [TBB6_HUMAN]		P68104	Elongation factor 1-alpha 1 OS=Homo sapiens OX=9606 GN=EEF1A1 PE=1 SV=1 - [EF1A1_HUMAN]		P12036-2	Isoform 2 of Neurofilament heavy polypeptide OS=Homo sapiens OX=9606 GN=NEFH - [NFH_HUMAN]
Q9H0A0	RNA cytidine acetyltransferase OS=Homo sapiens OX=9606 GN=NAT10 PE=1 SV=2 - [NAT10_HUMAN]		P68104-2	Isoform 2 of Elongation factor 1-alpha 1 OS=Homo sapiens OX=9606 GN=EEF1A1 - [EF1A1_HUMAN]		P11388	DNA topoisomerase 2-alpha OS=Homo sapiens OX=9606 GN=TOP2A PE=1 SV=3 - [TOP2A_HUMAN]
Q9H583	HEAT repeat-containing protein 1 OS=Homo sapiens OX=9606 GN=HEATR1 PE=1 SV=3 - [HEAT1_HUMAN]		P68363-2	Isoform 2 of Tubulin alpha-1B chain OS=Homo sapiens OX=9606 GN=TUBA1B - [TBA1B_HUMAN]		P11388-2	Isoform 2 of DNA topoisomerase 2-alpha OS=Homo sapiens OX=9606 GN=TOP2A - [TOP2A_HUMAN]
Q9NYF8-3	Isoform 3 of Bcl-2-associated transcription factor 1 OS=Homo sapiens OX=9606 GN=BCLAF1 - [BCLF1_HUMAN]		P68366-2	Isoform 2 of Tubulin alpha-4A chain OS=Homo sapiens OX=9606 GN=TUBA4A - [TBA4A_HUMAN]		P11388-3	Isoform 3 of DNA topoisomerase 2-alpha OS=Homo sapiens OX=9606 GN=TOP2A - [TOP2A_HUMAN]
Q9P0M6	Core histone macro-H2A.2 OS=Homo sapiens OX=9606 GN=H2AFY2 PE=1 SV=3 - [H2AW_HUMAN]		P68371	Tubulin beta-4B chain OS=Homo sapiens OX=9606 GN=TUBB4B PE=1 SV=1 - [TBB4B_HUMAN]		P11388-4	Isoform 4 of DNA topoisomerase 2-alpha OS=Homo sapiens OX=9606 GN=TOP2A - [TOP2A_HUMAN]
Q9UKM9	RNA-binding protein Raly OS=Homo sapiens OX=9606 GN=RALY PE=1 SV=1 - [RALY_HUMAN]		P78385	Keratin, type II cuticular Hb3 OS=Homo sapiens OX=9606 GN=KRT83 PE=1 SV=2 - [KRT83_HUMAN]		Q14576	ELAV-like protein 3 OS=Homo sapiens OX=9606 GN=ELAVL3 PE=2 SV=3 - [ELAV3_HUMAN]
Q9UKM9-2	Isoform 1 of RNA-binding protein Raly OS=Homo sapiens OX=9606 GN=RALY - [RALY_HUMAN]		P78386	Keratin, type II cuticular Hb5 OS=Homo sapiens OX=9606 GN=KRT85 PE=1 SV=1 - [KRT85_HUMAN]		Q14576-2	Isoform 2 of ELAV-like protein 3 OS=Homo sapiens OX=9606 GN=ELAVL3 - [ELAV3_HUMAN]
P42167-3	Isoform Zeta of Lamina-associated polypeptide 2, isoforms beta/gamma OS=Homo sapiens OX=9606 GN=TMPO - [LAP2B_HUMAN]		P78527	DNA-dependent protein kinase catalytic subunit OS=Homo sapiens OX=9606 GN=PRKDC PE=1 SV=3 - [PRKDC_HUMAN]		P62913	60S ribosomal protein L11 OS=Homo sapiens OX=9606 GN=RPL11 PE=1 SV=2 - [RL11_HUMAN]
Q15717-2	Isoform 2 of ELAV-like protein 1 OS=Homo sapiens OX=9606 GN=ELAVL1 - [ELAV1_HUMAN]		P78527-2	Isoform 2 of DNA-dependent protein kinase catalytic subunit OS=Homo sapiens OX=9606 GN=PRKDC - [PRKDC_HUMAN]		P62913-2	Isoform 2 of 60S ribosomal protein L11 OS=Homo sapiens OX=9606 GN=RPL11 - [RL11_HUMAN]
O75475-3	Isoform 3 of PC4 and SFRS1-interacting protein OS=Homo sapiens OX=9606 GN=PSIP1 - [PSIP1_HUMAN]		P81605	Dermcidin OS=Homo sapiens OX=9606 GN=DCD PE=1 SV=2 - [DCD_HUMAN]		P09622-2	Isoform 2 of Dihydrolipoyl dehydrogenase, mitochondrial OS=Homo sapiens OX=9606 GN=DLD - [DLDH_HUMAN]
P0CG48	Polyubiquitin-C OS=Homo sapiens OX=9606 GN=UBC PE=1 SV=3 - [UBC_HUMAN]		P81605-2	Isoform 2 of Dermcidin OS=Homo sapiens OX=9606 GN=DCD - [DCD_HUMAN]		Q07666	KH domain-containing, RNA-binding, signal transduction-associated protein 1 OS=Homo sapiens OX=9606 GN=KHDRBS1 PE=1 SV=1 - [KHDR1_HUMAN]
A6NNZ2	Tubulin beta-8 chain-like protein LOC260334 OS=Homo sapiens OX=9606 PE=1 SV=1 - [TBB8L_HUMAN]		P84103-2	Isoform 2 of Serine/arginine-rich splicing factor 3 OS=Homo sapiens OX=9606 GN=SRSF3 - [SRSF3_HUMAN]		Q07666-2	Isoform 2 of KH domain-containing, RNA-binding, signal transduction-associated protein 1 OS=Homo sapiens OX=9606 GN=KHDRBS1 - [KHDR1_HUMAN]
Q92769-3	Isoform 2 of Histone deacetylase 2 OS=Homo sapiens OX=9606 GN=HDAC2 - [HDAC2_HUMAN]		P84243	Histone H3.3 OS=Homo sapiens OX=9606 GN=H3F3A PE=1 SV=2 - [H33_HUMAN]		Q07666-3	Isoform 3 of KH domain-containing, RNA-binding, signal transduction-associated protein 1 OS=Homo sapiens OX=9606 GN=KHDRBS1 - [KHDR1_HUMAN]
P09622-3	Isoform 3 of Dihydrolipoyl dehydrogenase, mitochondrial OS=Homo sapiens OX=9606 GN=DLD - [DLDH_HUMAN]		Q00325	Phosphate carrier protein, mitochondrial OS=Homo sapiens OX=9606 GN=SLC25A3 PE=1 SV=2 - [MPCP_HUMAN]		Q96EK2-4	Isoform 3 of PHD finger protein 21B OS=Homo sapiens OX=9606 GN=PHF21B - [PF21B_HUMAN]
O15523-2	Isoform 2 of ATP-dependent RNA helicase DDX3Y OS=Homo sapiens OX=9606 GN=DDX3Y - [DDX3Y_HUMAN]		Q00325-2	Isoform B of Phosphate carrier protein, mitochondrial OS=Homo sapiens OX=9606 GN=SLC25A3 - [MPCP_HUMAN]		Q96EK2-3	Isoform 2 of PHD finger protein 21B OS=Homo sapiens OX=9606 GN=PHF21B - [PF21B_HUMAN]
Q9BZE4-3	Isoform 3 of Nucleolar GTP-binding protein 1 OS=Homo sapiens OX=9606 GN=GTPBP4 - [NOG1_HUMAN]		Q00839	Heterogeneous nuclear ribonucleoprotein U OS=Homo sapiens OX=9606 GN=HNRNPU PE=1 SV=6 - [HNRPU_HUMAN]		Q9ULD0	2-oxoglutarate dehydrogenase-like, mitochondrial OS=Homo sapiens OX=9606 GN=OGDHL PE=1 SV=3 - [OGDHL_HUMAN]
Q5BKZ1-3	Isoform 3 of DBIRD complex subunit ZNF326 OS=Homo sapiens OX=9606 GN=ZNF326 - [ZN326_HUMAN]		Q00839-2	Isoform 2 of Heterogeneous nuclear ribonucleoprotein U OS=Homo sapiens OX=9606 GN=HNRNPU - [HNRPU_HUMAN]		Q9ULD0-2	Isoform 2 of 2-oxoglutarate dehydrogenase-like, mitochondrial OS=Homo sapiens OX=9606 GN=OGDHL - [OGDHL_HUMAN]
Q9BZE4-2	Isoform 2 of Nucleolar GTP-binding protein 1 OS=Homo sapiens OX=9606 GN=GTPBP4 - [NOG1_HUMAN]		Q01546	Keratin, type II cytoskeletal 2 oral OS=Homo sapiens OX=9606 GN=KRT76 PE=1 SV=2 - [K22O_HUMAN]		Q9ULD0-3	Isoform 3 of 2-oxoglutarate dehydrogenase-like, mitochondrial OS=Homo sapiens OX=9606 GN=OGDHL - [OGDHL_HUMAN]
Q9NW13-2	Isoform 2 of RNA-binding protein 28 OS=Homo sapiens OX=9606 GN=RBM28 - [RBM28_HUMAN]		Q01844	RNA-binding protein EWS OS=Homo sapiens OX=9606 GN=EWSR1 PE=1 SV=1 - [EWS_HUMAN]		Q02218-3	Isoform 3 of 2-oxoglutarate dehydrogenase, mitochondrial OS=Homo sapiens OX=9606 GN=OGDH - [ODO1_HUMAN]
P02751-17	Isoform 17 of Fibronectin OS=Homo sapiens OX=9606 GN=FN1 - [FINC_HUMAN]		Q01844-2	Isoform EWS-B of RNA-binding protein EWS OS=Homo sapiens OX=9606 GN=EWSR1 - [EWS_HUMAN]		Q9P0M6	Core histone macro-H2A.2 OS=Homo sapiens OX=9606 GN=H2AFY2 PE=1 SV=3 - [H2AW_HUMAN]
Q9BVJ6-3	Isoform 3 of U3 small nucleolar RNA-associated protein 14 homolog A OS=Homo sapiens OX=9606 GN=UTP14A - [UT14A_HUMAN]		Q01844-3	Isoform 3 of RNA-binding protein EWS OS=Homo sapiens OX=9606 GN=EWSR1 - [EWS_HUMAN]		P14136-3	Isoform 3 of Glial fibrillary acidic protein OS=Homo sapiens OX=9606 GN=GFAP - [GFAP_HUMAN]
P63267-2	Isoform 2 of Actin, gamma-enteric smooth muscle OS=Homo sapiens OX=9606 GN=ACTG2 - [ACTH_HUMAN]		Q01844-5	Isoform 5 of RNA-binding protein EWS OS=Homo sapiens OX=9606 GN=EWSR1 - [EWS_HUMAN]		P14136	Glial fibrillary acidic protein OS=Homo sapiens OX=9606 GN=GFAP PE=1 SV=1 - [GFAP_HUMAN]
A6NKG5	Retrotransposon-like protein 1 OS=Homo sapiens OX=9606 GN=RTL1 PE=3 SV=3 - [RTL1_HUMAN]		Q01844-6	Isoform 6 of RNA-binding protein EWS OS=Homo sapiens OX=9606 GN=EWSR1 - [EWS_HUMAN]		P14136-2	Isoform 2 of Glial fibrillary acidic protein OS=Homo sapiens OX=9606 GN=GFAP - [GFAP_HUMAN]
P49790-3	Isoform 3 of Nuclear pore complex protein Nup153 OS=Homo sapiens OX=9606 GN=NUP153 - [NU153_HUMAN]		Q02218	2-oxoglutarate dehydrogenase, mitochondrial OS=Homo sapiens OX=9606 GN=OGDH PE=1 SV=3 - [ODO1_HUMAN]		P31943	Heterogeneous nuclear ribonucleoprotein H OS=Homo sapiens OX=9606 GN=HNRNPH1 PE=1 SV=4 - [HNRH1_HUMAN]
Q07020-2	Isoform 2 of 60S ribosomal protein L18 OS=Homo sapiens OX=9606 GN=RPL18 - [RL18_HUMAN]		Q02218-2	Isoform 2 of 2-oxoglutarate dehydrogenase, mitochondrial OS=Homo sapiens OX=9606 GN=OGDH - [ODO1_HUMAN]		Q9NSB2	Keratin, type II cuticular Hb4 OS=Homo sapiens OX=9606 GN=KRT84 PE=2 SV=2 - [KRT84_HUMAN]
O15523	ATP-dependent RNA helicase DDX3Y OS=Homo sapiens OX=9606 GN=DDX3Y PE=1 SV=2 - [DDX3Y_HUMAN]		Q02218-3	Isoform 3 of 2-oxoglutarate dehydrogenase, mitochondrial OS=Homo sapiens OX=9606 GN=OGDH - [ODO1_HUMAN]		Q08211-2	Isoform 2 of ATP-dependent RNA helicase A OS=Homo sapiens OX=9606 GN=DHX9 - [DHX9_HUMAN]
O75400	Pre-mRNA-processing factor 40 homolog A OS=Homo sapiens OX=9606 GN=PRPF40A PE=1 SV=2 - [PR40A_HUMAN]		Q02539	Histone H1.1 OS=Homo sapiens OX=9606 GN=HIST1H1A PE=1 SV=3 - [H11_HUMAN]		O75190	DnaJ homolog subfamily B member 6 OS=Homo sapiens OX=9606 GN=DNAJB6 PE=1 SV=2 - [DNJB6_HUMAN]
O75400-2	Isoform 2 of Pre-mRNA-processing factor 40 homolog A OS=Homo sapiens OX=9606 GN=PRPF40A - [PR40A_HUMAN]		Q02878	60S ribosomal protein L6 OS=Homo sapiens OX=9606 GN=RPL6 PE=1 SV=3 - [RL6_HUMAN]		O75190-2	Isoform B of DnaJ homolog subfamily B member 6 OS=Homo sapiens OX=9606 GN=DNAJB6 - [DNJB6_HUMAN]
O75400-3	Isoform 3 of Pre-mRNA-processing factor 40 homolog A OS=Homo sapiens OX=9606 GN=PRPF40A - [PR40A_HUMAN]		Q03113	Guanine nucleotide-binding protein subunit alpha-12 OS=Homo sapiens OX=9606 GN=GNA12 PE=1 SV=4 - [GNA12_HUMAN]		O75190-3	Isoform C of DnaJ homolog subfamily B member 6 OS=Homo sapiens OX=9606 GN=DNAJB6 - [DNJB6_HUMAN]
O95678	Keratin, type II cytoskeletal 75 OS=Homo sapiens OX=9606 GN=KRT75 PE=1 SV=2 - [K2C75_HUMAN]		Q03252	Lamin-B2 OS=Homo sapiens OX=9606 GN=LMNB2 PE=1 SV=4 - [LMNB2_HUMAN]		Q8WWF6	DnaJ homolog subfamily B member 3 OS=Homo sapiens OX=9606 GN=DNAJB3 PE=1 SV=1 - [DNJB3_HUMAN]
P00450	Ceruloplasmin OS=Homo sapiens OX=9606 GN=CP PE=1 SV=1 - [CERU_HUMAN]		Q04695	Keratin, type I cytoskeletal 17 OS=Homo sapiens OX=9606 GN=KRT17 PE=1 SV=2 - [K1C17_HUMAN]		P25705-2	Isoform 2 of ATP synthase subunit alpha, mitochondrial OS=Homo sapiens OX=9606 GN=ATP5A1 - [ATPA_HUMAN]
P02751	Fibronectin OS=Homo sapiens OX=9606 GN=FN1 PE=1 SV=4 - [FINC_HUMAN]		Q05639	Elongation factor 1-alpha 2 OS=Homo sapiens OX=9606 GN=EEF1A2 PE=1 SV=1 - [EF1A2_HUMAN]		P81605-2	Isoform 2 of Dermcidin OS=Homo sapiens OX=9606 GN=DCD - [DCD_HUMAN]
P02751-10	Isoform 10 of Fibronectin OS=Homo sapiens OX=9606 GN=FN1 - [FINC_HUMAN]		Q06830	Peroxiredoxin-1 OS=Homo sapiens OX=9606 GN=PRDX1 PE=1 SV=1 - [PRDX1_HUMAN]		P81605	Dermcidin OS=Homo sapiens OX=9606 GN=DCD PE=1 SV=2 - [DCD_HUMAN]
P02751-11	Isoform 11 of Fibronectin OS=Homo sapiens OX=9606 GN=FN1 - [FINC_HUMAN]		Q07666	KH domain-containing, RNA-binding, signal transduction-associated protein 1 OS=Homo sapiens OX=9606 GN=KHDRBS1 PE=1 SV=1 - [KHDR1_HUMAN]		P09874	Poly [ADP-ribose] polymerase 1 OS=Homo sapiens OX=9606 GN=PARP1 PE=1 SV=4 - [PARP1_HUMAN]
P02751-12	Isoform 12 of Fibronectin OS=Homo sapiens OX=9606 GN=FN1 - [FINC_HUMAN]		Q07666-2	Isoform 2 of KH domain-containing, RNA-binding, signal transduction-associated protein 1 OS=Homo sapiens OX=9606 GN=KHDRBS1 - [KHDR1_HUMAN]		Q04837	Single-stranded DNA-binding protein, mitochondrial OS=Homo sapiens OX=9606 GN=SSBP1 PE=1 SV=1 - [SSBP_HUMAN]
P02751-13	Isoform 13 of Fibronectin OS=Homo sapiens OX=9606 GN=FN1 - [FINC_HUMAN]		Q07666-3	Isoform 3 of KH domain-containing, RNA-binding, signal transduction-associated protein 1 OS=Homo sapiens OX=9606 GN=KHDRBS1 - [KHDR1_HUMAN]		O00567	Nucleolar protein 56 OS=Homo sapiens OX=9606 GN=NOP56 PE=1 SV=4 - [NOP56_HUMAN]
P02751-14	Isoform 14 of Fibronectin OS=Homo sapiens OX=9606 GN=FN1 - [FINC_HUMAN]		Q08170	Serine/arginine-rich splicing factor 4 OS=Homo sapiens OX=9606 GN=SRSF4 PE=1 SV=2 - [SRSF4_HUMAN]		P18124	60S ribosomal protein L7 OS=Homo sapiens OX=9606 GN=RPL7 PE=1 SV=1 - [RL7_HUMAN]
P02751-15	Isoform 15 of Fibronectin OS=Homo sapiens OX=9606 GN=FN1 - [FINC_HUMAN]		Q08211	ATP-dependent RNA helicase A OS=Homo sapiens OX=9606 GN=DHX9 PE=1 SV=4 - [DHX9_HUMAN]		P08579	U2 small nuclear ribonucleoprotein B'' OS=Homo sapiens OX=9606 GN=SNRPB2 PE=1 SV=1 - [RU2B_HUMAN]
P02751-3	Isoform 3 of Fibronectin OS=Homo sapiens OX=9606 GN=FN1 - [FINC_HUMAN]		Q12879	Glutamate receptor ionotropic, NMDA 2A OS=Homo sapiens OX=9606 GN=GRIN2A PE=1 SV=1 - [NMDE1_HUMAN]		Q8NC51	Plasminogen activator inhibitor 1 RNA-binding protein OS=Homo sapiens OX=9606 GN=SERBP1 PE=1 SV=2 - [PAIRB_HUMAN]
P02751-4	Isoform 4 of Fibronectin OS=Homo sapiens OX=9606 GN=FN1 - [FINC_HUMAN]		Q12879-2	Isoform 2 of Glutamate receptor ionotropic, NMDA 2A OS=Homo sapiens OX=9606 GN=GRIN2A - [NMDE1_HUMAN]		Q8NC51-2	Isoform 2 of Plasminogen activator inhibitor 1 RNA-binding protein OS=Homo sapiens OX=9606 GN=SERBP1 - [PAIRB_HUMAN]
P02751-5	Isoform 5 of Fibronectin OS=Homo sapiens OX=9606 GN=FN1 - [FINC_HUMAN]		Q12906	Interleukin enhancer-binding factor 3 OS=Homo sapiens OX=9606 GN=ILF3 PE=1 SV=3 - [ILF3_HUMAN]		Q8NC51-3	Isoform 3 of Plasminogen activator inhibitor 1 RNA-binding protein OS=Homo sapiens OX=9606 GN=SERBP1 - [PAIRB_HUMAN]
P02751-6	Isoform 6 of Fibronectin OS=Homo sapiens OX=9606 GN=FN1 - [FINC_HUMAN]		Q12906-2	Isoform 2 of Interleukin enhancer-binding factor 3 OS=Homo sapiens OX=9606 GN=ILF3 - [ILF3_HUMAN]		Q8NC51-4	Isoform 4 of Plasminogen activator inhibitor 1 RNA-binding protein OS=Homo sapiens OX=9606 GN=SERBP1 - [PAIRB_HUMAN]
P02751-7	Isoform 7 of Fibronectin OS=Homo sapiens OX=9606 GN=FN1 - [FINC_HUMAN]		Q12906-3	Isoform 3 of Interleukin enhancer-binding factor 3 OS=Homo sapiens OX=9606 GN=ILF3 - [ILF3_HUMAN]		Q9BYX7	Putative beta-actin-like protein 3 OS=Homo sapiens OX=9606 GN=POTEKP PE=5 SV=1 - [ACTBM_HUMAN]
P02751-8	Isoform 8 of Fibronectin OS=Homo sapiens OX=9606 GN=FN1 - [FINC_HUMAN]		Q12906-4	Isoform 4 of Interleukin enhancer-binding factor 3 OS=Homo sapiens OX=9606 GN=ILF3 - [ILF3_HUMAN]		P19012-2	Isoform 2 of Keratin, type I cytoskeletal 15 OS=Homo sapiens OX=9606 GN=KRT15 - [K1C15_HUMAN]
P02751-9	Isoform 9 of Fibronectin OS=Homo sapiens OX=9606 GN=FN1 - [FINC_HUMAN]		Q12906-5	Isoform 5 of Interleukin enhancer-binding factor 3 OS=Homo sapiens OX=9606 GN=ILF3 - [ILF3_HUMAN]		P42766	60S ribosomal protein L35 OS=Homo sapiens OX=9606 GN=RPL35 PE=1 SV=2 - [RL35_HUMAN]
P04792	Heat shock protein beta-1 OS=Homo sapiens OX=9606 GN=HSPB1 PE=1 SV=2 - [HSPB1_HUMAN]		Q12906-6	Isoform 6 of Interleukin enhancer-binding factor 3 OS=Homo sapiens OX=9606 GN=ILF3 - [ILF3_HUMAN]		P36578	60S ribosomal protein L4 OS=Homo sapiens OX=9606 GN=RPL4 PE=1 SV=5 - [RL4_HUMAN]
P0DMV8	Heat shock 70 kDa protein 1A OS=Homo sapiens OX=9606 GN=HSPA1A PE=1 SV=1 - [HS71A_HUMAN]		Q12906-7	Isoform 7 of Interleukin enhancer-binding factor 3 OS=Homo sapiens OX=9606 GN=ILF3 - [ILF3_HUMAN]		P25705-3	Isoform 3 of ATP synthase subunit alpha, mitochondrial OS=Homo sapiens OX=9606 GN=ATP5A1 - [ATPA_HUMAN]
P08727	Keratin, type I cytoskeletal 19 OS=Homo sapiens OX=9606 GN=KRT19 PE=1 SV=4 - [K1C19_HUMAN]		Q12926	ELAV-like protein 2 OS=Homo sapiens OX=9606 GN=ELAVL2 PE=1 SV=2 - [ELAV2_HUMAN]		P31942	Heterogeneous nuclear ribonucleoprotein H3 OS=Homo sapiens OX=9606 GN=HNRNPH3 PE=1 SV=2 - [HNRH3_HUMAN]
P09622	Dihydrolipoyl dehydrogenase, mitochondrial OS=Homo sapiens OX=9606 GN=DLD PE=1 SV=2 - [DLDH_HUMAN]		Q12926-2	Isoform 2 of ELAV-like protein 2 OS=Homo sapiens OX=9606 GN=ELAVL2 - [ELAV2_HUMAN]		P31942-2	Isoform 2 of Heterogeneous nuclear ribonucleoprotein H3 OS=Homo sapiens OX=9606 GN=HNRNPH3 - [HNRH3_HUMAN]
P12035	Keratin, type II cytoskeletal 3 OS=Homo sapiens OX=9606 GN=KRT3 PE=1 SV=3 - [K2C3_HUMAN]		Q12931	Heat shock protein 75 kDa, mitochondrial OS=Homo sapiens OX=9606 GN=TRAP1 PE=1 SV=3 - [TRAP1_HUMAN]		P31942-3	Isoform 3 of Heterogeneous nuclear ribonucleoprotein H3 OS=Homo sapiens OX=9606 GN=HNRNPH3 - [HNRH3_HUMAN]
P12036	Neurofilament heavy polypeptide OS=Homo sapiens OX=9606 GN=NEFH PE=1 SV=4 - [NFH_HUMAN]		Q12931-2	Isoform 2 of Heat shock protein 75 kDa, mitochondrial OS=Homo sapiens OX=9606 GN=TRAP1 - [TRAP1_HUMAN]		Q9UL68	Myelin transcription factor 1-like protein OS=Homo sapiens OX=9606 GN=MYT1L PE=2 SV=3 - [MYT1L_HUMAN]
P12036-2	Isoform 2 of Neurofilament heavy polypeptide OS=Homo sapiens OX=9606 GN=NEFH - [NFH_HUMAN]		Q12974-2	Isoform 2 of Protein tyrosine phosphatase type IVA 2 OS=Homo sapiens OX=9606 GN=PTP4A2 - [TP4A2_HUMAN]		Q9UL68-2	Isoform 2 of Myelin transcription factor 1-like protein OS=Homo sapiens OX=9606 GN=MYT1L - [MYT1L_HUMAN]
P12235	ADP/ATP translocase 1 OS=Homo sapiens OX=9606 GN=SLC25A4 PE=1 SV=4 - [ADT1_HUMAN]		Q13085	Acetyl-CoA carboxylase 1 OS=Homo sapiens OX=9606 GN=ACACA PE=1 SV=2 - [ACACA_HUMAN]		Q9UL68-4	Isoform 4 of Myelin transcription factor 1-like protein OS=Homo sapiens OX=9606 GN=MYT1L - [MYT1L_HUMAN]
P12270	Nucleoprotein TPR OS=Homo sapiens OX=9606 GN=TPR PE=1 SV=3 - [TPR_HUMAN]		Q13085-2	Isoform 2 of Acetyl-CoA carboxylase 1 OS=Homo sapiens OX=9606 GN=ACACA - [ACACA_HUMAN]		P00450	Ceruloplasmin OS=Homo sapiens OX=9606 GN=CP PE=1 SV=1 - [CERU_HUMAN]
P13010	X-ray repair cross-complementing protein 5 OS=Homo sapiens OX=9606 GN=XRCC5 PE=1 SV=3 - [XRCC5_HUMAN]		Q13085-3	Isoform 3 of Acetyl-CoA carboxylase 1 OS=Homo sapiens OX=9606 GN=ACACA - [ACACA_HUMAN]		O95758	Polypyrimidine tract-binding protein 3 OS=Homo sapiens OX=9606 GN=PTBP3 PE=1 SV=2 - [PTBP3_HUMAN]
P15880	40S ribosomal protein S2 OS=Homo sapiens OX=9606 GN=RPS2 PE=1 SV=2 - [RS2_HUMAN]		Q13085-4	Isoform 4 of Acetyl-CoA carboxylase 1 OS=Homo sapiens OX=9606 GN=ACACA - [ACACA_HUMAN]		O95758-1	Isoform 1 of Polypyrimidine tract-binding protein 3 OS=Homo sapiens OX=9606 GN=PTBP3 - [PTBP3_HUMAN]
P15924	Desmoplakin OS=Homo sapiens OX=9606 GN=DSP PE=1 SV=3 - [DESP_HUMAN]		Q13148	TAR DNA-binding protein 43 OS=Homo sapiens OX=9606 GN=TARDBP PE=1 SV=1 - [TADBP_HUMAN]		O95758-2	Isoform 2 of Polypyrimidine tract-binding protein 3 OS=Homo sapiens OX=9606 GN=PTBP3 - [PTBP3_HUMAN]
P15924-2	Isoform DPII of Desmoplakin OS=Homo sapiens OX=9606 GN=DSP - [DESP_HUMAN]		Q13148-4	Isoform 2 of TAR DNA-binding protein 43 OS=Homo sapiens OX=9606 GN=TARDBP - [TADBP_HUMAN]		O95758-4	Isoform 4 of Polypyrimidine tract-binding protein 3 OS=Homo sapiens OX=9606 GN=PTBP3 - [PTBP3_HUMAN]
P17661	Desmin OS=Homo sapiens OX=9606 GN=DES PE=1 SV=3 - [DESM_HUMAN]		Q13151	Heterogeneous nuclear ribonucleoprotein A0 OS=Homo sapiens OX=9606 GN=HNRNPA0 PE=1 SV=1 - [ROA0_HUMAN]		O95758-5	Isoform 5 of Polypyrimidine tract-binding protein 3 OS=Homo sapiens OX=9606 GN=PTBP3 - [PTBP3_HUMAN]
P18124	60S ribosomal protein L7 OS=Homo sapiens OX=9606 GN=RPL7 PE=1 SV=1 - [RL7_HUMAN]		Q13214	Semaphorin-3B OS=Homo sapiens OX=9606 GN=SEMA3B PE=2 SV=1 - [SEM3B_HUMAN]		O95758-6	Isoform 6 of Polypyrimidine tract-binding protein 3 OS=Homo sapiens OX=9606 GN=PTBP3 - [PTBP3_HUMAN]
P18583	Protein SON OS=Homo sapiens OX=9606 GN=SON PE=1 SV=4 - [SON_HUMAN]		Q13214-2	Isoform 2 of Semaphorin-3B OS=Homo sapiens OX=9606 GN=SEMA3B - [SEM3B_HUMAN]		P26599	Polypyrimidine tract-binding protein 1 OS=Homo sapiens OX=9606 GN=PTBP1 PE=1 SV=1 - [PTBP1_HUMAN]
P18583-10	Isoform J of Protein SON OS=Homo sapiens OX=9606 GN=SON - [SON_HUMAN]		Q13243	Serine/arginine-rich splicing factor 5 OS=Homo sapiens OX=9606 GN=SRSF5 PE=1 SV=1 - [SRSF5_HUMAN]		P26599-2	Isoform 2 of Polypyrimidine tract-binding protein 1 OS=Homo sapiens OX=9606 GN=PTBP1 - [PTBP1_HUMAN]
P18583-2	Isoform A of Protein SON OS=Homo sapiens OX=9606 GN=SON - [SON_HUMAN]		Q13243-3	Isoform SRP40-4 of Serine/arginine-rich splicing factor 5 OS=Homo sapiens OX=9606 GN=SRSF5 - [SRSF5_HUMAN]		P26599-3	Isoform 3 of Polypyrimidine tract-binding protein 1 OS=Homo sapiens OX=9606 GN=PTBP1 - [PTBP1_HUMAN]
P18583-3	Isoform B of Protein SON OS=Homo sapiens OX=9606 GN=SON - [SON_HUMAN]		Q13247	Serine/arginine-rich splicing factor 6 OS=Homo sapiens OX=9606 GN=SRSF6 PE=1 SV=2 - [SRSF6_HUMAN]		Q9UKA9	Polypyrimidine tract-binding protein 2 OS=Homo sapiens OX=9606 GN=PTBP2 PE=1 SV=1 - [PTBP2_HUMAN]
P18583-4	Isoform C of Protein SON OS=Homo sapiens OX=9606 GN=SON - [SON_HUMAN]		Q13247-3	Isoform SRP55-3 of Serine/arginine-rich splicing factor 6 OS=Homo sapiens OX=9606 GN=SRSF6 - [SRSF6_HUMAN]		Q9UKA9-2	Isoform 2 of Polypyrimidine tract-binding protein 2 OS=Homo sapiens OX=9606 GN=PTBP2 - [PTBP2_HUMAN]
P18583-7	Isoform G of Protein SON OS=Homo sapiens OX=9606 GN=SON - [SON_HUMAN]		Q13509-2	Isoform 2 of Tubulin beta-3 chain OS=Homo sapiens OX=9606 GN=TUBB3 - [TBB3_HUMAN]		Q9UKA9-3	Isoform 3 of Polypyrimidine tract-binding protein 2 OS=Homo sapiens OX=9606 GN=PTBP2 - [PTBP2_HUMAN]
P18583-9	Isoform I of Protein SON OS=Homo sapiens OX=9606 GN=SON - [SON_HUMAN]		Q13535	Serine/threonine-protein kinase ATR OS=Homo sapiens OX=9606 GN=ATR PE=1 SV=3 - [ATR_HUMAN]		Q9UKA9-4	Isoform 4 of Polypyrimidine tract-binding protein 2 OS=Homo sapiens OX=9606 GN=PTBP2 - [PTBP2_HUMAN]
P19013	Keratin, type II cytoskeletal 4 OS=Homo sapiens OX=9606 GN=KRT4 PE=1 SV=4 - [K2C4_HUMAN]		Q13535-2	Isoform 2 of Serine/threonine-protein kinase ATR OS=Homo sapiens OX=9606 GN=ATR - [ATR_HUMAN]		Q9UKA9-5	Isoform 5 of Polypyrimidine tract-binding protein 2 OS=Homo sapiens OX=9606 GN=PTBP2 - [PTBP2_HUMAN]
P22492	Histone H1t OS=Homo sapiens OX=9606 GN=HIST1H1T PE=2 SV=4 - [H1T_HUMAN]		Q13535-3	Isoform 3 of Serine/threonine-protein kinase ATR OS=Homo sapiens OX=9606 GN=ATR - [ATR_HUMAN]		Q9UKA9-6	Isoform 6 of Polypyrimidine tract-binding protein 2 OS=Homo sapiens OX=9606 GN=PTBP2 - [PTBP2_HUMAN]
P31942-3	Isoform 3 of Heterogeneous nuclear ribonucleoprotein H3 OS=Homo sapiens OX=9606 GN=HNRNPH3 - [HNRH3_HUMAN]		Q13547	Histone deacetylase 1 OS=Homo sapiens OX=9606 GN=HDAC1 PE=1 SV=1 - [HDAC1_HUMAN]		Q9Y4A5	Transformation/transcription domain-associated protein OS=Homo sapiens OX=9606 GN=TRRAP PE=1 SV=3 - [TRRAP_HUMAN]
P34931	Heat shock 70 kDa protein 1-like OS=Homo sapiens OX=9606 GN=HSPA1L PE=1 SV=2 - [HS71L_HUMAN]		Q13748-2	Isoform 2 of Tubulin alpha-3C/D chain OS=Homo sapiens OX=9606 GN=TUBA3C - [TBA3C_HUMAN]		Q9Y4A5-2	Isoform 2 of Transformation/transcription domain-associated protein OS=Homo sapiens OX=9606 GN=TRRAP - [TRRAP_HUMAN]
P35637	RNA-binding protein FUS OS=Homo sapiens OX=9606 GN=FUS PE=1 SV=1 - [FUS_HUMAN]		Q14103	Heterogeneous nuclear ribonucleoprotein D0 OS=Homo sapiens OX=9606 GN=HNRNPD PE=1 SV=1 - [HNRPD_HUMAN]		O76021-2	Isoform 2 of Ribosomal L1 domain-containing protein 1 OS=Homo sapiens OX=9606 GN=RSL1D1 - [RL1D1_HUMAN]
P35637-2	Isoform Short of RNA-binding protein FUS OS=Homo sapiens OX=9606 GN=FUS - [FUS_HUMAN]		Q14103-2	Isoform 2 of Heterogeneous nuclear ribonucleoprotein D0 OS=Homo sapiens OX=9606 GN=HNRNPD - [HNRPD_HUMAN]		Q96EK2	PHD finger protein 21B OS=Homo sapiens OX=9606 GN=PHF21B PE=1 SV=1 - [PF21B_HUMAN]
P49790	Nuclear pore complex protein Nup153 OS=Homo sapiens OX=9606 GN=NUP153 PE=1 SV=2 - [NU153_HUMAN]		Q14103-3	Isoform 3 of Heterogeneous nuclear ribonucleoprotein D0 OS=Homo sapiens OX=9606 GN=HNRNPD - [HNRPD_HUMAN]		P38919	Eukaryotic initiation factor 4A-III OS=Homo sapiens OX=9606 GN=EIF4A3 PE=1 SV=4 - [IF4A3_HUMAN]
P52597	Heterogeneous nuclear ribonucleoprotein F OS=Homo sapiens OX=9606 GN=HNRNPF PE=1 SV=3 - [HNRPF_HUMAN]		Q14103-4	Isoform 4 of Heterogeneous nuclear ribonucleoprotein D0 OS=Homo sapiens OX=9606 GN=HNRNPD - [HNRPD_HUMAN]		P10809-2	Isoform 2 of 60 kDa heat shock protein, mitochondrial OS=Homo sapiens OX=9606 GN=HSPD1 - [CH60_HUMAN]
P57740	Nuclear pore complex protein Nup107 OS=Homo sapiens OX=9606 GN=NUP107 PE=1 SV=1 - [NU107_HUMAN]		Q14137	Ribosome biogenesis protein BOP1 OS=Homo sapiens OX=9606 GN=BOP1 PE=1 SV=2 - [BOP1_HUMAN]		P18085	ADP-ribosylation factor 4 OS=Homo sapiens OX=9606 GN=ARF4 PE=1 SV=3 - [ARF4_HUMAN]
P62081	40S ribosomal protein S7 OS=Homo sapiens OX=9606 GN=RPS7 PE=1 SV=1 - [RS7_HUMAN]		Q14137-2	Isoform 2 of Ribosome biogenesis protein BOP1 OS=Homo sapiens OX=9606 GN=BOP1 - [BOP1_HUMAN]		P28370	Probable global transcription activator SNF2L1 OS=Homo sapiens OX=9606 GN=SMARCA1 PE=1 SV=2 - [SMCA1_HUMAN]
Q01082	Spectrin beta chain, non-erythrocytic 1 OS=Homo sapiens OX=9606 GN=SPTBN1 PE=1 SV=2 - [SPTB2_HUMAN]		Q14157	Ubiquitin-associated protein 2-like OS=Homo sapiens OX=9606 GN=UBAP2L PE=1 SV=2 - [UBP2L_HUMAN]		P28370-2	Isoform 2 of Probable global transcription activator SNF2L1 OS=Homo sapiens OX=9606 GN=SMARCA1 - [SMCA1_HUMAN]
Q01082-2	Isoform Short of Spectrin beta chain, non-erythrocytic 1 OS=Homo sapiens OX=9606 GN=SPTBN1 - [SPTB2_HUMAN]		Q14157-1	Isoform 2 of Ubiquitin-associated protein 2-like OS=Homo sapiens OX=9606 GN=UBAP2L - [UBP2L_HUMAN]		Q9Y2X3	Nucleolar protein 58 OS=Homo sapiens OX=9606 GN=NOP58 PE=1 SV=1 - [NOP58_HUMAN]
Q01082-3	Isoform 2 of Spectrin beta chain, non-erythrocytic 1 OS=Homo sapiens OX=9606 GN=SPTBN1 - [SPTB2_HUMAN]		Q14157-3	Isoform 3 of Ubiquitin-associated protein 2-like OS=Homo sapiens OX=9606 GN=UBAP2L - [UBP2L_HUMAN]		P20073	Annexin A7 OS=Homo sapiens OX=9606 GN=ANXA7 PE=1 SV=3 - [ANXA7_HUMAN]
Q02539	Histone H1.1 OS=Homo sapiens OX=9606 GN=HIST1H1A PE=1 SV=3 - [H11_HUMAN]		Q14157-4	Isoform 4 of Ubiquitin-associated protein 2-like OS=Homo sapiens OX=9606 GN=UBAP2L - [UBP2L_HUMAN]		P20073-2	Isoform 2 of Annexin A7 OS=Homo sapiens OX=9606 GN=ANXA7 - [ANXA7_HUMAN]
Q13151	Heterogeneous nuclear ribonucleoprotein A0 OS=Homo sapiens OX=9606 GN=HNRNPA0 PE=1 SV=1 - [ROA0_HUMAN]		Q14157-5	Isoform 5 of Ubiquitin-associated protein 2-like OS=Homo sapiens OX=9606 GN=UBAP2L - [UBP2L_HUMAN]		O76013	Keratin, type I cuticular Ha6 OS=Homo sapiens OX=9606 GN=KRT36 PE=1 SV=1 - [KRT36_HUMAN]
Q14137	Ribosome biogenesis protein BOP1 OS=Homo sapiens OX=9606 GN=BOP1 PE=1 SV=2 - [BOP1_HUMAN]		Q14331	Protein FRG1 OS=Homo sapiens OX=9606 GN=FRG1 PE=1 SV=1 - [FRG1_HUMAN]		O76013-2	Isoform 2 of Keratin, type I cuticular Ha6 OS=Homo sapiens OX=9606 GN=KRT36 - [KRT36_HUMAN]
Q14683	Structural maintenance of chromosomes protein 1A OS=Homo sapiens OX=9606 GN=SMC1A PE=1 SV=2 - [SMC1A_HUMAN]		Q14344	Guanine nucleotide-binding protein subunit alpha-13 OS=Homo sapiens OX=9606 GN=GNA13 PE=1 SV=2 - [GNA13_HUMAN]		O76014	Keratin, type I cuticular Ha7 OS=Homo sapiens OX=9606 GN=KRT37 PE=1 SV=3 - [KRT37_HUMAN]
Q14839	Chromodomain-helicase-DNA-binding protein 4 OS=Homo sapiens OX=9606 GN=CHD4 PE=1 SV=2 - [CHD4_HUMAN]		Q14525	Keratin, type I cuticular Ha3-II OS=Homo sapiens OX=9606 GN=KRT33B PE=1 SV=3 - [KT33B_HUMAN]		O76015	Keratin, type I cuticular Ha8 OS=Homo sapiens OX=9606 GN=KRT38 PE=1 SV=3 - [KRT38_HUMAN]
Q14839-2	Isoform 2 of Chromodomain-helicase-DNA-binding protein 4 OS=Homo sapiens OX=9606 GN=CHD4 - [CHD4_HUMAN]		Q14532	Keratin, type I cuticular Ha2 OS=Homo sapiens OX=9606 GN=KRT32 PE=2 SV=3 - [K1H2_HUMAN]		P05783	Keratin, type I cytoskeletal 18 OS=Homo sapiens OX=9606 GN=KRT18 PE=1 SV=2 - [K1C18_HUMAN]
Q14978	Nucleolar and coiled-body phosphoprotein 1 OS=Homo sapiens OX=9606 GN=NOLC1 PE=1 SV=2 - [NOLC1_HUMAN]		Q14533	Keratin, type II cuticular Hb1 OS=Homo sapiens OX=9606 GN=KRT81 PE=1 SV=3 - [KRT81_HUMAN]		Q14525	Keratin, type I cuticular Ha3-II OS=Homo sapiens OX=9606 GN=KRT33B PE=1 SV=3 - [KT33B_HUMAN]
Q14978-2	Isoform Beta of Nucleolar and coiled-body phosphoprotein 1 OS=Homo sapiens OX=9606 GN=NOLC1 - [NOLC1_HUMAN]		Q14568	Heat shock protein HSP 90-alpha A2 OS=Homo sapiens OX=9606 GN=HSP90AA2P PE=1 SV=2 - [HS902_HUMAN]		Q14532	Keratin, type I cuticular Ha2 OS=Homo sapiens OX=9606 GN=KRT32 PE=2 SV=3 - [K1H2_HUMAN]
Q14978-3	Isoform 3 of Nucleolar and coiled-body phosphoprotein 1 OS=Homo sapiens OX=9606 GN=NOLC1 - [NOLC1_HUMAN]		Q14576	ELAV-like protein 3 OS=Homo sapiens OX=9606 GN=ELAVL3 PE=2 SV=3 - [ELAV3_HUMAN]		Q15323	Keratin, type I cuticular Ha1 OS=Homo sapiens OX=9606 GN=KRT31 PE=1 SV=3 - [K1H1_HUMAN]
Q3ZCM7	Tubulin beta-8 chain OS=Homo sapiens OX=9606 GN=TUBB8 PE=1 SV=2 - [TBB8_HUMAN]		Q14576-2	Isoform 2 of ELAV-like protein 3 OS=Homo sapiens OX=9606 GN=ELAVL3 - [ELAV3_HUMAN]		Q92764	Keratin, type I cuticular Ha5 OS=Homo sapiens OX=9606 GN=KRT35 PE=1 SV=5 - [KRT35_HUMAN]
Q4VXU2	Polyadenylate-binding protein 1-like OS=Homo sapiens OX=9606 GN=PABPC1L PE=2 SV=1 - [PAP1L_HUMAN]		Q14642	Type I inositol 1,4,5-trisphosphate 5-phosphatase OS=Homo sapiens OX=9606 GN=INPP5A PE=1 SV=1 - [I5P1_HUMAN]		P31689	DnaJ homolog subfamily A member 1 OS=Homo sapiens OX=9606 GN=DNAJA1 PE=1 SV=2 - [DNJA1_HUMAN]
Q4VXU2-2	Isoform 2 of Polyadenylate-binding protein 1-like OS=Homo sapiens OX=9606 GN=PABPC1L - [PAP1L_HUMAN]		Q14674	Separin OS=Homo sapiens OX=9606 GN=ESPL1 PE=1 SV=3 - [ESPL1_HUMAN]		P31689-2	Isoform 2 of DnaJ homolog subfamily A member 1 OS=Homo sapiens OX=9606 GN=DNAJA1 - [DNJA1_HUMAN]
Q5SSJ5-3	Isoform 3 of Heterochromatin protein 1-binding protein 3 OS=Homo sapiens OX=9606 GN=HP1BP3 - [HP1B3_HUMAN]		Q14683	Structural maintenance of chromosomes protein 1A OS=Homo sapiens OX=9606 GN=SMC1A PE=1 SV=2 - [SMC1A_HUMAN]		Q00325	Phosphate carrier protein, mitochondrial OS=Homo sapiens OX=9606 GN=SLC25A3 PE=1 SV=2 - [MPCP_HUMAN]
Q6PL18	ATPase family AAA domain-containing protein 2 OS=Homo sapiens OX=9606 GN=ATAD2 PE=1 SV=1 - [ATAD2_HUMAN]		Q14687	Genetic suppressor element 1 OS=Homo sapiens OX=9606 GN=GSE1 PE=1 SV=3 - [GSE1_HUMAN]		Q00325-2	Isoform B of Phosphate carrier protein, mitochondrial OS=Homo sapiens OX=9606 GN=SLC25A3 - [MPCP_HUMAN]
Q71UI9	Histone H2A.V OS=Homo sapiens OX=9606 GN=H2AFV PE=1 SV=3 - [H2AV_HUMAN]		Q14687-2	Isoform 2 of Genetic suppressor element 1 OS=Homo sapiens OX=9606 GN=GSE1 - [GSE1_HUMAN]		Q99623	Prohibitin-2 OS=Homo sapiens OX=9606 GN=PHB2 PE=1 SV=2 - [PHB2_HUMAN]
Q71UI9-2	Isoform 2 of Histone H2A.V OS=Homo sapiens OX=9606 GN=H2AFV - [H2AV_HUMAN]		Q14687-3	Isoform 3 of Genetic suppressor element 1 OS=Homo sapiens OX=9606 GN=GSE1 - [GSE1_HUMAN]		Q14204	Cytoplasmic dynein 1 heavy chain 1 OS=Homo sapiens OX=9606 GN=DYNC1H1 PE=1 SV=5 - [DYHC1_HUMAN]
Q7RTS7	Keratin, type II cytoskeletal 74 OS=Homo sapiens OX=9606 GN=KRT74 PE=1 SV=2 - [K2C74_HUMAN]		Q14697	Neutral alpha-glucosidase AB OS=Homo sapiens OX=9606 GN=GANAB PE=1 SV=3 - [GANAB_HUMAN]		P57088	Transmembrane protein 33 OS=Homo sapiens OX=9606 GN=TMEM33 PE=1 SV=2 - [TMM33_HUMAN]
Q7Z3Y7	Keratin, type I cytoskeletal 28 OS=Homo sapiens OX=9606 GN=KRT28 PE=1 SV=2 - [K1C28_HUMAN]		Q14697-2	Isoform 2 of Neutral alpha-glucosidase AB OS=Homo sapiens OX=9606 GN=GANAB - [GANAB_HUMAN]		Q15459	Splicing factor 3A subunit 1 OS=Homo sapiens OX=9606 GN=SF3A1 PE=1 SV=1 - [SF3A1_HUMAN]
Q86Y46	Keratin, type II cytoskeletal 73 OS=Homo sapiens OX=9606 GN=KRT73 PE=1 SV=1 - [K2C73_HUMAN]		Q14964	Ras-related protein Rab-39A OS=Homo sapiens OX=9606 GN=RAB39A PE=1 SV=2 - [RB39A_HUMAN]		Q5JNZ5	Putative 40S ribosomal protein S26-like 1 OS=Homo sapiens OX=9606 GN=RPS26P11 PE=5 SV=1 - [RS26L_HUMAN]
P02768-3	Isoform 3 of Serum albumin OS=Homo sapiens OX=9606 GN=ALB - [ALBU_HUMAN]		Q14CN4	Keratin, type II cytoskeletal 72 OS=Homo sapiens OX=9606 GN=KRT72 PE=1 SV=2 - [K2C72_HUMAN]		Q7RTS7	Keratin, type II cytoskeletal 74 OS=Homo sapiens OX=9606 GN=KRT74 PE=1 SV=2 - [K2C74_HUMAN]
Q8N257	Histone H2B type 3-B OS=Homo sapiens OX=9606 GN=HIST3H2BB PE=1 SV=3 - [H2B3B_HUMAN]		Q14CN4-2	Isoform 2 of Keratin, type II cytoskeletal 72 OS=Homo sapiens OX=9606 GN=KRT72 - [K2C72_HUMAN]		Q86Y46	Keratin, type II cytoskeletal 73 OS=Homo sapiens OX=9606 GN=KRT73 PE=1 SV=1 - [K2C73_HUMAN]
Q92769	Histone deacetylase 2 OS=Homo sapiens OX=9606 GN=HDAC2 PE=1 SV=2 - [HDAC2_HUMAN]		Q14CN4-3	Isoform 3 of Keratin, type II cytoskeletal 72 OS=Homo sapiens OX=9606 GN=KRT72 - [K2C72_HUMAN]		Q9P035-2	Isoform 2 of Very-long-chain (3R)-3-hydroxyacyl-CoA dehydratase 3 OS=Homo sapiens OX=9606 GN=HACD3 - [HACD3_HUMAN]
Q92804	TATA-binding protein-associated factor 2N OS=Homo sapiens OX=9606 GN=TAF15 PE=1 SV=1 - [RBP56_HUMAN]		Q15233	Non-POU domain-containing octamer-binding protein OS=Homo sapiens OX=9606 GN=NONO PE=1 SV=4 - [NONO_HUMAN]		Q9P035	Very-long-chain (3R)-3-hydroxyacyl-CoA dehydratase 3 OS=Homo sapiens OX=9606 GN=HACD3 PE=1 SV=2 - [HACD3_HUMAN]
Q92804-2	Isoform Short of TATA-binding protein-associated factor 2N OS=Homo sapiens OX=9606 GN=TAF15 - [RBP56_HUMAN]		Q15233-2	Isoform 2 of Non-POU domain-containing octamer-binding protein OS=Homo sapiens OX=9606 GN=NONO - [NONO_HUMAN]		Q9Y5V3	Melanoma-associated antigen D1 OS=Homo sapiens OX=9606 GN=MAGED1 PE=1 SV=3 - [MAGD1_HUMAN]
Q02218-3	Isoform 3 of 2-oxoglutarate dehydrogenase, mitochondrial OS=Homo sapiens OX=9606 GN=OGDH - [ODO1_HUMAN]		Q15286-2	Isoform 2 of Ras-related protein Rab-35 OS=Homo sapiens OX=9606 GN=RAB35 - [RAB35_HUMAN]		Q9Y5V3-2	Isoform 2 of Melanoma-associated antigen D1 OS=Homo sapiens OX=9606 GN=MAGED1 - [MAGD1_HUMAN]
Q96GQ7	Probable ATP-dependent RNA helicase DDX27 OS=Homo sapiens OX=9606 GN=DDX27 PE=1 SV=2 - [DDX27_HUMAN]		Q15323	Keratin, type I cuticular Ha1 OS=Homo sapiens OX=9606 GN=KRT31 PE=1 SV=3 - [K1H1_HUMAN]		Q01085-2	Isoform 2 of Nucleolysin TIAR OS=Homo sapiens OX=9606 GN=TIAL1 - [TIAR_HUMAN]
Q9BQG0	Myb-binding protein 1A OS=Homo sapiens OX=9606 GN=MYBBP1A PE=1 SV=2 - [MBB1A_HUMAN]		Q15393	Splicing factor 3B subunit 3 OS=Homo sapiens OX=9606 GN=SF3B3 PE=1 SV=4 - [SF3B3_HUMAN]		P31483	Nucleolysin TIA-1 isoform p40 OS=Homo sapiens OX=9606 GN=TIA1 PE=1 SV=3 - [TIA1_HUMAN]
Q9BQG0-2	Isoform 2 of Myb-binding protein 1A OS=Homo sapiens OX=9606 GN=MYBBP1A - [MBB1A_HUMAN]		Q15393-3	Isoform 3 of Splicing factor 3B subunit 3 OS=Homo sapiens OX=9606 GN=SF3B3 - [SF3B3_HUMAN]		P31483-2	Isoform Short of Nucleolysin TIA-1 isoform p40 OS=Homo sapiens OX=9606 GN=TIA1 - [TIA1_HUMAN]
Q9BVJ6	U3 small nucleolar RNA-associated protein 14 homolog A OS=Homo sapiens OX=9606 GN=UTP14A PE=1 SV=1 - [UT14A_HUMAN]		Q15459	Splicing factor 3A subunit 1 OS=Homo sapiens OX=9606 GN=SF3A1 PE=1 SV=1 - [SF3A1_HUMAN]		Q01085	Nucleolysin TIAR OS=Homo sapiens OX=9606 GN=TIAL1 PE=1 SV=1 - [TIAR_HUMAN]
Q9BZE4	Nucleolar GTP-binding protein 1 OS=Homo sapiens OX=9606 GN=GTPBP4 PE=1 SV=3 - [NOG1_HUMAN]		Q15771-2	Isoform 2 of Ras-related protein Rab-30 OS=Homo sapiens OX=9606 GN=RAB30 - [RAB30_HUMAN]		P31483-3	Isoform 3 of Nucleolysin TIA-1 isoform p40 OS=Homo sapiens OX=9606 GN=TIA1 - [TIA1_HUMAN]
Q9H6R4	Nucleolar protein 6 OS=Homo sapiens OX=9606 GN=NOL6 PE=1 SV=2 - [NOL6_HUMAN]		Q16352	Alpha-internexin OS=Homo sapiens OX=9606 GN=INA PE=1 SV=2 - [AINX_HUMAN]		P29803	Pyruvate dehydrogenase E1 component subunit alpha, testis-specific form, mitochondrial OS=Homo sapiens OX=9606 GN=PDHA2 PE=1 SV=1 - [ODPAT_HUMAN]
Q9H6R4-2	Isoform 2 of Nucleolar protein 6 OS=Homo sapiens OX=9606 GN=NOL6 - [NOL6_HUMAN]		Q16629	Serine/arginine-rich splicing factor 7 OS=Homo sapiens OX=9606 GN=SRSF7 PE=1 SV=1 - [SRSF7_HUMAN]		P35637	RNA-binding protein FUS OS=Homo sapiens OX=9606 GN=FUS PE=1 SV=1 - [FUS_HUMAN]
Q9H6R4-4	Isoform 4 of Nucleolar protein 6 OS=Homo sapiens OX=9606 GN=NOL6 - [NOL6_HUMAN]		Q16629-2	Isoform 2 of Serine/arginine-rich splicing factor 7 OS=Homo sapiens OX=9606 GN=SRSF7 - [SRSF7_HUMAN]		P35637-2	Isoform Short of RNA-binding protein FUS OS=Homo sapiens OX=9606 GN=FUS - [FUS_HUMAN]
Q9NTI5	Sister chromatid cohesion protein PDS5 homolog B OS=Homo sapiens OX=9606 GN=PDS5B PE=1 SV=1 - [PDS5B_HUMAN]		Q16629-3	Isoform 3 of Serine/arginine-rich splicing factor 7 OS=Homo sapiens OX=9606 GN=SRSF7 - [SRSF7_HUMAN]		Q92804	TATA-binding protein-associated factor 2N OS=Homo sapiens OX=9606 GN=TAF15 PE=1 SV=1 - [RBP56_HUMAN]
Q9NTI5-2	Isoform 2 of Sister chromatid cohesion protein PDS5 homolog B OS=Homo sapiens OX=9606 GN=PDS5B - [PDS5B_HUMAN]		Q16629-4	Isoform 4 of Serine/arginine-rich splicing factor 7 OS=Homo sapiens OX=9606 GN=SRSF7 - [SRSF7_HUMAN]		Q92804-2	Isoform Short of TATA-binding protein-associated factor 2N OS=Homo sapiens OX=9606 GN=TAF15 - [RBP56_HUMAN]
Q9NVP1	ATP-dependent RNA helicase DDX18 OS=Homo sapiens OX=9606 GN=DDX18 PE=1 SV=2 - [DDX18_HUMAN]		Q16695	Histone H3.1t OS=Homo sapiens OX=9606 GN=HIST3H3 PE=1 SV=3 - [H31T_HUMAN]		P46783	40S ribosomal protein S10 OS=Homo sapiens OX=9606 GN=RPS10 PE=1 SV=1 - [RS10_HUMAN]
Q9NW13	RNA-binding protein 28 OS=Homo sapiens OX=9606 GN=RBM28 PE=1 SV=3 - [RBM28_HUMAN]		Q16778	Histone H2B type 2-E OS=Homo sapiens OX=9606 GN=HIST2H2BE PE=1 SV=3 - [H2B2E_HUMAN]		Q9NQ39	Putative 40S ribosomal protein S10-like OS=Homo sapiens OX=9606 GN=RPS10P5 PE=5 SV=1 - [RS10L_HUMAN]
Q9NYF8-4	Isoform 4 of Bcl-2-associated transcription factor 1 OS=Homo sapiens OX=9606 GN=BCLAF1 - [BCLF1_HUMAN]		Q1KMD3	Heterogeneous nuclear ribonucleoprotein U-like protein 2 OS=Homo sapiens OX=9606 GN=HNRNPUL2 PE=1 SV=1 - [HNRL2_HUMAN]		P37802	Transgelin-2 OS=Homo sapiens OX=9606 GN=TAGLN2 PE=1 SV=3 - [TAGL2_HUMAN]
Q9UKV3-2	Isoform 2 of Apoptotic chromatin condensation inducer in the nucleus OS=Homo sapiens OX=9606 GN=ACIN1 - [ACINU_HUMAN]		Q2M2I5	Keratin, type I cytoskeletal 24 OS=Homo sapiens OX=9606 GN=KRT24 PE=1 SV=1 - [K1C24_HUMAN]		P37802-2	Isoform 2 of Transgelin-2 OS=Homo sapiens OX=9606 GN=TAGLN2 - [TAGL2_HUMAN]
Q9UKV3-3	Isoform 3 of Apoptotic chromatin condensation inducer in the nucleus OS=Homo sapiens OX=9606 GN=ACIN1 - [ACINU_HUMAN]		Q32P51	Heterogeneous nuclear ribonucleoprotein A1-like 2 OS=Homo sapiens OX=9606 GN=HNRNPA1L2 PE=2 SV=2 - [RA1L2_HUMAN]		P07197-2	Isoform 2 of Neurofilament medium polypeptide OS=Homo sapiens OX=9606 GN=NEFM - [NFM_HUMAN]
P0DMV8-2	Isoform 2 of Heat shock 70 kDa protein 1A OS=Homo sapiens OX=9606 GN=HSPA1A - [HS71A_HUMAN]		Q3SY84	Keratin, type II cytoskeletal 71 OS=Homo sapiens OX=9606 GN=KRT71 PE=1 SV=3 - [K2C71_HUMAN]		P07196	Neurofilament light polypeptide OS=Homo sapiens OX=9606 GN=NEFL PE=1 SV=3 - [NFL_HUMAN]
P15924-3	Isoform DSPIa of Desmoplakin OS=Homo sapiens OX=9606 GN=DSP - [DESP_HUMAN]		Q3ZCM7	Tubulin beta-8 chain OS=Homo sapiens OX=9606 GN=TUBB8 PE=1 SV=2 - [TBB8_HUMAN]		P07197	Neurofilament medium polypeptide OS=Homo sapiens OX=9606 GN=NEFM PE=1 SV=3 - [NFM_HUMAN]
P49790-2	Isoform 2 of Nuclear pore complex protein Nup153 OS=Homo sapiens OX=9606 GN=NUP153 - [NU153_HUMAN]		Q53GD3	Choline transporter-like protein 4 OS=Homo sapiens OX=9606 GN=SLC44A4 PE=1 SV=2 - [CTL4_HUMAN]		Q16352	Alpha-internexin OS=Homo sapiens OX=9606 GN=INA PE=1 SV=2 - [AINX_HUMAN]
A5A3E0	POTE ankyrin domain family member F OS=Homo sapiens OX=9606 GN=POTEF PE=1 SV=2 - [POTEF_HUMAN]		Q53GD3-3	Isoform 3 of Choline transporter-like protein 4 OS=Homo sapiens OX=9606 GN=SLC44A4 - [CTL4_HUMAN]		Q06830	Peroxiredoxin-1 OS=Homo sapiens OX=9606 GN=PRDX1 PE=1 SV=1 - [PRDX1_HUMAN]
P81605-2	Isoform 2 of Dermcidin OS=Homo sapiens OX=9606 GN=DCD - [DCD_HUMAN]		Q562R1	Beta-actin-like protein 2 OS=Homo sapiens OX=9606 GN=ACTBL2 PE=1 SV=2 - [ACTBL_HUMAN]		O43150	Arf-GAP with SH3 domain, ANK repeat and PH domain-containing protein 2 OS=Homo sapiens OX=9606 GN=ASAP2 PE=1 SV=3 - [ASAP2_HUMAN]
Q71UI9-3	Isoform 3 of Histone H2A.V OS=Homo sapiens OX=9606 GN=H2AFV - [H2AV_HUMAN]		Q58FF7	Putative heat shock protein HSP 90-beta-3 OS=Homo sapiens OX=9606 GN=HSP90AB3P PE=5 SV=1 - [H90B3_HUMAN]		O43150-2	Isoform 2 of Arf-GAP with SH3 domain, ANK repeat and PH domain-containing protein 2 OS=Homo sapiens OX=9606 GN=ASAP2 - [ASAP2_HUMAN]
A6NHL2	Tubulin alpha chain-like 3 OS=Homo sapiens OX=9606 GN=TUBAL3 PE=1 SV=2 - [TBAL3_HUMAN]		Q58FF8	Putative heat shock protein HSP 90-beta 2 OS=Homo sapiens OX=9606 GN=HSP90AB2P PE=1 SV=2 - [H90B2_HUMAN]		Q96PK6	RNA-binding protein 14 OS=Homo sapiens OX=9606 GN=RBM14 PE=1 SV=2 - [RBM14_HUMAN]
A6NHL2-2	Isoform 2 of Tubulin alpha chain-like 3 OS=Homo sapiens OX=9606 GN=TUBAL3 - [TBAL3_HUMAN]		Q5D862	Filaggrin-2 OS=Homo sapiens OX=9606 GN=FLG2 PE=1 SV=1 - [FILA2_HUMAN]		Q99567	Nuclear pore complex protein Nup88 OS=Homo sapiens OX=9606 GN=NUP88 PE=1 SV=2 - [NUP88_HUMAN]
A6NKT7	RanBP2-like and GRIP domain-containing protein 3 OS=Homo sapiens OX=9606 GN=RGPD3 PE=3 SV=2 - [RGPD3_HUMAN]		Q5JNZ5	Putative 40S ribosomal protein S26-like 1 OS=Homo sapiens OX=9606 GN=RPS26P11 PE=5 SV=1 - [RS26L_HUMAN]		Q15717	ELAV-like protein 1 OS=Homo sapiens OX=9606 GN=ELAVL1 PE=1 SV=2 - [ELAV1_HUMAN]
Q71UI9-4	Isoform 4 of Histone H2A.V OS=Homo sapiens OX=9606 GN=H2AFV - [H2AV_HUMAN]		Q5JWF2	Guanine nucleotide-binding protein G(s) subunit alpha isoforms XLas OS=Homo sapiens OX=9606 GN=GNAS PE=1 SV=2 - [GNAS1_HUMAN]		Q15717-2	Isoform 2 of ELAV-like protein 1 OS=Homo sapiens OX=9606 GN=ELAVL1 - [ELAV1_HUMAN]
Q01844-6	Isoform 6 of RNA-binding protein EWS OS=Homo sapiens OX=9606 GN=EWSR1 - [EWS_HUMAN]		Q5JWF2-2	Isoform XLas-2 of Guanine nucleotide-binding protein G(s) subunit alpha isoforms XLas OS=Homo sapiens OX=9606 GN=GNAS - [GNAS1_HUMAN]		Q58FF7	Putative heat shock protein HSP 90-beta-3 OS=Homo sapiens OX=9606 GN=HSP90AB3P PE=5 SV=1 - [H90B3_HUMAN]
P09622-2	Isoform 2 of Dihydrolipoyl dehydrogenase, mitochondrial OS=Homo sapiens OX=9606 GN=DLD - [DLDH_HUMAN]		Q5QNW6	Histone H2B type 2-F OS=Homo sapiens OX=9606 GN=HIST2H2BF PE=1 SV=3 - [H2B2F_HUMAN]		Q15393-3	Isoform 3 of Splicing factor 3B subunit 3 OS=Homo sapiens OX=9606 GN=SF3B3 - [SF3B3_HUMAN]
O76021-2	Isoform 2 of Ribosomal L1 domain-containing protein 1 OS=Homo sapiens OX=9606 GN=RSL1D1 - [RL1D1_HUMAN]		Q5QNW6-2	Isoform 2 of Histone H2B type 2-F OS=Homo sapiens OX=9606 GN=HIST2H2BF - [H2B2F_HUMAN]		P35232	Prohibitin OS=Homo sapiens OX=9606 GN=PHB PE=1 SV=1 - [PHB_HUMAN]
P84103-2	Isoform 2 of Serine/arginine-rich splicing factor 3 OS=Homo sapiens OX=9606 GN=SRSF3 - [SRSF3_HUMAN]		Q5S007	Leucine-rich repeat serine/threonine-protein kinase 2 OS=Homo sapiens OX=9606 GN=LRRK2 PE=1 SV=2 - [LRRK2_HUMAN]		Q96AX2-4	Isoform 4 of Ras-related protein Rab-37 OS=Homo sapiens OX=9606 GN=RAB37 - [RAB37_HUMAN]
Q9Y520-6	Isoform 6 of Protein PRRC2C OS=Homo sapiens OX=9606 GN=PRRC2C - [PRC2C_HUMAN]		Q5VTE0	Putative elongation factor 1-alpha-like 3 OS=Homo sapiens OX=9606 GN=EEF1A1P5 PE=5 SV=1 - [EF1A3_HUMAN]		Q96AX2-3	Isoform 3 of Ras-related protein Rab-37 OS=Homo sapiens OX=9606 GN=RAB37 - [RAB37_HUMAN]
P26378-5	Isoform 5 of ELAV-like protein 4 OS=Homo sapiens OX=9606 GN=ELAVL4 - [ELAV4_HUMAN]		Q5XKE5	Keratin, type II cytoskeletal 79 OS=Homo sapiens OX=9606 GN=KRT79 PE=1 SV=2 - [K2C79_HUMAN]		Q86YS6-2	Isoform 3 of Ras-related protein Rab-43 OS=Homo sapiens OX=9606 GN=RAB43 - [RAB43_HUMAN]
Q96HJ9-2	Isoform 2 of Protein FMC1 homolog OS=Homo sapiens OX=9606 GN=FMC1 - [FMC1_HUMAN]		Q63HN8	E3 ubiquitin-protein ligase RNF213 OS=Homo sapiens OX=9606 GN=RNF213 PE=1 SV=3 - [RN213_HUMAN]		P20340-4	Isoform 4 of Ras-related protein Rab-6A OS=Homo sapiens OX=9606 GN=RAB6A - [RAB6A_HUMAN]
Q9Y383-3	Isoform 3 of Putative RNA-binding protein Luc7-like 2 OS=Homo sapiens OX=9606 GN=LUC7L2 - [LC7L2_HUMAN]		Q63HN8-4	Isoform 2 of E3 ubiquitin-protein ligase RNF213 OS=Homo sapiens OX=9606 GN=RNF213 - [RN213_HUMAN]		O95716	Ras-related protein Rab-3D OS=Homo sapiens OX=9606 GN=RAB3D PE=1 SV=1 - [RAB3D_HUMAN]
P14136-3	Isoform 3 of Glial fibrillary acidic protein OS=Homo sapiens OX=9606 GN=GFAP - [GFAP_HUMAN]		Q6DN03	Putative histone H2B type 2-C OS=Homo sapiens OX=9606 GN=HIST2H2BC PE=5 SV=3 - [H2B2C_HUMAN]		P20337	Ras-related protein Rab-3B OS=Homo sapiens OX=9606 GN=RAB3B PE=1 SV=2 - [RAB3B_HUMAN]
P02751-16	Isoform 16 of Fibronectin OS=Homo sapiens OX=9606 GN=FN1 - [FINC_HUMAN]		Q6DRA6	Putative histone H2B type 2-D OS=Homo sapiens OX=9606 GN=HIST2H2BD PE=5 SV=3 - [H2B2D_HUMAN]		P20340	Ras-related protein Rab-6A OS=Homo sapiens OX=9606 GN=RAB6A PE=1 SV=3 - [RAB6A_HUMAN]
Q15424-2	Isoform 2 of Scaffold attachment factor B1 OS=Homo sapiens OX=9606 GN=SAFB - [SAFB1_HUMAN]		Q6EMB2	Tubulin polyglutamylase TTLL5 OS=Homo sapiens OX=9606 GN=TTLL5 PE=1 SV=3 - [TTLL5_HUMAN]		P20340-2	Isoform 2 of Ras-related protein Rab-6A OS=Homo sapiens OX=9606 GN=RAB6A - [RAB6A_HUMAN]
Q16629-4	Isoform 4 of Serine/arginine-rich splicing factor 7 OS=Homo sapiens OX=9606 GN=SRSF7 - [SRSF7_HUMAN]		Q6EMB2-2	Isoform 2 of Tubulin polyglutamylase TTLL5 OS=Homo sapiens OX=9606 GN=TTLL5 - [TTLL5_HUMAN]		P59190	Ras-related protein Rab-15 OS=Homo sapiens OX=9606 GN=RAB15 PE=1 SV=1 - [RAB15_HUMAN]
O15042	U2 snRNP-associated SURP motif-containing protein OS=Homo sapiens OX=9606 GN=U2SURP PE=1 SV=2 - [SR140_HUMAN]		Q6IQ22	Ras-related protein Rab-12 OS=Homo sapiens OX=9606 GN=RAB12 PE=1 SV=3 - [RAB12_HUMAN]		P59190-2	Isoform 2 of Ras-related protein Rab-15 OS=Homo sapiens OX=9606 GN=RAB15 - [RAB15_HUMAN]
O15042-2	Isoform 2 of U2 snRNP-associated SURP motif-containing protein OS=Homo sapiens OX=9606 GN=U2SURP - [SR140_HUMAN]		Q6N022	Teneurin-4 OS=Homo sapiens OX=9606 GN=TENM4 PE=1 SV=2 - [TEN4_HUMAN]		P61018-2	Isoform 2 of Ras-related protein Rab-4B OS=Homo sapiens OX=9606 GN=RAB4B - [RAB4B_HUMAN]
O15042-3	Isoform 3 of U2 snRNP-associated SURP motif-containing protein OS=Homo sapiens OX=9606 GN=U2SURP - [SR140_HUMAN]		Q6NVV1	Putative 60S ribosomal protein L13a protein RPL13AP3 OS=Homo sapiens OX=9606 GN=RPL13AP3 PE=5 SV=1 - [R13P3_HUMAN]		P61026	Ras-related protein Rab-10 OS=Homo sapiens OX=9606 GN=RAB10 PE=1 SV=1 - [RAB10_HUMAN]
O43684	Mitotic checkpoint protein BUB3 OS=Homo sapiens OX=9606 GN=BUB3 PE=1 SV=1 - [BUB3_HUMAN]		Q6NXT2	Histone H3.3C OS=Homo sapiens OX=9606 GN=H3F3C PE=1 SV=3 - [H3C_HUMAN]		Q14964	Ras-related protein Rab-39A OS=Homo sapiens OX=9606 GN=RAB39A PE=1 SV=2 - [RB39A_HUMAN]
O60341	Lysine-specific histone demethylase 1A OS=Homo sapiens OX=9606 GN=KDM1A PE=1 SV=2 - [KDM1A_HUMAN]		Q6P2S7	Putative tetratricopeptide repeat protein 41 OS=Homo sapiens OX=9606 GN=TTC41P PE=5 SV=3 - [TTC41_HUMAN]		Q15286-2	Isoform 2 of Ras-related protein Rab-35 OS=Homo sapiens OX=9606 GN=RAB35 - [RAB35_HUMAN]
O60341-2	Isoform 2 of Lysine-specific histone demethylase 1A OS=Homo sapiens OX=9606 GN=KDM1A - [KDM1A_HUMAN]		Q6PEY2	Tubulin alpha-3E chain OS=Homo sapiens OX=9606 GN=TUBA3E PE=1 SV=2 - [TBA3E_HUMAN]		Q6IQ22	Ras-related protein Rab-12 OS=Homo sapiens OX=9606 GN=RAB12 PE=1 SV=3 - [RAB12_HUMAN]
O75190	DnaJ homolog subfamily B member 6 OS=Homo sapiens OX=9606 GN=DNAJB6 PE=1 SV=2 - [DNJB6_HUMAN]		Q6S8J3	POTE ankyrin domain family member E OS=Homo sapiens OX=9606 GN=POTEE PE=2 SV=3 - [POTEE_HUMAN]		Q15771-2	Isoform 2 of Ras-related protein Rab-30 OS=Homo sapiens OX=9606 GN=RAB30 - [RAB30_HUMAN]
O75190-2	Isoform B of DnaJ homolog subfamily B member 6 OS=Homo sapiens OX=9606 GN=DNAJB6 - [DNJB6_HUMAN]		Q6V0I7	Protocadherin Fat 4 OS=Homo sapiens OX=9606 GN=FAT4 PE=1 SV=2 - [FAT4_HUMAN]		Q86YS6	Ras-related protein Rab-43 OS=Homo sapiens OX=9606 GN=RAB43 PE=1 SV=1 - [RAB43_HUMAN]
O75190-3	Isoform C of DnaJ homolog subfamily B member 6 OS=Homo sapiens OX=9606 GN=DNAJB6 - [DNJB6_HUMAN]		Q6V0I7-3	Isoform 3 of Protocadherin Fat 4 OS=Homo sapiens OX=9606 GN=FAT4 - [FAT4_HUMAN]		Q92928	Putative Ras-related protein Rab-1C OS=Homo sapiens OX=9606 GN=RAB1C PE=5 SV=2 - [RAB1C_HUMAN]
O75525	KH domain-containing, RNA-binding, signal transduction-associated protein 3 OS=Homo sapiens OX=9606 GN=KHDRBS3 PE=1 SV=1 - [KHDR3_HUMAN]		Q6XE24	RNA-binding motif, single-stranded-interacting protein 3 OS=Homo sapiens OX=9606 GN=RBMS3 PE=1 SV=1 - [RBMS3_HUMAN]		Q92930	Ras-related protein Rab-8B OS=Homo sapiens OX=9606 GN=RAB8B PE=1 SV=2 - [RAB8B_HUMAN]
O75525-2	Isoform 2 of KH domain-containing, RNA-binding, signal transduction-associated protein 3 OS=Homo sapiens OX=9606 GN=KHDRBS3 - [KHDR3_HUMAN]		Q6XE24-2	Isoform 2 of RNA-binding motif, single-stranded-interacting protein 3 OS=Homo sapiens OX=9606 GN=RBMS3 - [RBMS3_HUMAN]		Q96AX2	Ras-related protein Rab-37 OS=Homo sapiens OX=9606 GN=RAB37 PE=1 SV=3 - [RAB37_HUMAN]
O75526	RNA-binding motif protein, X-linked-like-2 OS=Homo sapiens OX=9606 GN=RBMXL2 PE=1 SV=3 - [RMXL2_HUMAN]		Q6XE24-3	Isoform 3 of RNA-binding motif, single-stranded-interacting protein 3 OS=Homo sapiens OX=9606 GN=RBMS3 - [RBMS3_HUMAN]		Q96AX2-2	Isoform 2 of Ras-related protein Rab-37 OS=Homo sapiens OX=9606 GN=RAB37 - [RAB37_HUMAN]
O95758	Polypyrimidine tract-binding protein 3 OS=Homo sapiens OX=9606 GN=PTBP3 PE=1 SV=2 - [PTBP3_HUMAN]		Q6XE24-4	Isoform 4 of RNA-binding motif, single-stranded-interacting protein 3 OS=Homo sapiens OX=9606 GN=RBMS3 - [RBMS3_HUMAN]		Q96DA2	Ras-related protein Rab-39B OS=Homo sapiens OX=9606 GN=RAB39B PE=1 SV=1 - [RB39B_HUMAN]
O95758-1	Isoform 1 of Polypyrimidine tract-binding protein 3 OS=Homo sapiens OX=9606 GN=PTBP3 - [PTBP3_HUMAN]		Q6XE24-5	Isoform 5 of RNA-binding motif, single-stranded-interacting protein 3 OS=Homo sapiens OX=9606 GN=RBMS3 - [RBMS3_HUMAN]		Q96E17	Ras-related protein Rab-3C OS=Homo sapiens OX=9606 GN=RAB3C PE=2 SV=1 - [RAB3C_HUMAN]
O95758-2	Isoform 2 of Polypyrimidine tract-binding protein 3 OS=Homo sapiens OX=9606 GN=PTBP3 - [PTBP3_HUMAN]		Q71DI3	Histone H3.2 OS=Homo sapiens OX=9606 GN=HIST2H3A PE=1 SV=3 - [H32_HUMAN]		Q9H082	Ras-related protein Rab-33B OS=Homo sapiens OX=9606 GN=RAB33B PE=1 SV=1 - [RB33B_HUMAN]
O95758-4	Isoform 4 of Polypyrimidine tract-binding protein 3 OS=Homo sapiens OX=9606 GN=PTBP3 - [PTBP3_HUMAN]		Q71U36-2	Isoform 2 of Tubulin alpha-1A chain OS=Homo sapiens OX=9606 GN=TUBA1A - [TBA1A_HUMAN]		P61006-2	Isoform 2 of Ras-related protein Rab-8A OS=Homo sapiens OX=9606 GN=RAB8A - [RAB8A_HUMAN]
O95758-5	Isoform 5 of Polypyrimidine tract-binding protein 3 OS=Homo sapiens OX=9606 GN=PTBP3 - [PTBP3_HUMAN]		Q71UI9	Histone H2A.V OS=Homo sapiens OX=9606 GN=H2AFV PE=1 SV=3 - [H2AV_HUMAN]		Q9NRW1-2	Isoform 2 of Ras-related protein Rab-6B OS=Homo sapiens OX=9606 GN=RAB6B - [RAB6B_HUMAN]
O95758-6	Isoform 6 of Polypyrimidine tract-binding protein 3 OS=Homo sapiens OX=9606 GN=PTBP3 - [PTBP3_HUMAN]		Q71UI9-2	Isoform 2 of Histone H2A.V OS=Homo sapiens OX=9606 GN=H2AFV - [H2AV_HUMAN]		P20338	Ras-related protein Rab-4A OS=Homo sapiens OX=9606 GN=RAB4A PE=1 SV=3 - [RAB4A_HUMAN]
P02751-2	Isoform 2 of Fibronectin OS=Homo sapiens OX=9606 GN=FN1 - [FINC_HUMAN]		Q71UI9-3	Isoform 3 of Histone H2A.V OS=Homo sapiens OX=9606 GN=H2AFV - [H2AV_HUMAN]		P51149	Ras-related protein Rab-7a OS=Homo sapiens OX=9606 GN=RAB7A PE=1 SV=1 - [RAB7A_HUMAN]
P04844	Dolichyl-diphosphooligosaccharide--protein glycosyltransferase subunit 2 OS=Homo sapiens OX=9606 GN=RPN2 PE=1 SV=3 - [RPN2_HUMAN]		Q71UI9-4	Isoform 4 of Histone H2A.V OS=Homo sapiens OX=9606 GN=H2AFV - [H2AV_HUMAN]		Q15075	Early endosome antigen 1 OS=Homo sapiens OX=9606 GN=EEA1 PE=1 SV=2 - [EEA1_HUMAN]
P04844-2	Isoform 2 of Dolichyl-diphosphooligosaccharide--protein glycosyltransferase subunit 2 OS=Homo sapiens OX=9606 GN=RPN2 - [RPN2_HUMAN]		Q71UI9-5	Isoform 5 of Histone H2A.V OS=Homo sapiens OX=9606 GN=H2AFV - [H2AV_HUMAN]		P22090	40S ribosomal protein S4, Y isoform 1 OS=Homo sapiens OX=9606 GN=RPS4Y1 PE=1 SV=2 - [RS4Y1_HUMAN]
P07197	Neurofilament medium polypeptide OS=Homo sapiens OX=9606 GN=NEFM PE=1 SV=3 - [NFM_HUMAN]		Q7RTS7	Keratin, type II cytoskeletal 74 OS=Homo sapiens OX=9606 GN=KRT74 PE=1 SV=2 - [K2C74_HUMAN]		P62701	40S ribosomal protein S4, X isoform OS=Homo sapiens OX=9606 GN=RPS4X PE=1 SV=2 - [RS4X_HUMAN]
P07305	Histone H1.0 OS=Homo sapiens OX=9606 GN=H1F0 PE=1 SV=3 - [H10_HUMAN]		Q7Z3Y7	Keratin, type I cytoskeletal 28 OS=Homo sapiens OX=9606 GN=KRT28 PE=1 SV=2 - [K1C28_HUMAN]		Q8TD47	40S ribosomal protein S4, Y isoform 2 OS=Homo sapiens OX=9606 GN=RPS4Y2 PE=2 SV=3 - [RS4Y2_HUMAN]
P07305-2	Isoform 2 of Histone H1.0 OS=Homo sapiens OX=9606 GN=H1F0 - [H10_HUMAN]		Q7Z3Y8	Keratin, type I cytoskeletal 27 OS=Homo sapiens OX=9606 GN=KRT27 PE=1 SV=2 - [K1C27_HUMAN]		P24539	ATP synthase F(0) complex subunit B1, mitochondrial OS=Homo sapiens OX=9606 GN=ATP5F1 PE=1 SV=2 - [AT5F1_HUMAN]
P07477	Trypsin-1 OS=Homo sapiens OX=9606 GN=PRSS1 PE=1 SV=1 - [TRY1_HUMAN]		Q7Z3Y9	Keratin, type I cytoskeletal 26 OS=Homo sapiens OX=9606 GN=KRT26 PE=1 SV=2 - [K1C26_HUMAN]		Q13435	Splicing factor 3B subunit 2 OS=Homo sapiens OX=9606 GN=SF3B2 PE=1 SV=2 - [SF3B2_HUMAN]
P0CG38	POTE ankyrin domain family member I OS=Homo sapiens OX=9606 GN=POTEI PE=3 SV=1 - [POTEI_HUMAN]		Q7Z3Z0	Keratin, type I cytoskeletal 25 OS=Homo sapiens OX=9606 GN=KRT25 PE=1 SV=1 - [K1C25_HUMAN]		P11940-2	Isoform 2 of Polyadenylate-binding protein 1 OS=Homo sapiens OX=9606 GN=PABPC1 - [PABP1_HUMAN]
P0CG39	POTE ankyrin domain family member J OS=Homo sapiens OX=9606 GN=POTEJ PE=3 SV=1 - [POTEJ_HUMAN]		Q7Z443	Polycystic kidney disease protein 1-like 3 OS=Homo sapiens OX=9606 GN=PKD1L3 PE=1 SV=1 - [PK1L3_HUMAN]		Q4VXU2	Polyadenylate-binding protein 1-like OS=Homo sapiens OX=9606 GN=PABPC1L PE=2 SV=1 - [PAP1L_HUMAN]
P14136	Glial fibrillary acidic protein OS=Homo sapiens OX=9606 GN=GFAP PE=1 SV=1 - [GFAP_HUMAN]		Q7Z794	Keratin, type II cytoskeletal 1b OS=Homo sapiens OX=9606 GN=KRT77 PE=1 SV=3 - [K2C1B_HUMAN]		Q4VXU2-2	Isoform 2 of Polyadenylate-binding protein 1-like OS=Homo sapiens OX=9606 GN=PABPC1L - [PAP1L_HUMAN]
P14136-2	Isoform 2 of Glial fibrillary acidic protein OS=Homo sapiens OX=9606 GN=GFAP - [GFAP_HUMAN]		Q86Y46	Keratin, type II cytoskeletal 73 OS=Homo sapiens OX=9606 GN=KRT73 PE=1 SV=1 - [K2C73_HUMAN]		Q96DU9-2	Isoform 2 of Polyadenylate-binding protein 5 OS=Homo sapiens OX=9606 GN=PABPC5 - [PABP5_HUMAN]
P17066	Heat shock 70 kDa protein 6 OS=Homo sapiens OX=9606 GN=HSPA6 PE=1 SV=2 - [HSP76_HUMAN]		Q86Y46-2	Isoform 2 of Keratin, type II cytoskeletal 73 OS=Homo sapiens OX=9606 GN=KRT73 - [K2C73_HUMAN]		P78527	DNA-dependent protein kinase catalytic subunit OS=Homo sapiens OX=9606 GN=PRKDC PE=1 SV=3 - [PRKDC_HUMAN]
P18583-6	Isoform E of Protein SON OS=Homo sapiens OX=9606 GN=SON - [SON_HUMAN]		Q86YS6	Ras-related protein Rab-43 OS=Homo sapiens OX=9606 GN=RAB43 PE=1 SV=1 - [RAB43_HUMAN]		P78527-2	Isoform 2 of DNA-dependent protein kinase catalytic subunit OS=Homo sapiens OX=9606 GN=PRKDC - [PRKDC_HUMAN]
P18754	Regulator of chromosome condensation OS=Homo sapiens OX=9606 GN=RCC1 PE=1 SV=1 - [RCC1_HUMAN]		Q86YS6-2	Isoform 3 of Ras-related protein Rab-43 OS=Homo sapiens OX=9606 GN=RAB43 - [RAB43_HUMAN]		Q86SE5-3	Isoform 3 of RNA-binding Raly-like protein OS=Homo sapiens OX=9606 GN=RALYL - [RALYL_HUMAN]
P18754-2	Isoform 2 of Regulator of chromosome condensation OS=Homo sapiens OX=9606 GN=RCC1 - [RCC1_HUMAN]		Q8IUE6	Histone H2A type 2-B OS=Homo sapiens OX=9606 GN=HIST2H2AB PE=1 SV=3 - [H2A2B_HUMAN]		Q86SE5	RNA-binding Raly-like protein OS=Homo sapiens OX=9606 GN=RALYL PE=1 SV=2 - [RALYL_HUMAN]
P26368	Splicing factor U2AF 65 kDa subunit OS=Homo sapiens OX=9606 GN=U2AF2 PE=1 SV=4 - [U2AF2_HUMAN]		Q8IZ40	REST corepressor 2 OS=Homo sapiens OX=9606 GN=RCOR2 PE=1 SV=2 - [RCOR2_HUMAN]		Q99456	Keratin, type I cytoskeletal 12 OS=Homo sapiens OX=9606 GN=KRT12 PE=1 SV=1 - [K1C12_HUMAN]
P26368-2	Isoform 2 of Splicing factor U2AF 65 kDa subunit OS=Homo sapiens OX=9606 GN=U2AF2 - [U2AF2_HUMAN]		Q8N1N4	Keratin, type II cytoskeletal 78 OS=Homo sapiens OX=9606 GN=KRT78 PE=1 SV=2 - [K2C78_HUMAN]		Q07020-2	Isoform 2 of 60S ribosomal protein L18 OS=Homo sapiens OX=9606 GN=RPL18 - [RL18_HUMAN]
P26378	ELAV-like protein 4 OS=Homo sapiens OX=9606 GN=ELAVL4 PE=1 SV=2 - [ELAV4_HUMAN]		Q8N1N4-2	Isoform 2 of Keratin, type II cytoskeletal 78 OS=Homo sapiens OX=9606 GN=KRT78 - [K2C78_HUMAN]		Q9Y2W1	Thyroid hormone receptor-associated protein 3 OS=Homo sapiens OX=9606 GN=THRAP3 PE=1 SV=2 - [TR150_HUMAN]
P26378-2	Isoform 2 of ELAV-like protein 4 OS=Homo sapiens OX=9606 GN=ELAVL4 - [ELAV4_HUMAN]		Q8N257	Histone H2B type 3-B OS=Homo sapiens OX=9606 GN=HIST3H2BB PE=1 SV=3 - [H2B3B_HUMAN]		Q9NVH1	DnaJ homolog subfamily C member 11 OS=Homo sapiens OX=9606 GN=DNAJC11 PE=1 SV=2 - [DJC11_HUMAN]
P26378-3	Isoform 3 of ELAV-like protein 4 OS=Homo sapiens OX=9606 GN=ELAVL4 - [ELAV4_HUMAN]		Q8N5T2	TBC1 domain family member 19 OS=Homo sapiens OX=9606 GN=TBC1D19 PE=1 SV=2 - [TBC19_HUMAN]		Q9NVH1-2	Isoform 2 of DnaJ homolog subfamily C member 11 OS=Homo sapiens OX=9606 GN=DNAJC11 - [DJC11_HUMAN]
P26378-4	Isoform 4 of ELAV-like protein 4 OS=Homo sapiens OX=9606 GN=ELAVL4 - [ELAV4_HUMAN]		Q8N5T2-2	Isoform 2 of TBC1 domain family member 19 OS=Homo sapiens OX=9606 GN=TBC1D19 - [TBC19_HUMAN]		Q9NVH1-3	Isoform 3 of DnaJ homolog subfamily C member 11 OS=Homo sapiens OX=9606 GN=DNAJC11 - [DJC11_HUMAN]
P27694	Replication protein A 70 kDa DNA-binding subunit OS=Homo sapiens OX=9606 GN=RPA1 PE=1 SV=2 - [RFA1_HUMAN]		Q8N7X1	RNA-binding motif protein, X-linked-like-3 OS=Homo sapiens OX=9606 GN=RBMXL3 PE=2 SV=2 - [RMXL3_HUMAN]		P39019	40S ribosomal protein S19 OS=Homo sapiens OX=9606 GN=RPS19 PE=1 SV=2 - [RS19_HUMAN]
P29803	Pyruvate dehydrogenase E1 component subunit alpha, testis-specific form, mitochondrial OS=Homo sapiens OX=9606 GN=PDHA2 PE=1 SV=1 - [ODPAT_HUMAN]		Q8NC51	Plasminogen activator inhibitor 1 RNA-binding protein OS=Homo sapiens OX=9606 GN=SERBP1 PE=1 SV=2 - [PAIRB_HUMAN]		P52597	Heterogeneous nuclear ribonucleoprotein F OS=Homo sapiens OX=9606 GN=HNRNPF PE=1 SV=3 - [HNRPF_HUMAN]
P31483	Nucleolysin TIA-1 isoform p40 OS=Homo sapiens OX=9606 GN=TIA1 PE=1 SV=3 - [TIA1_HUMAN]		Q8NC51-2	Isoform 2 of Plasminogen activator inhibitor 1 RNA-binding protein OS=Homo sapiens OX=9606 GN=SERBP1 - [PAIRB_HUMAN]		P55795	Heterogeneous nuclear ribonucleoprotein H2 OS=Homo sapiens OX=9606 GN=HNRNPH2 PE=1 SV=1 - [HNRH2_HUMAN]
P35749	Myosin-11 OS=Homo sapiens OX=9606 GN=MYH11 PE=1 SV=3 - [MYH11_HUMAN]		Q8NC51-3	Isoform 3 of Plasminogen activator inhibitor 1 RNA-binding protein OS=Homo sapiens OX=9606 GN=SERBP1 - [PAIRB_HUMAN]		Q00059	Transcription factor A, mitochondrial OS=Homo sapiens OX=9606 GN=TFAM PE=1 SV=1 - [TFAM_HUMAN]
P35749-2	Isoform 2 of Myosin-11 OS=Homo sapiens OX=9606 GN=MYH11 - [MYH11_HUMAN]		Q8NC51-4	Isoform 4 of Plasminogen activator inhibitor 1 RNA-binding protein OS=Homo sapiens OX=9606 GN=SERBP1 - [PAIRB_HUMAN]		P62851	40S ribosomal protein S25 OS=Homo sapiens OX=9606 GN=RPS25 PE=1 SV=1 - [RS25_HUMAN]
P35749-3	Isoform 3 of Myosin-11 OS=Homo sapiens OX=9606 GN=MYH11 - [MYH11_HUMAN]		Q8NHS0	DnaJ homolog subfamily B member 8 OS=Homo sapiens OX=9606 GN=DNAJB8 PE=1 SV=1 - [DNJB8_HUMAN]		Q96BY7	Autophagy-related protein 2 homolog B OS=Homo sapiens OX=9606 GN=ATG2B PE=1 SV=5 - [ATG2B_HUMAN]
P42677	40S ribosomal protein S27 OS=Homo sapiens OX=9606 GN=RPS27 PE=1 SV=3 - [RS27_HUMAN]		Q8NHU6	Tudor domain-containing protein 7 OS=Homo sapiens OX=9606 GN=TDRD7 PE=1 SV=2 - [TDRD7_HUMAN]		P35268	60S ribosomal protein L22 OS=Homo sapiens OX=9606 GN=RPL22 PE=1 SV=2 - [RL22_HUMAN]
P48741	Putative heat shock 70 kDa protein 7 OS=Homo sapiens OX=9606 GN=HSPA7 PE=5 SV=2 - [HSP77_HUMAN]		Q8NHU6-2	Isoform 2 of Tudor domain-containing protein 7 OS=Homo sapiens OX=9606 GN=TDRD7 - [TDRD7_HUMAN]		P62249	40S ribosomal protein S16 OS=Homo sapiens OX=9606 GN=RPS16 PE=1 SV=2 - [RS16_HUMAN]
P51114	Fragile X mental retardation syndrome-related protein 1 OS=Homo sapiens OX=9606 GN=FXR1 PE=1 SV=3 - [FXR1_HUMAN]		Q8TD47	40S ribosomal protein S4, Y isoform 2 OS=Homo sapiens OX=9606 GN=RPS4Y2 PE=2 SV=3 - [RS4Y2_HUMAN]		P62273-2	Isoform 2 of 40S ribosomal protein S29 OS=Homo sapiens OX=9606 GN=RPS29 - [RS29_HUMAN]
P51114-3	Isoform 3 of Fragile X mental retardation syndrome-related protein 1 OS=Homo sapiens OX=9606 GN=FXR1 - [FXR1_HUMAN]		Q8WWF6	DnaJ homolog subfamily B member 3 OS=Homo sapiens OX=9606 GN=DNAJB3 PE=1 SV=1 - [DNJB3_HUMAN]		O15523-2	Isoform 2 of ATP-dependent RNA helicase DDX3Y OS=Homo sapiens OX=9606 GN=DDX3Y - [DDX3Y_HUMAN]
P51116	Fragile X mental retardation syndrome-related protein 2 OS=Homo sapiens OX=9606 GN=FXR2 PE=1 SV=2 - [FXR2_HUMAN]		Q8WXG9	G-protein coupled receptor 98 OS=Homo sapiens OX=9606 GN=GPR98 PE=1 SV=2 - [GPR98_HUMAN]		O00571	ATP-dependent RNA helicase DDX3X OS=Homo sapiens OX=9606 GN=DDX3X PE=1 SV=3 - [DDX3X_HUMAN]
P52948	Nuclear pore complex protein Nup98-Nup96 OS=Homo sapiens OX=9606 GN=NUP98 PE=1 SV=4 - [NUP98_HUMAN]		Q8WXG9-3	Isoform 3 of G-protein coupled receptor 98 OS=Homo sapiens OX=9606 GN=GPR98 - [GPR98_HUMAN]		O00571-2	Isoform 2 of ATP-dependent RNA helicase DDX3X OS=Homo sapiens OX=9606 GN=DDX3X - [DDX3X_HUMAN]
P52948-5	Isoform 5 of Nuclear pore complex protein Nup98-Nup96 OS=Homo sapiens OX=9606 GN=NUP98 - [NUP98_HUMAN]		Q8WXG9-4	Isoform 4 of G-protein coupled receptor 98 OS=Homo sapiens OX=9606 GN=GPR98 - [GPR98_HUMAN]		O15523	ATP-dependent RNA helicase DDX3Y OS=Homo sapiens OX=9606 GN=DDX3Y PE=1 SV=2 - [DDX3Y_HUMAN]
P52948-6	Isoform 6 of Nuclear pore complex protein Nup98-Nup96 OS=Homo sapiens OX=9606 GN=NUP98 - [NUP98_HUMAN]		Q8WY36-3	Isoform 3 of HMG box transcription factor BBX OS=Homo sapiens OX=9606 GN=BBX - [BBX_HUMAN]		Q9NP66	High mobility group protein 20A OS=Homo sapiens OX=9606 GN=HMG20A PE=1 SV=1 - [HM20A_HUMAN]
P55081	Microfibrillar-associated protein 1 OS=Homo sapiens OX=9606 GN=MFAP1 PE=1 SV=2 - [MFAP1_HUMAN]		Q92618	Zinc finger protein 516 OS=Homo sapiens OX=9606 GN=ZNF516 PE=1 SV=1 - [ZN516_HUMAN]		Q8TBJ5	Fez family zinc finger protein 2 OS=Homo sapiens OX=9606 GN=FEZF2 PE=2 SV=2 - [FEZF2_HUMAN]
P58107	Epiplakin OS=Homo sapiens OX=9606 GN=EPPK1 PE=1 SV=2 - [EPIPL_HUMAN]		Q92764	Keratin, type I cuticular Ha5 OS=Homo sapiens OX=9606 GN=KRT35 PE=1 SV=5 - [KRT35_HUMAN]		Q8TBJ5-2	Isoform 2 of Fez family zinc finger protein 2 OS=Homo sapiens OX=9606 GN=FEZF2 - [FEZF2_HUMAN]
P61978-3	Isoform 3 of Heterogeneous nuclear ribonucleoprotein K OS=Homo sapiens OX=9606 GN=HNRNPK - [HNRPK_HUMAN]		Q92769	Histone deacetylase 2 OS=Homo sapiens OX=9606 GN=HDAC2 PE=1 SV=2 - [HDAC2_HUMAN]		Q96M42	Putative uncharacterized protein encoded by LINC00479 OS=Homo sapiens OX=9606 GN=LINC00479 PE=5 SV=2 - [CU129_HUMAN]
P62249	40S ribosomal protein S16 OS=Homo sapiens OX=9606 GN=RPS16 PE=1 SV=2 - [RS16_HUMAN]		Q92769-3	Isoform 2 of Histone deacetylase 2 OS=Homo sapiens OX=9606 GN=HDAC2 - [HDAC2_HUMAN]		P06753-3	Isoform 3 of Tropomyosin alpha-3 chain OS=Homo sapiens OX=9606 GN=TPM3 - [TPM3_HUMAN]
P62701	40S ribosomal protein S4, X isoform OS=Homo sapiens OX=9606 GN=RPS4X PE=1 SV=2 - [RS4X_HUMAN]		Q92804	TATA-binding protein-associated factor 2N OS=Homo sapiens OX=9606 GN=TAF15 PE=1 SV=1 - [RBP56_HUMAN]		P67936	Tropomyosin alpha-4 chain OS=Homo sapiens OX=9606 GN=TPM4 PE=1 SV=3 - [TPM4_HUMAN]
P62913	60S ribosomal protein L11 OS=Homo sapiens OX=9606 GN=RPL11 PE=1 SV=2 - [RL11_HUMAN]		Q92804-2	Isoform Short of TATA-binding protein-associated factor 2N OS=Homo sapiens OX=9606 GN=TAF15 - [RBP56_HUMAN]		P67936-2	Isoform 2 of Tropomyosin alpha-4 chain OS=Homo sapiens OX=9606 GN=TPM4 - [TPM4_HUMAN]
P62913-2	Isoform 2 of 60S ribosomal protein L11 OS=Homo sapiens OX=9606 GN=RPL11 - [RL11_HUMAN]		Q92841	Probable ATP-dependent RNA helicase DDX17 OS=Homo sapiens OX=9606 GN=DDX17 PE=1 SV=2 - [DDX17_HUMAN]		P06753-6	Isoform 6 of Tropomyosin alpha-3 chain OS=Homo sapiens OX=9606 GN=TPM3 - [TPM3_HUMAN]
P81605	Dermcidin OS=Homo sapiens OX=9606 GN=DCD PE=1 SV=2 - [DCD_HUMAN]		Q92841-1	Isoform 2 of Probable ATP-dependent RNA helicase DDX17 OS=Homo sapiens OX=9606 GN=DDX17 - [DDX17_HUMAN]		P06753-7	Isoform 7 of Tropomyosin alpha-3 chain OS=Homo sapiens OX=9606 GN=TPM3 - [TPM3_HUMAN]
Q01844	RNA-binding protein EWS OS=Homo sapiens OX=9606 GN=EWSR1 PE=1 SV=1 - [EWS_HUMAN]		Q92841-2	Isoform 3 of Probable ATP-dependent RNA helicase DDX17 OS=Homo sapiens OX=9606 GN=DDX17 - [DDX17_HUMAN]		P06753-5	Isoform 5 of Tropomyosin alpha-3 chain OS=Homo sapiens OX=9606 GN=TPM3 - [TPM3_HUMAN]
Q01844-2	Isoform EWS-B of RNA-binding protein EWS OS=Homo sapiens OX=9606 GN=EWSR1 - [EWS_HUMAN]		Q92841-3	Isoform 4 of Probable ATP-dependent RNA helicase DDX17 OS=Homo sapiens OX=9606 GN=DDX17 - [DDX17_HUMAN]		P06753-4	Isoform 4 of Tropomyosin alpha-3 chain OS=Homo sapiens OX=9606 GN=TPM3 - [TPM3_HUMAN]
Q03001	Dystonin OS=Homo sapiens OX=9606 GN=DST PE=1 SV=4 - [DYST_HUMAN]		Q92928	Putative Ras-related protein Rab-1C OS=Homo sapiens OX=9606 GN=RAB1C PE=5 SV=2 - [RAB1C_HUMAN]		P06753	Tropomyosin alpha-3 chain OS=Homo sapiens OX=9606 GN=TPM3 PE=1 SV=2 - [TPM3_HUMAN]
Q09028-2	Isoform 2 of Histone-binding protein RBBP4 OS=Homo sapiens OX=9606 GN=RBBP4 - [RBBP4_HUMAN]		Q92930	Ras-related protein Rab-8B OS=Homo sapiens OX=9606 GN=RAB8B PE=1 SV=2 - [RAB8B_HUMAN]		Q02413	Desmoglein-1 OS=Homo sapiens OX=9606 GN=DSG1 PE=1 SV=2 - [DSG1_HUMAN]
Q09028-3	Isoform 3 of Histone-binding protein RBBP4 OS=Homo sapiens OX=9606 GN=RBBP4 - [RBBP4_HUMAN]		Q92945	Far upstream element-binding protein 2 OS=Homo sapiens OX=9606 GN=KHSRP PE=1 SV=4 - [FUBP2_HUMAN]		P52948	Nuclear pore complex protein Nup98-Nup96 OS=Homo sapiens OX=9606 GN=NUP98 PE=1 SV=4 - [NUP98_HUMAN]
Q09028-4	Isoform 4 of Histone-binding protein RBBP4 OS=Homo sapiens OX=9606 GN=RBBP4 - [RBBP4_HUMAN]		Q93077	Histone H2A type 1-C OS=Homo sapiens OX=9606 GN=HIST1H2AC PE=1 SV=3 - [H2A1C_HUMAN]		P52948-2	Isoform 2 of Nuclear pore complex protein Nup98-Nup96 OS=Homo sapiens OX=9606 GN=NUP98 - [NUP98_HUMAN]
Q12769	Nuclear pore complex protein Nup160 OS=Homo sapiens OX=9606 GN=NUP160 PE=1 SV=3 - [NU160_HUMAN]		Q93079	Histone H2B type 1-H OS=Homo sapiens OX=9606 GN=HIST1H2BH PE=1 SV=3 - [H2B1H_HUMAN]		P52948-3	Isoform 3 of Nuclear pore complex protein Nup98-Nup96 OS=Homo sapiens OX=9606 GN=NUP98 - [NUP98_HUMAN]
Q12926	ELAV-like protein 2 OS=Homo sapiens OX=9606 GN=ELAVL2 PE=1 SV=2 - [ELAV2_HUMAN]		Q96A08	Histone H2B type 1-A OS=Homo sapiens OX=9606 GN=HIST1H2BA PE=1 SV=3 - [H2B1A_HUMAN]		P52948-4	Isoform 4 of Nuclear pore complex protein Nup98-Nup96 OS=Homo sapiens OX=9606 GN=NUP98 - [NUP98_HUMAN]
Q12926-2	Isoform 2 of ELAV-like protein 2 OS=Homo sapiens OX=9606 GN=ELAVL2 - [ELAV2_HUMAN]		Q96AG4	Leucine-rich repeat-containing protein 59 OS=Homo sapiens OX=9606 GN=LRRC59 PE=1 SV=1 - [LRC59_HUMAN]		P52948-5	Isoform 5 of Nuclear pore complex protein Nup98-Nup96 OS=Homo sapiens OX=9606 GN=NUP98 - [NUP98_HUMAN]
Q13123	Protein Red OS=Homo sapiens OX=9606 GN=IK PE=1 SV=3 - [RED_HUMAN]		Q96AX2	Ras-related protein Rab-37 OS=Homo sapiens OX=9606 GN=RAB37 PE=1 SV=3 - [RAB37_HUMAN]		P52948-6	Isoform 6 of Nuclear pore complex protein Nup98-Nup96 OS=Homo sapiens OX=9606 GN=NUP98 - [NUP98_HUMAN]
Q13242	Serine/arginine-rich splicing factor 9 OS=Homo sapiens OX=9606 GN=SRSF9 PE=1 SV=1 - [SRSF9_HUMAN]		Q96AX2-2	Isoform 2 of Ras-related protein Rab-37 OS=Homo sapiens OX=9606 GN=RAB37 - [RAB37_HUMAN]		P05141	ADP/ATP translocase 2 OS=Homo sapiens OX=9606 GN=SLC25A5 PE=1 SV=7 - [ADT2_HUMAN]
Q13247	Serine/arginine-rich splicing factor 6 OS=Homo sapiens OX=9606 GN=SRSF6 PE=1 SV=2 - [SRSF6_HUMAN]		Q96AX2-3	Isoform 3 of Ras-related protein Rab-37 OS=Homo sapiens OX=9606 GN=RAB37 - [RAB37_HUMAN]		P12236	ADP/ATP translocase 3 OS=Homo sapiens OX=9606 GN=SLC25A6 PE=1 SV=4 - [ADT3_HUMAN]
Q13247-3	Isoform SRP55-3 of Serine/arginine-rich splicing factor 6 OS=Homo sapiens OX=9606 GN=SRSF6 - [SRSF6_HUMAN]		Q96AX2-4	Isoform 4 of Ras-related protein Rab-37 OS=Homo sapiens OX=9606 GN=RAB37 - [RAB37_HUMAN]		P18754	Regulator of chromosome condensation OS=Homo sapiens OX=9606 GN=RCC1 PE=1 SV=1 - [RCC1_HUMAN]
Q13310	Polyadenylate-binding protein 4 OS=Homo sapiens OX=9606 GN=PABPC4 PE=1 SV=1 - [PABP4_HUMAN]		Q96BD5	PHD finger protein 21A OS=Homo sapiens OX=9606 GN=PHF21A PE=1 SV=1 - [PF21A_HUMAN]		P18754-2	Isoform 2 of Regulator of chromosome condensation OS=Homo sapiens OX=9606 GN=RCC1 - [RCC1_HUMAN]
Q13310-2	Isoform 2 of Polyadenylate-binding protein 4 OS=Homo sapiens OX=9606 GN=PABPC4 - [PABP4_HUMAN]		Q96BD5-2	Isoform 2 of PHD finger protein 21A OS=Homo sapiens OX=9606 GN=PHF21A - [PF21A_HUMAN]		P55060-4	Isoform 4 of Exportin-2 OS=Homo sapiens OX=9606 GN=CSE1L - [XPO2_HUMAN]
Q13547	Histone deacetylase 1 OS=Homo sapiens OX=9606 GN=HDAC1 PE=1 SV=1 - [HDAC1_HUMAN]		Q96BD5-3	Isoform 3 of PHD finger protein 21A OS=Homo sapiens OX=9606 GN=PHF21A - [PF21A_HUMAN]		P55060	Exportin-2 OS=Homo sapiens OX=9606 GN=CSE1L PE=1 SV=3 - [XPO2_HUMAN]
Q13573	SNW domain-containing protein 1 OS=Homo sapiens OX=9606 GN=SNW1 PE=1 SV=1 - [SNW1_HUMAN]		Q96DA2	Ras-related protein Rab-39B OS=Homo sapiens OX=9606 GN=RAB39B PE=1 SV=1 - [RB39B_HUMAN]		P55060-3	Isoform 3 of Exportin-2 OS=Homo sapiens OX=9606 GN=CSE1L - [XPO2_HUMAN]
Q14151	Scaffold attachment factor B2 OS=Homo sapiens OX=9606 GN=SAFB2 PE=1 SV=1 - [SAFB2_HUMAN]		Q96E17	Ras-related protein Rab-3C OS=Homo sapiens OX=9606 GN=RAB3C PE=2 SV=1 - [RAB3C_HUMAN]		Q9BYE2-3	Isoform 3 of Transmembrane protease serine 13 OS=Homo sapiens OX=9606 GN=TMPRSS13 - [TMPSD_HUMAN]
Q14331	Protein FRG1 OS=Homo sapiens OX=9606 GN=FRG1 PE=1 SV=1 - [FRG1_HUMAN]		Q96E39	RNA binding motif protein, X-linked-like-1 OS=Homo sapiens OX=9606 GN=RBMXL1 PE=1 SV=1 - [RMXL1_HUMAN]		Q9BYE2-2	Isoform 2 of Transmembrane protease serine 13 OS=Homo sapiens OX=9606 GN=TMPRSS13 - [TMPSD_HUMAN]
Q14568	Heat shock protein HSP 90-alpha A2 OS=Homo sapiens OX=9606 GN=HSP90AA2P PE=1 SV=2 - [HS902_HUMAN]		Q96EK2	PHD finger protein 21B OS=Homo sapiens OX=9606 GN=PHF21B PE=1 SV=1 - [PF21B_HUMAN]		P07477	Trypsin-1 OS=Homo sapiens OX=9606 GN=PRSS1 PE=1 SV=1 - [TRY1_HUMAN]
Q14687	Genetic suppressor element 1 OS=Homo sapiens OX=9606 GN=GSE1 PE=1 SV=3 - [GSE1_HUMAN]		Q96EK2-3	Isoform 2 of PHD finger protein 21B OS=Homo sapiens OX=9606 GN=PHF21B - [PF21B_HUMAN]		Q9BYE2	Transmembrane protease serine 13 OS=Homo sapiens OX=9606 GN=TMPRSS13 PE=2 SV=4 - [TMPSD_HUMAN]
Q14687-2	Isoform 2 of Genetic suppressor element 1 OS=Homo sapiens OX=9606 GN=GSE1 - [GSE1_HUMAN]		Q96EK2-4	Isoform 3 of PHD finger protein 21B OS=Homo sapiens OX=9606 GN=PHF21B - [PF21B_HUMAN]		Q9BYE2-5	Isoform 5 of Transmembrane protease serine 13 OS=Homo sapiens OX=9606 GN=TMPRSS13 - [TMPSD_HUMAN]
Q14687-3	Isoform 3 of Genetic suppressor element 1 OS=Homo sapiens OX=9606 GN=GSE1 - [GSE1_HUMAN]		Q96KK5	Histone H2A type 1-H OS=Homo sapiens OX=9606 GN=HIST1H2AH PE=1 SV=3 - [H2A1H_HUMAN]		A2RU37	Uncharacterized protein C9orf170 OS=Homo sapiens OX=9606 GN=C9orf170 PE=2 SV=1 - [CI170_HUMAN]
Q14CN4	Keratin, type II cytoskeletal 72 OS=Homo sapiens OX=9606 GN=KRT72 PE=1 SV=2 - [K2C72_HUMAN]		Q96KQ4	Apoptosis-stimulating of p53 protein 1 OS=Homo sapiens OX=9606 GN=PPP1R13B PE=1 SV=3 - [ASPP1_HUMAN]		O43790	Keratin, type II cuticular Hb6 OS=Homo sapiens OX=9606 GN=KRT86 PE=1 SV=1 - [KRT86_HUMAN]
Q14CN4-2	Isoform 2 of Keratin, type II cytoskeletal 72 OS=Homo sapiens OX=9606 GN=KRT72 - [K2C72_HUMAN]		Q96PK6	RNA-binding protein 14 OS=Homo sapiens OX=9606 GN=RBM14 PE=1 SV=2 - [RBM14_HUMAN]		P78385	Keratin, type II cuticular Hb3 OS=Homo sapiens OX=9606 GN=KRT83 PE=1 SV=2 - [KRT83_HUMAN]
Q15287-3	Isoform 3 of RNA-binding protein with serine-rich domain 1 OS=Homo sapiens OX=9606 GN=RNPS1 - [RNPS1_HUMAN]		Q96QV6	Histone H2A type 1-A OS=Homo sapiens OX=9606 GN=HIST1H2AA PE=1 SV=3 - [H2A1A_HUMAN]		P78386	Keratin, type II cuticular Hb5 OS=Homo sapiens OX=9606 GN=KRT85 PE=1 SV=1 - [KRT85_HUMAN]
Q15393-2	Isoform 2 of Splicing factor 3B subunit 3 OS=Homo sapiens OX=9606 GN=SF3B3 - [SF3B3_HUMAN]		Q96RQ3	Methylcrotonoyl-CoA carboxylase subunit alpha, mitochondrial OS=Homo sapiens OX=9606 GN=MCCC1 PE=1 SV=3 - [MCCA_HUMAN]		Q14533	Keratin, type II cuticular Hb1 OS=Homo sapiens OX=9606 GN=KRT81 PE=1 SV=3 - [KRT81_HUMAN]
Q15393-3	Isoform 3 of Splicing factor 3B subunit 3 OS=Homo sapiens OX=9606 GN=SF3B3 - [SF3B3_HUMAN]		Q99456	Keratin, type I cytoskeletal 12 OS=Homo sapiens OX=9606 GN=KRT12 PE=1 SV=1 - [K1C12_HUMAN]		O15379	Histone deacetylase 3 OS=Homo sapiens OX=9606 GN=HDAC3 PE=1 SV=2 - [HDAC3_HUMAN]
Q15424	Scaffold attachment factor B1 OS=Homo sapiens OX=9606 GN=SAFB PE=1 SV=4 - [SAFB1_HUMAN]		Q99623	Prohibitin-2 OS=Homo sapiens OX=9606 GN=PHB2 PE=1 SV=2 - [PHB2_HUMAN]		O15379-2	Isoform 2 of Histone deacetylase 3 OS=Homo sapiens OX=9606 GN=HDAC3 - [HDAC3_HUMAN]
Q16629	Serine/arginine-rich splicing factor 7 OS=Homo sapiens OX=9606 GN=SRSF7 PE=1 SV=1 - [SRSF7_HUMAN]		Q99729	Heterogeneous nuclear ribonucleoprotein A/B OS=Homo sapiens OX=9606 GN=HNRNPAB PE=1 SV=2 - [ROAA_HUMAN]		P56545	C-terminal-binding protein 2 OS=Homo sapiens OX=9606 GN=CTBP2 PE=1 SV=1 - [CTBP2_HUMAN]
Q16629-2	Isoform 2 of Serine/arginine-rich splicing factor 7 OS=Homo sapiens OX=9606 GN=SRSF7 - [SRSF7_HUMAN]		Q99729-2	Isoform 2 of Heterogeneous nuclear ribonucleoprotein A/B OS=Homo sapiens OX=9606 GN=HNRNPAB - [ROAA_HUMAN]		P56545-2	Isoform 2 of C-terminal-binding protein 2 OS=Homo sapiens OX=9606 GN=CTBP2 - [CTBP2_HUMAN]
Q16629-3	Isoform 3 of Serine/arginine-rich splicing factor 7 OS=Homo sapiens OX=9606 GN=SRSF7 - [SRSF7_HUMAN]		Q99729-3	Isoform 3 of Heterogeneous nuclear ribonucleoprotein A/B OS=Homo sapiens OX=9606 GN=HNRNPAB - [ROAA_HUMAN]		P56545-3	Isoform 3 of C-terminal-binding protein 2 OS=Homo sapiens OX=9606 GN=CTBP2 - [CTBP2_HUMAN]
Q2M2I5	Keratin, type I cytoskeletal 24 OS=Homo sapiens OX=9606 GN=KRT24 PE=1 SV=1 - [K1C24_HUMAN]		Q99729-4	Isoform 4 of Heterogeneous nuclear ribonucleoprotein A/B OS=Homo sapiens OX=9606 GN=HNRNPAB - [ROAA_HUMAN]		Q9NY12	H/ACA ribonucleoprotein complex subunit 1 OS=Homo sapiens OX=9606 GN=GAR1 PE=1 SV=1 - [GAR1_HUMAN]
P35749-4	Isoform 4 of Myosin-11 OS=Homo sapiens OX=9606 GN=MYH11 - [MYH11_HUMAN]		Q99877	Histone H2B type 1-N OS=Homo sapiens OX=9606 GN=HIST1H2BN PE=1 SV=3 - [H2B1N_HUMAN]		Q9NY12-2	Isoform 2 of H/ACA ribonucleoprotein complex subunit 1 OS=Homo sapiens OX=9606 GN=GAR1 - [GAR1_HUMAN]
Q3SY84	Keratin, type II cytoskeletal 71 OS=Homo sapiens OX=9606 GN=KRT71 PE=1 SV=3 - [K2C71_HUMAN]		Q99878	Histone H2A type 1-J OS=Homo sapiens OX=9606 GN=HIST1H2AJ PE=1 SV=3 - [H2A1J_HUMAN]		Q9BQ39	ATP-dependent RNA helicase DDX50 OS=Homo sapiens OX=9606 GN=DDX50 PE=1 SV=1 - [DDX50_HUMAN]
Q13310-3	Isoform 3 of Polyadenylate-binding protein 4 OS=Homo sapiens OX=9606 GN=PABPC4 - [PABP4_HUMAN]		Q99879	Histone H2B type 1-M OS=Homo sapiens OX=9606 GN=HIST1H2BM PE=1 SV=3 - [H2B1M_HUMAN]		Q9NR30	Nucleolar RNA helicase 2 OS=Homo sapiens OX=9606 GN=DDX21 PE=1 SV=5 - [DDX21_HUMAN]
Q58FF6	Putative heat shock protein HSP 90-beta 4 OS=Homo sapiens OX=9606 GN=HSP90AB4P PE=5 SV=1 - [H90B4_HUMAN]		Q99880	Histone H2B type 1-L OS=Homo sapiens OX=9606 GN=HIST1H2BL PE=1 SV=3 - [H2B1L_HUMAN]		Q9NR30-2	Isoform 2 of Nucleolar RNA helicase 2 OS=Homo sapiens OX=9606 GN=DDX21 - [DDX21_HUMAN]
Q58FF7	Putative heat shock protein HSP 90-beta-3 OS=Homo sapiens OX=9606 GN=HSP90AB3P PE=5 SV=1 - [H90B3_HUMAN]		Q9BQE3	Tubulin alpha-1C chain OS=Homo sapiens OX=9606 GN=TUBA1C PE=1 SV=1 - [TBA1C_HUMAN]		P22087	rRNA 2'-O-methyltransferase fibrillarin OS=Homo sapiens OX=9606 GN=FBL PE=1 SV=2 - [FBRL_HUMAN]
Q58FF8	Putative heat shock protein HSP 90-beta 2 OS=Homo sapiens OX=9606 GN=HSP90AB2P PE=1 SV=2 - [H90B2_HUMAN]		Q9BQS7	Hephaestin OS=Homo sapiens OX=9606 GN=HEPH PE=1 SV=3 - [HEPH_HUMAN]		Q9H6R7	WD repeat and coiled-coil-containing protein OS=Homo sapiens OX=9606 GN=WDCP PE=1 SV=1 - [WDCP_HUMAN]
P61313-2	Isoform 2 of 60S ribosomal protein L15 OS=Homo sapiens OX=9606 GN=RPL15 - [RL15_HUMAN]		Q9BQS7-2	Isoform 2 of Hephaestin OS=Homo sapiens OX=9606 GN=HEPH - [HEPH_HUMAN]		Q9H6R7-2	Isoform 2 of WD repeat and coiled-coil-containing protein OS=Homo sapiens OX=9606 GN=WDCP - [WDCP_HUMAN]
Q6S8J3	POTE ankyrin domain family member E OS=Homo sapiens OX=9606 GN=POTEE PE=2 SV=3 - [POTEE_HUMAN]		Q9BQS7-3	Isoform 3 of Hephaestin OS=Homo sapiens OX=9606 GN=HEPH - [HEPH_HUMAN]		P35658	Nuclear pore complex protein Nup214 OS=Homo sapiens OX=9606 GN=NUP214 PE=1 SV=2 - [NU214_HUMAN]
Q7Z3J3	RanBP2-like and GRIP domain-containing protein 4 OS=Homo sapiens OX=9606 GN=RGPD4 PE=2 SV=3 - [RGPD4_HUMAN]		Q9BQS7-4	Isoform 4 of Hephaestin OS=Homo sapiens OX=9606 GN=HEPH - [HEPH_HUMAN]		P35658-2	Isoform 2 of Nuclear pore complex protein Nup214 OS=Homo sapiens OX=9606 GN=NUP214 - [NU214_HUMAN]
Q7Z3Y8	Keratin, type I cytoskeletal 27 OS=Homo sapiens OX=9606 GN=KRT27 PE=1 SV=2 - [K1C27_HUMAN]		Q9BTM1-2	Isoform 2 of Histone H2A.J OS=Homo sapiens OX=9606 GN=H2AFJ - [H2AJ_HUMAN]		P35658-3	Isoform 3 of Nuclear pore complex protein Nup214 OS=Homo sapiens OX=9606 GN=NUP214 - [NU214_HUMAN]
Q7Z3Z0	Keratin, type I cytoskeletal 25 OS=Homo sapiens OX=9606 GN=KRT25 PE=1 SV=1 - [K1C25_HUMAN]		Q9BUF5	Tubulin beta-6 chain OS=Homo sapiens OX=9606 GN=TUBB6 PE=1 SV=1 - [TBB6_HUMAN]		P35658-4	Isoform 4 of Nuclear pore complex protein Nup214 OS=Homo sapiens OX=9606 GN=NUP214 - [NU214_HUMAN]
Q7Z794	Keratin, type II cytoskeletal 1b OS=Homo sapiens OX=9606 GN=KRT77 PE=1 SV=3 - [K2C1B_HUMAN]		Q9BUJ2	Heterogeneous nuclear ribonucleoprotein U-like protein 1 OS=Homo sapiens OX=9606 GN=HNRNPUL1 PE=1 SV=2 - [HNRL1_HUMAN]		P35658-5	Isoform 5 of Nuclear pore complex protein Nup214 OS=Homo sapiens OX=9606 GN=NUP214 - [NU214_HUMAN]
Q86Y46-2	Isoform 2 of Keratin, type II cytoskeletal 73 OS=Homo sapiens OX=9606 GN=KRT73 - [K2C73_HUMAN]		Q9BUJ2-2	Isoform 2 of Heterogeneous nuclear ribonucleoprotein U-like protein 1 OS=Homo sapiens OX=9606 GN=HNRNPUL1 - [HNRL1_HUMAN]		P39023	60S ribosomal protein L3 OS=Homo sapiens OX=9606 GN=RPL3 PE=1 SV=2 - [RL3_HUMAN]
Q8IY81	pre-rRNA processing protein FTSJ3 OS=Homo sapiens OX=9606 GN=FTSJ3 PE=1 SV=2 - [SPB1_HUMAN]		Q9BUJ2-3	Isoform 3 of Heterogeneous nuclear ribonucleoprotein U-like protein 1 OS=Homo sapiens OX=9606 GN=HNRNPUL1 - [HNRL1_HUMAN]		P63092-4	Isoform 4 of Guanine nucleotide-binding protein G(s) subunit alpha isoforms short OS=Homo sapiens OX=9606 GN=GNAS - [GNAS2_HUMAN]
Q8NC51	Plasminogen activator inhibitor 1 RNA-binding protein OS=Homo sapiens OX=9606 GN=SERBP1 PE=1 SV=2 - [PAIRB_HUMAN]		Q9BUJ2-4	Isoform 4 of Heterogeneous nuclear ribonucleoprotein U-like protein 1 OS=Homo sapiens OX=9606 GN=HNRNPUL1 - [HNRL1_HUMAN]		P42262-4	Isoform 4 of Glutamate receptor 2 OS=Homo sapiens OX=9606 GN=GRIA2 - [GRIA2_HUMAN]
Q8NC51-2	Isoform 2 of Plasminogen activator inhibitor 1 RNA-binding protein OS=Homo sapiens OX=9606 GN=SERBP1 - [PAIRB_HUMAN]		Q9BVA1	Tubulin beta-2B chain OS=Homo sapiens OX=9606 GN=TUBB2B PE=1 SV=1 - [TBB2B_HUMAN]		A8MTJ3	Guanine nucleotide-binding protein G(t) subunit alpha-3 OS=Homo sapiens OX=9606 GN=GNAT3 PE=2 SV=2 - [GNAT3_HUMAN]
Q8NC51-3	Isoform 3 of Plasminogen activator inhibitor 1 RNA-binding protein OS=Homo sapiens OX=9606 GN=SERBP1 - [PAIRB_HUMAN]		Q9BX73-2	Isoform 2 of TM2 domain-containing protein 2 OS=Homo sapiens OX=9606 GN=TM2D2 - [TM2D2_HUMAN]		A8MVM7	Putative uncharacterized protein ENSP00000382790 OS=Homo sapiens OX=9606 PE=5 SV=3 - [YD021_HUMAN]
Q8NC51-4	Isoform 4 of Plasminogen activator inhibitor 1 RNA-binding protein OS=Homo sapiens OX=9606 GN=SERBP1 - [PAIRB_HUMAN]		Q9BYV2	Tripartite motif-containing protein 54 OS=Homo sapiens OX=9606 GN=TRIM54 PE=1 SV=3 - [TRI54_HUMAN]		P22692-2	Isoform 2 of Insulin-like growth factor-binding protein 4 OS=Homo sapiens OX=9606 GN=IGFBP4 - [IBP4_HUMAN]
Q8NI36	WD repeat-containing protein 36 OS=Homo sapiens OX=9606 GN=WDR36 PE=1 SV=1 - [WDR36_HUMAN]		Q9BYV2-2	Isoform 2 of Tripartite motif-containing protein 54 OS=Homo sapiens OX=9606 GN=TRIM54 - [TRI54_HUMAN]		P18621-2	Isoform 2 of 60S ribosomal protein L17 OS=Homo sapiens OX=9606 GN=RPL17 - [RL17_HUMAN]
Q8TED0	U3 small nucleolar RNA-associated protein 15 homolog OS=Homo sapiens OX=9606 GN=UTP15 PE=1 SV=3 - [UTP15_HUMAN]		Q9BYX7	Putative beta-actin-like protein 3 OS=Homo sapiens OX=9606 GN=POTEKP PE=5 SV=1 - [ACTBM_HUMAN]		Q8WZ42-3	Isoform 3 of Titin OS=Homo sapiens OX=9606 GN=TTN - [TITIN_HUMAN]
Q8WTT2	Nucleolar complex protein 3 homolog OS=Homo sapiens OX=9606 GN=NOC3L PE=1 SV=1 - [NOC3L_HUMAN]		Q9H082	Ras-related protein Rab-33B OS=Homo sapiens OX=9606 GN=RAB33B PE=1 SV=1 - [RB33B_HUMAN]		O60506-5	Isoform 5 of Heterogeneous nuclear ribonucleoprotein Q OS=Homo sapiens OX=9606 GN=SYNCRIP - [HNRPQ_HUMAN]
Q8WWQ0	PH-interacting protein OS=Homo sapiens OX=9606 GN=PHIP PE=1 SV=2 - [PHIP_HUMAN]		Q9H3D4	Tumor protein 63 OS=Homo sapiens OX=9606 GN=TP63 PE=1 SV=1 - [P63_HUMAN]		P04899	Guanine nucleotide-binding protein G(i) subunit alpha-2 OS=Homo sapiens OX=9606 GN=GNAI2 PE=1 SV=3 - [GNAI2_HUMAN]
Q96A08	Histone H2B type 1-A OS=Homo sapiens OX=9606 GN=HIST1H2BA PE=1 SV=3 - [H2B1A_HUMAN]		Q9H3D4-10	Isoform 10 of Tumor protein 63 OS=Homo sapiens OX=9606 GN=TP63 - [P63_HUMAN]		P08754	Guanine nucleotide-binding protein G(k) subunit alpha OS=Homo sapiens OX=9606 GN=GNAI3 PE=1 SV=3 - [GNAI3_HUMAN]
P31483-3	Isoform 3 of Nucleolysin TIA-1 isoform p40 OS=Homo sapiens OX=9606 GN=TIA1 - [TIA1_HUMAN]		Q9H3D4-11	Isoform 11 of Tumor protein 63 OS=Homo sapiens OX=9606 GN=TP63 - [P63_HUMAN]		P09471	Guanine nucleotide-binding protein G(o) subunit alpha OS=Homo sapiens OX=9606 GN=GNAO1 PE=1 SV=4 - [GNAO_HUMAN]
Q01844-3	Isoform 3 of RNA-binding protein EWS OS=Homo sapiens OX=9606 GN=EWSR1 - [EWS_HUMAN]		Q9H3D4-12	Isoform 12 of Tumor protein 63 OS=Homo sapiens OX=9606 GN=TP63 - [P63_HUMAN]		P09471-2	Isoform Alpha-2 of Guanine nucleotide-binding protein G(o) subunit alpha OS=Homo sapiens OX=9606 GN=GNAO1 - [GNAO_HUMAN]
Q96KR1	Zinc finger RNA-binding protein OS=Homo sapiens OX=9606 GN=ZFR PE=1 SV=2 - [ZFR_HUMAN]		Q9H3D4-2	Isoform 2 of Tumor protein 63 OS=Homo sapiens OX=9606 GN=TP63 - [P63_HUMAN]		P11488	Guanine nucleotide-binding protein G(t) subunit alpha-1 OS=Homo sapiens OX=9606 GN=GNAT1 PE=1 SV=5 - [GNAT1_HUMAN]
Q01844-5	Isoform 5 of RNA-binding protein EWS OS=Homo sapiens OX=9606 GN=EWSR1 - [EWS_HUMAN]		Q9H3D4-9	Isoform 9 of Tumor protein 63 OS=Homo sapiens OX=9606 GN=TP63 - [P63_HUMAN]		P18077	60S ribosomal protein L35a OS=Homo sapiens OX=9606 GN=RPL35A PE=1 SV=2 - [RL35A_HUMAN]
Q14137-2	Isoform 2 of Ribosome biogenesis protein BOP1 OS=Homo sapiens OX=9606 GN=BOP1 - [BOP1_HUMAN]		Q9H4B7	Tubulin beta-1 chain OS=Homo sapiens OX=9606 GN=TUBB1 PE=1 SV=1 - [TBB1_HUMAN]		P19013	Keratin, type II cytoskeletal 4 OS=Homo sapiens OX=9606 GN=KRT4 PE=1 SV=4 - [K2C4_HUMAN]
Q96SI9	Spermatid perinuclear RNA-binding protein OS=Homo sapiens OX=9606 GN=STRBP PE=1 SV=1 - [STRBP_HUMAN]		Q9HBT8	Zinc finger protein 286A OS=Homo sapiens OX=9606 GN=ZNF286A PE=1 SV=1 - [Z286A_HUMAN]		P19087	Guanine nucleotide-binding protein G(t) subunit alpha-2 OS=Homo sapiens OX=9606 GN=GNAT2 PE=2 SV=4 - [GNAT2_HUMAN]
Q96SI9-2	Isoform 2 of Spermatid perinuclear RNA-binding protein OS=Homo sapiens OX=9606 GN=STRBP - [STRBP_HUMAN]		Q9HBT8-2	Isoform 2 of Zinc finger protein 286A OS=Homo sapiens OX=9606 GN=ZNF286A - [Z286A_HUMAN]		P22692	Insulin-like growth factor-binding protein 4 OS=Homo sapiens OX=9606 GN=IGFBP4 PE=1 SV=2 - [IBP4_HUMAN]
Q9H4B7	Tubulin beta-1 chain OS=Homo sapiens OX=9606 GN=TUBB1 PE=1 SV=1 - [TBB1_HUMAN]		Q9HCC0	Methylcrotonoyl-CoA carboxylase beta chain, mitochondrial OS=Homo sapiens OX=9606 GN=MCCC2 PE=1 SV=1 - [MCCB_HUMAN]		P38405	Guanine nucleotide-binding protein G(olf) subunit alpha OS=Homo sapiens OX=9606 GN=GNAL PE=1 SV=1 - [GNAL_HUMAN]
Q9H6R4-3	Isoform 3 of Nucleolar protein 6 OS=Homo sapiens OX=9606 GN=NOL6 - [NOL6_HUMAN]		Q9HCC0-2	Isoform 2 of Methylcrotonoyl-CoA carboxylase beta chain, mitochondrial OS=Homo sapiens OX=9606 GN=MCCC2 - [MCCB_HUMAN]		P38405-2	Isoform 2 of Guanine nucleotide-binding protein G(olf) subunit alpha OS=Homo sapiens OX=9606 GN=GNAL - [GNAL_HUMAN]
Q9H853	Putative tubulin-like protein alpha-4B OS=Homo sapiens OX=9606 GN=TUBA4B PE=5 SV=2 - [TBA4B_HUMAN]		Q9NQ39	Putative 40S ribosomal protein S10-like OS=Homo sapiens OX=9606 GN=RPS10P5 PE=5 SV=1 - [RS10L_HUMAN]		P42262	Glutamate receptor 2 OS=Homo sapiens OX=9606 GN=GRIA2 PE=1 SV=3 - [GRIA2_HUMAN]
Q9NSB2	Keratin, type II cuticular Hb4 OS=Homo sapiens OX=9606 GN=KRT84 PE=2 SV=2 - [KRT84_HUMAN]		Q9NR30	Nucleolar RNA helicase 2 OS=Homo sapiens OX=9606 GN=DDX21 PE=1 SV=5 - [DDX21_HUMAN]		P42262-2	Isoform Flip of Glutamate receptor 2 OS=Homo sapiens OX=9606 GN=GRIA2 - [GRIA2_HUMAN]
Q9UBU9	Nuclear RNA export factor 1 OS=Homo sapiens OX=9606 GN=NXF1 PE=1 SV=1 - [NXF1_HUMAN]		Q9NR30-2	Isoform 2 of Nucleolar RNA helicase 2 OS=Homo sapiens OX=9606 GN=DDX21 - [DDX21_HUMAN]		P42262-3	Isoform 3 of Glutamate receptor 2 OS=Homo sapiens OX=9606 GN=GRIA2 - [GRIA2_HUMAN]
Q9UBU9-2	Isoform 2 of Nuclear RNA export factor 1 OS=Homo sapiens OX=9606 GN=NXF1 - [NXF1_HUMAN]		Q9NRW1-2	Isoform 2 of Ras-related protein Rab-6B OS=Homo sapiens OX=9606 GN=RAB6B - [RAB6B_HUMAN]		P63092-2	Isoform Gnas-2 of Guanine nucleotide-binding protein G(s) subunit alpha isoforms short OS=Homo sapiens OX=9606 GN=GNAS - [GNAS2_HUMAN]
Q9UMS4	Pre-mRNA-processing factor 19 OS=Homo sapiens OX=9606 GN=PRPF19 PE=1 SV=1 - [PRP19_HUMAN]		Q9NSB2	Keratin, type II cuticular Hb4 OS=Homo sapiens OX=9606 GN=KRT84 PE=2 SV=2 - [KRT84_HUMAN]		P63092-3	Isoform 3 of Guanine nucleotide-binding protein G(s) subunit alpha isoforms short OS=Homo sapiens OX=9606 GN=GNAS - [GNAS2_HUMAN]
Q9UMS6	Synaptopodin-2 OS=Homo sapiens OX=9606 GN=SYNPO2 PE=1 SV=2 - [SYNP2_HUMAN]		Q9NV31	U3 small nucleolar ribonucleoprotein protein IMP3 OS=Homo sapiens OX=9606 GN=IMP3 PE=1 SV=1 - [IMP3_HUMAN]		P98160	Basement membrane-specific heparan sulfate proteoglycan core protein OS=Homo sapiens OX=9606 GN=HSPG2 PE=1 SV=4 - [PGBM_HUMAN]
Q9UMS6-2	Isoform 2 of Synaptopodin-2 OS=Homo sapiens OX=9606 GN=SYNPO2 - [SYNP2_HUMAN]		Q9NY65	Tubulin alpha-8 chain OS=Homo sapiens OX=9606 GN=TUBA8 PE=1 SV=1 - [TBA8_HUMAN]		Q03113	Guanine nucleotide-binding protein subunit alpha-12 OS=Homo sapiens OX=9606 GN=GNA12 PE=1 SV=4 - [GNA12_HUMAN]
Q9UMS6-3	Isoform 3 of Synaptopodin-2 OS=Homo sapiens OX=9606 GN=SYNPO2 - [SYNP2_HUMAN]		Q9NY65-2	Isoform 2 of Tubulin alpha-8 chain OS=Homo sapiens OX=9606 GN=TUBA8 - [TBA8_HUMAN]		Q05209	Tyrosine-protein phosphatase non-receptor type 12 OS=Homo sapiens OX=9606 GN=PTPN12 PE=1 SV=3 - [PTN12_HUMAN]
Q9Y383	Putative RNA-binding protein Luc7-like 2 OS=Homo sapiens OX=9606 GN=LUC7L2 PE=1 SV=2 - [LC7L2_HUMAN]		Q9P0M6	Core histone macro-H2A.2 OS=Homo sapiens OX=9606 GN=H2AFY2 PE=1 SV=3 - [H2AW_HUMAN]		Q12870	Transcription factor 15 OS=Homo sapiens OX=9606 GN=TCF15 PE=2 SV=3 - [TCF15_HUMAN]
Q9Y383-2	Isoform 2 of Putative RNA-binding protein Luc7-like 2 OS=Homo sapiens OX=9606 GN=LUC7L2 - [LC7L2_HUMAN]		Q9P0W2	SWI/SNF-related matrix-associated actin-dependent regulator of chromatin subfamily E member 1-related OS=Homo sapiens OX=9606 GN=HMG20B PE=1 SV=1 - [HM20B_HUMAN]		Q14344	Guanine nucleotide-binding protein subunit alpha-13 OS=Homo sapiens OX=9606 GN=GNA13 PE=1 SV=2 - [GNA13_HUMAN]
Q9Y520	Protein PRRC2C OS=Homo sapiens OX=9606 GN=PRRC2C PE=1 SV=4 - [PRC2C_HUMAN]		Q9P0W2-2	Isoform 2 of SWI/SNF-related matrix-associated actin-dependent regulator of chromatin subfamily E member 1-related OS=Homo sapiens OX=9606 GN=HMG20B - [HM20B_HUMAN]		Q14CN4	Keratin, type II cytoskeletal 72 OS=Homo sapiens OX=9606 GN=KRT72 PE=1 SV=2 - [K2C72_HUMAN]
Q9Y520-2	Isoform 2 of Protein PRRC2C OS=Homo sapiens OX=9606 GN=PRRC2C - [PRC2C_HUMAN]		Q9P0W2-3	Isoform 3 of SWI/SNF-related matrix-associated actin-dependent regulator of chromatin subfamily E member 1-related OS=Homo sapiens OX=9606 GN=HMG20B - [HM20B_HUMAN]		Q14CN4-2	Isoform 2 of Keratin, type II cytoskeletal 72 OS=Homo sapiens OX=9606 GN=KRT72 - [K2C72_HUMAN]
Q9Y520-3	Isoform 3 of Protein PRRC2C OS=Homo sapiens OX=9606 GN=PRRC2C - [PRC2C_HUMAN]		Q9P2K3	REST corepressor 3 OS=Homo sapiens OX=9606 GN=RCOR3 PE=1 SV=2 - [RCOR3_HUMAN]		Q3SY84	Keratin, type II cytoskeletal 71 OS=Homo sapiens OX=9606 GN=KRT71 PE=1 SV=3 - [K2C71_HUMAN]
Q9Y520-4	Isoform 4 of Protein PRRC2C OS=Homo sapiens OX=9606 GN=PRRC2C - [PRC2C_HUMAN]		Q9P2K3-2	Isoform 2 of REST corepressor 3 OS=Homo sapiens OX=9606 GN=RCOR3 - [RCOR3_HUMAN]		Q562R1	Beta-actin-like protein 2 OS=Homo sapiens OX=9606 GN=ACTBL2 PE=1 SV=2 - [ACTBL_HUMAN]
Q9Y520-5	Isoform 5 of Protein PRRC2C OS=Homo sapiens OX=9606 GN=PRRC2C - [PRC2C_HUMAN]		Q9P2K3-3	Isoform 3 of REST corepressor 3 OS=Homo sapiens OX=9606 GN=RCOR3 - [RCOR3_HUMAN]		Q5JWF2	Guanine nucleotide-binding protein G(s) subunit alpha isoforms XLas OS=Homo sapiens OX=9606 GN=GNAS PE=1 SV=2 - [GNAS1_HUMAN]
Q9Y520-7	Isoform 7 of Protein PRRC2C OS=Homo sapiens OX=9606 GN=PRRC2C - [PRC2C_HUMAN]		Q9P2K3-4	Isoform 4 of REST corepressor 3 OS=Homo sapiens OX=9606 GN=RCOR3 - [RCOR3_HUMAN]		Q5JWF2-2	Isoform XLas-2 of Guanine nucleotide-binding protein G(s) subunit alpha isoforms XLas OS=Homo sapiens OX=9606 GN=GNAS - [GNAS1_HUMAN]
Q15424-3	Isoform 3 of Scaffold attachment factor B1 OS=Homo sapiens OX=9606 GN=SAFB - [SAFB1_HUMAN]		Q9UBW7	Zinc finger MYM-type protein 2 OS=Homo sapiens OX=9606 GN=ZMYM2 PE=1 SV=1 - [ZMYM2_HUMAN]		Q5T749	Keratinocyte proline-rich protein OS=Homo sapiens OX=9606 GN=KPRP PE=1 SV=1 - [KPRP_HUMAN]
Q15424-4	Isoform 4 of Scaffold attachment factor B1 OS=Homo sapiens OX=9606 GN=SAFB - [SAFB1_HUMAN]		Q9UBW7-2	Isoform 2 of Zinc finger MYM-type protein 2 OS=Homo sapiens OX=9606 GN=ZMYM2 - [ZMYM2_HUMAN]		Q6ZUX3	TOG array regulator of axonemal microtubules protein 2 OS=Homo sapiens OX=9606 GN=TOGARAM2 PE=2 SV=2 - [TGRM2_HUMAN]
P23396-2	Isoform 2 of 40S ribosomal protein S3 OS=Homo sapiens OX=9606 GN=RPS3 - [RS3_HUMAN]		Q9UHB9	Signal recognition particle subunit SRP68 OS=Homo sapiens OX=9606 GN=SRP68 PE=1 SV=2 - [SRP68_HUMAN]		Q86VS8	Protein Hook homolog 3 OS=Homo sapiens OX=9606 GN=HOOK3 PE=1 SV=2 - [HOOK3_HUMAN]
P18621-3	Isoform 3 of 60S ribosomal protein L17 OS=Homo sapiens OX=9606 GN=RPL17 - [RL17_HUMAN]		Q9UHB9-2	Isoform 2 of Signal recognition particle subunit SRP68 OS=Homo sapiens OX=9606 GN=SRP68 - [SRP68_HUMAN]		Q86Y46-2	Isoform 2 of Keratin, type II cytoskeletal 73 OS=Homo sapiens OX=9606 GN=KRT73 - [K2C73_HUMAN]
Q14CN4-3	Isoform 3 of Keratin, type II cytoskeletal 72 OS=Homo sapiens OX=9606 GN=KRT72 - [K2C72_HUMAN]		Q9UII4	E3 ISG15--protein ligase HERC5 OS=Homo sapiens OX=9606 GN=HERC5 PE=1 SV=2 - [HERC5_HUMAN]		Q8NE86	Calcium uniporter protein, mitochondrial OS=Homo sapiens OX=9606 GN=MCU PE=1 SV=1 - [MCU_HUMAN]
Q9UMS6-4	Isoform 4 of Synaptopodin-2 OS=Homo sapiens OX=9606 GN=SYNPO2 - [SYNP2_HUMAN]		Q9UKL0	REST corepressor 1 OS=Homo sapiens OX=9606 GN=RCOR1 PE=1 SV=2 - [RCOR1_HUMAN]		Q8NE86-2	Isoform 2 of Calcium uniporter protein, mitochondrial OS=Homo sapiens OX=9606 GN=MCU - [MCU_HUMAN]
P12270-2	Isoform 2 of Nucleoprotein TPR OS=Homo sapiens OX=9606 GN=TPR - [TPR_HUMAN]		Q9UKM9	RNA-binding protein Raly OS=Homo sapiens OX=9606 GN=RALY PE=1 SV=1 - [RALY_HUMAN]		Q8NE86-3	Isoform 3 of Calcium uniporter protein, mitochondrial OS=Homo sapiens OX=9606 GN=MCU - [MCU_HUMAN]
A1L157	Tetraspanin-11 OS=Homo sapiens OX=9606 GN=TSPAN11 PE=2 SV=2 - [TSN11_HUMAN]		Q9UKM9-2	Isoform 1 of RNA-binding protein Raly OS=Homo sapiens OX=9606 GN=RALY - [RALY_HUMAN]		Q8WZ42	Titin OS=Homo sapiens OX=9606 GN=TTN PE=1 SV=4 - [TITIN_HUMAN]
A1XBS5	Protein FAM92A OS=Homo sapiens OX=9606 GN=FAM92A PE=1 SV=2 - [FA92A_HUMAN]		Q9ULD0	2-oxoglutarate dehydrogenase-like, mitochondrial OS=Homo sapiens OX=9606 GN=OGDHL PE=1 SV=3 - [OGDHL_HUMAN]		Q8WZ42-10	Isoform 10 of Titin OS=Homo sapiens OX=9606 GN=TTN - [TITIN_HUMAN]
A1XBS5-2	Isoform 2 of Protein FAM92A OS=Homo sapiens OX=9606 GN=FAM92A - [FA92A_HUMAN]		Q9ULD0-2	Isoform 2 of 2-oxoglutarate dehydrogenase-like, mitochondrial OS=Homo sapiens OX=9606 GN=OGDHL - [OGDHL_HUMAN]		Q8WZ42-11	Isoform 11 of Titin OS=Homo sapiens OX=9606 GN=TTN - [TITIN_HUMAN]
Q14498-3	Isoform 3 of RNA-binding protein 39 OS=Homo sapiens OX=9606 GN=RBM39 - [RBM39_HUMAN]		Q9ULD0-3	Isoform 3 of 2-oxoglutarate dehydrogenase-like, mitochondrial OS=Homo sapiens OX=9606 GN=OGDHL - [OGDHL_HUMAN]		Q8WZ42-2	Isoform 2 of Titin OS=Homo sapiens OX=9606 GN=TTN - [TITIN_HUMAN]
O00522-3	Isoform 3 of Krev interaction trapped protein 1 OS=Homo sapiens OX=9606 GN=KRIT1 - [KRIT1_HUMAN]		Q9UMS6	Synaptopodin-2 OS=Homo sapiens OX=9606 GN=SYNPO2 PE=1 SV=2 - [SYNP2_HUMAN]		Q8WZ42-4	Isoform 4 of Titin OS=Homo sapiens OX=9606 GN=TTN - [TITIN_HUMAN]
Q8WWM7-8	Isoform 8 of Ataxin-2-like protein OS=Homo sapiens OX=9606 GN=ATXN2L - [ATX2L_HUMAN]		Q9UMS6-2	Isoform 2 of Synaptopodin-2 OS=Homo sapiens OX=9606 GN=SYNPO2 - [SYNP2_HUMAN]		Q8WZ42-5	Isoform 5 of Titin OS=Homo sapiens OX=9606 GN=TTN - [TITIN_HUMAN]
Q01085-2	Isoform 2 of Nucleolysin TIAR OS=Homo sapiens OX=9606 GN=TIAL1 - [TIAR_HUMAN]		Q9UMS6-3	Isoform 3 of Synaptopodin-2 OS=Homo sapiens OX=9606 GN=SYNPO2 - [SYNP2_HUMAN]		Q8WZ42-7	Isoform 7 of Titin OS=Homo sapiens OX=9606 GN=TTN - [TITIN_HUMAN]
Q71UI9-5	Isoform 5 of Histone H2A.V OS=Homo sapiens OX=9606 GN=H2AFV - [H2AV_HUMAN]		Q9UMS6-4	Isoform 4 of Synaptopodin-2 OS=Homo sapiens OX=9606 GN=SYNPO2 - [SYNP2_HUMAN]		Q8WZ42-8	Isoform 8 of Titin OS=Homo sapiens OX=9606 GN=TTN - [TITIN_HUMAN]
Q14CN2-2	Isoform 2 of Calcium-activated chloride channel regulator 4 OS=Homo sapiens OX=9606 GN=CLCA4 - [CLCA4_HUMAN]		Q9UNX3	60S ribosomal protein L26-like 1 OS=Homo sapiens OX=9606 GN=RPL26L1 PE=1 SV=1 - [RL26L_HUMAN]		Q8WZ42-9	Isoform 9 of Titin OS=Homo sapiens OX=9606 GN=TTN - [TITIN_HUMAN]
A8MVM7	Putative uncharacterized protein ENSP00000382790 OS=Homo sapiens OX=9606 PE=5 SV=3 - [YD021_HUMAN]		Q9Y2W1	Thyroid hormone receptor-associated protein 3 OS=Homo sapiens OX=9606 GN=THRAP3 PE=1 SV=2 - [TR150_HUMAN]		Q9P2E9	Ribosome-binding protein 1 OS=Homo sapiens OX=9606 GN=RRBP1 PE=1 SV=4 - [RRBP1_HUMAN]
Q96AX2-4	Isoform 4 of Ras-related protein Rab-37 OS=Homo sapiens OX=9606 GN=RAB37 - [RAB37_HUMAN]		Q9Y2X3	Nucleolar protein 58 OS=Homo sapiens OX=9606 GN=NOP58 PE=1 SV=1 - [NOP58_HUMAN]		Q9P2E9-2	Isoform 1 of Ribosome-binding protein 1 OS=Homo sapiens OX=9606 GN=RRBP1 - [RRBP1_HUMAN]
Q96AX2-3	Isoform 3 of Ras-related protein Rab-37 OS=Homo sapiens OX=9606 GN=RAB37 - [RAB37_HUMAN]		Q9Y5B9	FACT complex subunit SPT16 OS=Homo sapiens OX=9606 GN=SUPT16H PE=1 SV=1 - [SP16H_HUMAN]		Q9P2E9-3	Isoform 2 of Ribosome-binding protein 1 OS=Homo sapiens OX=9606 GN=RRBP1 - [RRBP1_HUMAN]
Q96PK6-5	Isoform 5 of RNA-binding protein 14 OS=Homo sapiens OX=9606 GN=RBM14 - [RBM14_HUMAN]					Q9P2M7	Cingulin OS=Homo sapiens OX=9606 GN=CGN PE=1 SV=2 - [CING_HUMAN]
O95758-7	Isoform 7 of Polypyrimidine tract-binding protein 3 OS=Homo sapiens OX=9606 GN=PTBP3 - [PTBP3_HUMAN]					Q9P2M7-2	Isoform 2 of Cingulin OS=Homo sapiens OX=9606 GN=CGN - [CING_HUMAN]
P61326-2	Isoform 2 of Protein mago nashi homolog OS=Homo sapiens OX=9606 GN=MAGOH - [MGN_HUMAN]					Q9UMS4	Pre-mRNA-processing factor 19 OS=Homo sapiens OX=9606 GN=PRPF19 PE=1 SV=1 - [PRP19_HUMAN]
Q9UKI8-5	Isoform 5 of Serine/threonine-protein kinase tousled-like 1 OS=Homo sapiens OX=9606 GN=TLK1 - [TLK1_HUMAN]					P18621-3	Isoform 3 of 60S ribosomal protein L17 OS=Homo sapiens OX=9606 GN=RPL17 - [RL17_HUMAN]
P19012-2	Isoform 2 of Keratin, type I cytoskeletal 15 OS=Homo sapiens OX=9606 GN=KRT15 - [K1C15_HUMAN]					Q8WZ42-12	Isoform 12 of Titin OS=Homo sapiens OX=9606 GN=TTN - [TITIN_HUMAN]
Q9C030-3	Isoform 3 of Tripartite motif-containing protein 6 OS=Homo sapiens OX=9606 GN=TRIM6 - [TRIM6_HUMAN]					P04899-4	Isoform sGi2 of Guanine nucleotide-binding protein G(i) subunit alpha-2 OS=Homo sapiens OX=9606 GN=GNAI2 - [GNAI2_HUMAN]
Q13148-4	Isoform 2 of TAR DNA-binding protein 43 OS=Homo sapiens OX=9606 GN=TARDBP - [TADBP_HUMAN]					Q14CN4-3	Isoform 3 of Keratin, type II cytoskeletal 72 OS=Homo sapiens OX=9606 GN=KRT72 - [K2C72_HUMAN]
O75494-5	Isoform 5 of Serine/arginine-rich splicing factor 10 OS=Homo sapiens OX=9606 GN=SRSF10 - [SRS10_HUMAN]					Q8WZ42-13	Isoform 13 of Titin OS=Homo sapiens OX=9606 GN=TTN - [TITIN_HUMAN]
Q9BW27-3	Isoform 3 of Nuclear pore complex protein Nup85 OS=Homo sapiens OX=9606 GN=NUP85 - [NUP85_HUMAN]
O75190-4	Isoform D of DnaJ homolog subfamily B member 6 OS=Homo sapiens OX=9606 GN=DNAJB6 - [DNJB6_HUMAN]
Q9P035-2	Isoform 2 of Very-long-chain (3R)-3-hydroxyacyl-CoA dehydratase 3 OS=Homo sapiens OX=9606 GN=HACD3 - [HACD3_HUMAN]
Q9UKI8-4	Isoform 4 of Serine/threonine-protein kinase tousled-like 1 OS=Homo sapiens OX=9606 GN=TLK1 - [TLK1_HUMAN]
Q15366-8	Isoform 8 of Poly(rC)-binding protein 2 OS=Homo sapiens OX=9606 GN=PCBP2 - [PCBP2_HUMAN]
P57740-2	Isoform 2 of Nuclear pore complex protein Nup107 OS=Homo sapiens OX=9606 GN=NUP107 - [NU107_HUMAN]
Q13490-2	Isoform 2 of Baculoviral IAP repeat-containing protein 2 OS=Homo sapiens OX=9606 GN=BIRC2 - [BIRC2_HUMAN]
P22692-2	Isoform 2 of Insulin-like growth factor-binding protein 4 OS=Homo sapiens OX=9606 GN=IGFBP4 - [IBP4_HUMAN]
P18621-2	Isoform 2 of 60S ribosomal protein L17 OS=Homo sapiens OX=9606 GN=RPL17 - [RL17_HUMAN]
P12814-4	Isoform 4 of Alpha-actinin-1 OS=Homo sapiens OX=9606 GN=ACTN1 - [ACTN1_HUMAN]
P05186-3	Isoform 3 of Alkaline phosphatase, tissue-nonspecific isozyme OS=Homo sapiens OX=9606 GN=ALPL - [PPBT_HUMAN]
O75386-3	Isoform 3 of Tubby-related protein 3 OS=Homo sapiens OX=9606 GN=TULP3 - [TULP3_HUMAN]
Q6GYQ0-7	Isoform 7 of Ral GTPase-activating protein subunit alpha-1 OS=Homo sapiens OX=9606 GN=RALGAPA1 - [RGPA1_HUMAN]
Q9NQ55-3	Isoform 3 of Suppressor of SWI4 1 homolog OS=Homo sapiens OX=9606 GN=PPAN - [SSF1_HUMAN]
P46779-4	Isoform 4 of 60S ribosomal protein L28 OS=Homo sapiens OX=9606 GN=RPL28 - [RL28_HUMAN]
Q14966-6	Isoform 6 of Zinc finger protein 638 OS=Homo sapiens OX=9606 GN=ZNF638 - [ZN638_HUMAN]
Q15637-7	Isoform 7 of Splicing factor 1 OS=Homo sapiens OX=9606 GN=SF1 - [SF01_HUMAN]
O43707-2	Isoform ACTN4ISO of Alpha-actinin-4 OS=Homo sapiens OX=9606 GN=ACTN4 - [ACTN4_HUMAN]
Q8TC20-5	Isoform 5 of Cancer-associated gene 1 protein OS=Homo sapiens OX=9606 GN=CAGE1 - [CAGE1_HUMAN]
Q96PK6-3	Isoform 3 of RNA-binding protein 14 OS=Homo sapiens OX=9606 GN=RBM14 - [RBM14_HUMAN]
Q8IV61-2	Isoform 2 of Ras guanyl-releasing protein 3 OS=Homo sapiens OX=9606 GN=RASGRP3 - [GRP3_HUMAN]
Q14789-2	Isoform 2 of Golgin subfamily B member 1 OS=Homo sapiens OX=9606 GN=GOLGB1 - [GOGB1_HUMAN]
P62847-4	Isoform 4 of 40S ribosomal protein S24 OS=Homo sapiens OX=9606 GN=RPS24 - [RS24_HUMAN]
Q8NF91	Nesprin-1 OS=Homo sapiens OX=9606 GN=SYNE1 PE=1 SV=4 - [SYNE1_HUMAN]
Q03001-14	Isoform 9 of Dystonin OS=Homo sapiens OX=9606 GN=DST - [DYST_HUMAN]
P46779-3	Isoform 3 of 60S ribosomal protein L28 OS=Homo sapiens OX=9606 GN=RPL28 - [RL28_HUMAN]
P07197-2	Isoform 2 of Neurofilament medium polypeptide OS=Homo sapiens OX=9606 GN=NEFM - [NFM_HUMAN]
Q86YS6-2	Isoform 3 of Ras-related protein Rab-43 OS=Homo sapiens OX=9606 GN=RAB43 - [RAB43_HUMAN]
O75533-2	Isoform 2 of Splicing factor 3B subunit 1 OS=Homo sapiens OX=9606 GN=SF3B1 - [SF3B1_HUMAN]
Q9NVF7-2	Isoform 2 of F-box only protein 28 OS=Homo sapiens OX=9606 GN=FBXO28 - [FBX28_HUMAN]
P48444-2	Isoform 2 of Coatomer subunit delta OS=Homo sapiens OX=9606 GN=ARCN1 - [COPD_HUMAN]
Q9BYE2-3	Isoform 3 of Transmembrane protease serine 13 OS=Homo sapiens OX=9606 GN=TMPRSS13 - [TMPSD_HUMAN]
Q5ST30-4	Isoform 4 of Valine--tRNA ligase, mitochondrial OS=Homo sapiens OX=9606 GN=VARS2 - [SYVM_HUMAN]
Q5ST30-3	Isoform 3 of Valine--tRNA ligase, mitochondrial OS=Homo sapiens OX=9606 GN=VARS2 - [SYVM_HUMAN]
P23467-4	Isoform 4 of Receptor-type tyrosine-protein phosphatase beta OS=Homo sapiens OX=9606 GN=PTPRB - [PTPRB_HUMAN]
Q8WYA1-9	Isoform 9 of Aryl hydrocarbon receptor nuclear translocator-like protein 2 OS=Homo sapiens OX=9606 GN=ARNTL2 - [BMAL2_HUMAN]
P20340-4	Isoform 4 of Ras-related protein Rab-6A OS=Homo sapiens OX=9606 GN=RAB6A - [RAB6A_HUMAN]
Q12931-2	Isoform 2 of Heat shock protein 75 kDa, mitochondrial OS=Homo sapiens OX=9606 GN=TRAP1 - [TRAP1_HUMAN]
Q8TAQ2-3	Isoform 3 of SWI/SNF complex subunit SMARCC2 OS=Homo sapiens OX=9606 GN=SMARCC2 - [SMRC2_HUMAN]
P35580-4	Isoform 4 of Myosin-10 OS=Homo sapiens OX=9606 GN=MYH10 - [MYH10_HUMAN]
Q9Y4F3-4	Isoform 3 of Meiosis regulator and mRNA stability factor 1 OS=Homo sapiens OX=9606 GN=MARF1 - [MARF1_HUMAN]
Q12888-3	Isoform 3 of TP53-binding protein 1 OS=Homo sapiens OX=9606 GN=TP53BP1 - [TP53B_HUMAN]
Q15366-6	Isoform 6 of Poly(rC)-binding protein 2 OS=Homo sapiens OX=9606 GN=PCBP2 - [PCBP2_HUMAN]
P55060-4	Isoform 4 of Exportin-2 OS=Homo sapiens OX=9606 GN=CSE1L - [XPO2_HUMAN]
Q9BYE2-2	Isoform 2 of Transmembrane protease serine 13 OS=Homo sapiens OX=9606 GN=TMPRSS13 - [TMPSD_HUMAN]
O75386-2	Isoform 2 of Tubby-related protein 3 OS=Homo sapiens OX=9606 GN=TULP3 - [TULP3_HUMAN]
Q15366-7	Isoform 7 of Poly(rC)-binding protein 2 OS=Homo sapiens OX=9606 GN=PCBP2 - [PCBP2_HUMAN]
Q8TF61	F-box only protein 41 OS=Homo sapiens OX=9606 GN=FBXO41 PE=2 SV=5 - [FBX41_HUMAN]
Q86SE5-3	Isoform 3 of RNA-binding Raly-like protein OS=Homo sapiens OX=9606 GN=RALYL - [RALYL_HUMAN]
Q01970-2	Isoform 2 of 1-phosphatidylinositol 4,5-bisphosphate phosphodiesterase beta-3 OS=Homo sapiens OX=9606 GN=PLCB3 - [PLCB3_HUMAN]
P46779-5	Isoform 5 of 60S ribosomal protein L28 OS=Homo sapiens OX=9606 GN=RPL28 - [RL28_HUMAN]
Q06787-9	Isoform 9 of Synaptic functional regulator FMR1 OS=Homo sapiens OX=9606 GN=FMR1 - [FMR1_HUMAN]
O15530-5	Isoform 5 of 3-phosphoinositide-dependent protein kinase 1 OS=Homo sapiens OX=9606 GN=PDPK1 - [PDPK1_HUMAN]
O00425	Insulin-like growth factor 2 mRNA-binding protein 3 OS=Homo sapiens OX=9606 GN=IGF2BP3 PE=1 SV=2 - [IF2B3_HUMAN]
O00522	Krev interaction trapped protein 1 OS=Homo sapiens OX=9606 GN=KRIT1 PE=1 SV=2 - [KRIT1_HUMAN]
O00522-2	Isoform 2 of Krev interaction trapped protein 1 OS=Homo sapiens OX=9606 GN=KRIT1 - [KRIT1_HUMAN]
O14617-3	Isoform 3 of AP-3 complex subunit delta-1 OS=Homo sapiens OX=9606 GN=AP3D1 - [AP3D1_HUMAN]
O15027	Protein transport protein Sec16A OS=Homo sapiens OX=9606 GN=SEC16A PE=1 SV=3 - [SC16A_HUMAN]
O15027-2	Isoform 2 of Protein transport protein Sec16A OS=Homo sapiens OX=9606 GN=SEC16A - [SC16A_HUMAN]
O15027-3	Isoform 3 of Protein transport protein Sec16A OS=Homo sapiens OX=9606 GN=SEC16A - [SC16A_HUMAN]
O15027-4	Isoform 4 of Protein transport protein Sec16A OS=Homo sapiens OX=9606 GN=SEC16A - [SC16A_HUMAN]
O15027-5	Isoform 5 of Protein transport protein Sec16A OS=Homo sapiens OX=9606 GN=SEC16A - [SC16A_HUMAN]
O15530	3-phosphoinositide-dependent protein kinase 1 OS=Homo sapiens OX=9606 GN=PDPK1 PE=1 SV=1 - [PDPK1_HUMAN]
O15530-2	Isoform 2 of 3-phosphoinositide-dependent protein kinase 1 OS=Homo sapiens OX=9606 GN=PDPK1 - [PDPK1_HUMAN]
O15530-3	Isoform 3 of 3-phosphoinositide-dependent protein kinase 1 OS=Homo sapiens OX=9606 GN=PDPK1 - [PDPK1_HUMAN]
O15530-4	Isoform 4 of 3-phosphoinositide-dependent protein kinase 1 OS=Homo sapiens OX=9606 GN=PDPK1 - [PDPK1_HUMAN]
O43290	U4/U6.U5 tri-snRNP-associated protein 1 OS=Homo sapiens OX=9606 GN=SART1 PE=1 SV=1 - [SNUT1_HUMAN]
O43592	Exportin-T OS=Homo sapiens OX=9606 GN=XPOT PE=1 SV=2 - [XPOT_HUMAN]
O43707	Alpha-actinin-4 OS=Homo sapiens OX=9606 GN=ACTN4 PE=1 SV=2 - [ACTN4_HUMAN]
O60231	Pre-mRNA-splicing factor ATP-dependent RNA helicase DHX16 OS=Homo sapiens OX=9606 GN=DHX16 PE=1 SV=2 - [DHX16_HUMAN]
O60832	H/ACA ribonucleoprotein complex subunit 4 OS=Homo sapiens OX=9606 GN=DKC1 PE=1 SV=3 - [DKC1_HUMAN]
O75152	Zinc finger CCCH domain-containing protein 11A OS=Homo sapiens OX=9606 GN=ZC3H11A PE=1 SV=3 - [ZC11A_HUMAN]
O75386	Tubby-related protein 3 OS=Homo sapiens OX=9606 GN=TULP3 PE=1 SV=2 - [TULP3_HUMAN]
O75494	Serine/arginine-rich splicing factor 10 OS=Homo sapiens OX=9606 GN=SRSF10 PE=1 SV=1 - [SRS10_HUMAN]
O75494-2	Isoform 2 of Serine/arginine-rich splicing factor 10 OS=Homo sapiens OX=9606 GN=SRSF10 - [SRS10_HUMAN]
O75494-3	Isoform 3 of Serine/arginine-rich splicing factor 10 OS=Homo sapiens OX=9606 GN=SRSF10 - [SRS10_HUMAN]
O75494-4	Isoform 4 of Serine/arginine-rich splicing factor 10 OS=Homo sapiens OX=9606 GN=SRSF10 - [SRS10_HUMAN]
O75531	Barrier-to-autointegration factor OS=Homo sapiens OX=9606 GN=BANF1 PE=1 SV=1 - [BAF_HUMAN]
O75795	UDP-glucuronosyltransferase 2B17 OS=Homo sapiens OX=9606 GN=UGT2B17 PE=1 SV=1 - [UDB17_HUMAN]
O75815	Breast cancer anti-estrogen resistance protein 3 OS=Homo sapiens OX=9606 GN=BCAR3 PE=1 SV=1 - [BCAR3_HUMAN]
O75815-2	Isoform 2 of Breast cancer anti-estrogen resistance protein 3 OS=Homo sapiens OX=9606 GN=BCAR3 - [BCAR3_HUMAN]
O76013	Keratin, type I cuticular Ha6 OS=Homo sapiens OX=9606 GN=KRT36 PE=1 SV=1 - [KRT36_HUMAN]
O76013-2	Isoform 2 of Keratin, type I cuticular Ha6 OS=Homo sapiens OX=9606 GN=KRT36 - [KRT36_HUMAN]
O76014	Keratin, type I cuticular Ha7 OS=Homo sapiens OX=9606 GN=KRT37 PE=1 SV=3 - [KRT37_HUMAN]
O76015	Keratin, type I cuticular Ha8 OS=Homo sapiens OX=9606 GN=KRT38 PE=1 SV=3 - [KRT38_HUMAN]
O76099	Olfactory receptor 7C1 OS=Homo sapiens OX=9606 GN=OR7C1 PE=2 SV=1 - [OR7C1_HUMAN]
O94906	Pre-mRNA-processing factor 6 OS=Homo sapiens OX=9606 GN=PRPF6 PE=1 SV=1 - [PRP6_HUMAN]
O94906-2	Isoform 2 of Pre-mRNA-processing factor 6 OS=Homo sapiens OX=9606 GN=PRPF6 - [PRP6_HUMAN]
O95716	Ras-related protein Rab-3D OS=Homo sapiens OX=9606 GN=RAB3D PE=1 SV=1 - [RAB3D_HUMAN]
O96019	Actin-like protein 6A OS=Homo sapiens OX=9606 GN=ACTL6A PE=1 SV=1 - [ACL6A_HUMAN]
O96019-2	Isoform 2 of Actin-like protein 6A OS=Homo sapiens OX=9606 GN=ACTL6A - [ACL6A_HUMAN]
P02766	Transthyretin OS=Homo sapiens OX=9606 GN=TTR PE=1 SV=1 - [TTHY_HUMAN]
P04843	Dolichyl-diphosphooligosaccharide--protein glycosyltransferase subunit 1 OS=Homo sapiens OX=9606 GN=RPN1 PE=1 SV=1 - [RPN1_HUMAN]
P05186	Alkaline phosphatase, tissue-nonspecific isozyme OS=Homo sapiens OX=9606 GN=ALPL PE=1 SV=4 - [PPBT_HUMAN]
P05186-2	Isoform 2 of Alkaline phosphatase, tissue-nonspecific isozyme OS=Homo sapiens OX=9606 GN=ALPL - [PPBT_HUMAN]
P05198	Eukaryotic translation initiation factor 2 subunit 1 OS=Homo sapiens OX=9606 GN=EIF2S1 PE=1 SV=3 - [IF2A_HUMAN]
P05783	Keratin, type I cytoskeletal 18 OS=Homo sapiens OX=9606 GN=KRT18 PE=1 SV=2 - [K1C18_HUMAN]
P06748	Nucleophosmin OS=Homo sapiens OX=9606 GN=NPM1 PE=1 SV=2 - [NPM_HUMAN]
P06748-2	Isoform 2 of Nucleophosmin OS=Homo sapiens OX=9606 GN=NPM1 - [NPM_HUMAN]
P07196	Neurofilament light polypeptide OS=Homo sapiens OX=9606 GN=NEFL PE=1 SV=3 - [NFL_HUMAN]
P07478	Trypsin-2 OS=Homo sapiens OX=9606 GN=PRSS2 PE=1 SV=1 - [TRY2_HUMAN]
P08579	U2 small nuclear ribonucleoprotein B'' OS=Homo sapiens OX=9606 GN=SNRPB2 PE=1 SV=1 - [RU2B_HUMAN]
P0DJD0	RANBP2-like and GRIP domain-containing protein 1 OS=Homo sapiens OX=9606 GN=RGPD1 PE=2 SV=1 - [RGPD1_HUMAN]
P0DJD1	RANBP2-like and GRIP domain-containing protein 2 OS=Homo sapiens OX=9606 GN=RGPD2 PE=2 SV=1 - [RGPD2_HUMAN]
P12814	Alpha-actinin-1 OS=Homo sapiens OX=9606 GN=ACTN1 PE=1 SV=2 - [ACTN1_HUMAN]
P12814-2	Isoform 2 of Alpha-actinin-1 OS=Homo sapiens OX=9606 GN=ACTN1 - [ACTN1_HUMAN]
P14625	Endoplasmin OS=Homo sapiens OX=9606 GN=HSP90B1 PE=1 SV=1 - [ENPL_HUMAN]
P14923	Junction plakoglobin OS=Homo sapiens OX=9606 GN=JUP PE=1 SV=3 - [PLAK_HUMAN]
P16050	Arachidonate 15-lipoxygenase OS=Homo sapiens OX=9606 GN=ALOX15 PE=1 SV=3 - [LOX15_HUMAN]
P16615	Sarcoplasmic/endoplasmic reticulum calcium ATPase 2 OS=Homo sapiens OX=9606 GN=ATP2A2 PE=1 SV=1 - [AT2A2_HUMAN]
P16615-2	Isoform 2 of Sarcoplasmic/endoplasmic reticulum calcium ATPase 2 OS=Homo sapiens OX=9606 GN=ATP2A2 - [AT2A2_HUMAN]
P16615-3	Isoform 3 of Sarcoplasmic/endoplasmic reticulum calcium ATPase 2 OS=Homo sapiens OX=9606 GN=ATP2A2 - [AT2A2_HUMAN]
P16615-4	Isoform 4 of Sarcoplasmic/endoplasmic reticulum calcium ATPase 2 OS=Homo sapiens OX=9606 GN=ATP2A2 - [AT2A2_HUMAN]
P16615-5	Isoform 5 of Sarcoplasmic/endoplasmic reticulum calcium ATPase 2 OS=Homo sapiens OX=9606 GN=ATP2A2 - [AT2A2_HUMAN]
P18077	60S ribosomal protein L35a OS=Homo sapiens OX=9606 GN=RPL35A PE=1 SV=2 - [RL35A_HUMAN]
P18085	ADP-ribosylation factor 4 OS=Homo sapiens OX=9606 GN=ARF4 PE=1 SV=3 - [ARF4_HUMAN]
P18583-8	Isoform H of Protein SON OS=Homo sapiens OX=9606 GN=SON - [SON_HUMAN]
P19338	Nucleolin OS=Homo sapiens OX=9606 GN=NCL PE=1 SV=3 - [NUCL_HUMAN]
P20337	Ras-related protein Rab-3B OS=Homo sapiens OX=9606 GN=RAB3B PE=1 SV=2 - [RAB3B_HUMAN]
P20340	Ras-related protein Rab-6A OS=Homo sapiens OX=9606 GN=RAB6A PE=1 SV=3 - [RAB6A_HUMAN]
P20340-2	Isoform 2 of Ras-related protein Rab-6A OS=Homo sapiens OX=9606 GN=RAB6A - [RAB6A_HUMAN]
P21333	Filamin-A OS=Homo sapiens OX=9606 GN=FLNA PE=1 SV=4 - [FLNA_HUMAN]
P21333-2	Isoform 2 of Filamin-A OS=Homo sapiens OX=9606 GN=FLNA - [FLNA_HUMAN]
P22670	MHC class II regulatory factor RFX1 OS=Homo sapiens OX=9606 GN=RFX1 PE=1 SV=2 - [RFX1_HUMAN]
P22692	Insulin-like growth factor-binding protein 4 OS=Homo sapiens OX=9606 GN=IGFBP4 PE=1 SV=2 - [IBP4_HUMAN]
P23467	Receptor-type tyrosine-protein phosphatase beta OS=Homo sapiens OX=9606 GN=PTPRB PE=1 SV=3 - [PTPRB_HUMAN]
P23467-2	Isoform 2 of Receptor-type tyrosine-protein phosphatase beta OS=Homo sapiens OX=9606 GN=PTPRB - [PTPRB_HUMAN]
P23467-3	Isoform 3 of Receptor-type tyrosine-protein phosphatase beta OS=Homo sapiens OX=9606 GN=PTPRB - [PTPRB_HUMAN]
P24298	Alanine aminotransferase 1 OS=Homo sapiens OX=9606 GN=GPT PE=1 SV=3 - [ALAT1_HUMAN]
P25686	DnaJ homolog subfamily B member 2 OS=Homo sapiens OX=9606 GN=DNAJB2 PE=1 SV=3 - [DNJB2_HUMAN]
P25686-2	Isoform 2 of DnaJ homolog subfamily B member 2 OS=Homo sapiens OX=9606 GN=DNAJB2 - [DNJB2_HUMAN]
P31483-2	Isoform Short of Nucleolysin TIA-1 isoform p40 OS=Homo sapiens OX=9606 GN=TIA1 - [TIA1_HUMAN]
P31689	DnaJ homolog subfamily A member 1 OS=Homo sapiens OX=9606 GN=DNAJA1 PE=1 SV=2 - [DNJA1_HUMAN]
P31942-4	Isoform 4 of Heterogeneous nuclear ribonucleoprotein H3 OS=Homo sapiens OX=9606 GN=HNRNPH3 - [HNRH3_HUMAN]
P31942-5	Isoform 5 of Heterogeneous nuclear ribonucleoprotein H3 OS=Homo sapiens OX=9606 GN=HNRNPH3 - [HNRH3_HUMAN]
P31942-6	Isoform 6 of Heterogeneous nuclear ribonucleoprotein H3 OS=Homo sapiens OX=9606 GN=HNRNPH3 - [HNRH3_HUMAN]
P32455	Guanylate-binding protein 1 OS=Homo sapiens OX=9606 GN=GBP1 PE=1 SV=2 - [GBP1_HUMAN]
P35580	Myosin-10 OS=Homo sapiens OX=9606 GN=MYH10 PE=1 SV=3 - [MYH10_HUMAN]
P35580-2	Isoform 2 of Myosin-10 OS=Homo sapiens OX=9606 GN=MYH10 - [MYH10_HUMAN]
P35580-3	Isoform 3 of Myosin-10 OS=Homo sapiens OX=9606 GN=MYH10 - [MYH10_HUMAN]
P35659	Protein DEK OS=Homo sapiens OX=9606 GN=DEK PE=1 SV=1 - [DEK_HUMAN]
P35659-2	Isoform 2 of Protein DEK OS=Homo sapiens OX=9606 GN=DEK - [DEK_HUMAN]
P36873	Serine/threonine-protein phosphatase PP1-gamma catalytic subunit OS=Homo sapiens OX=9606 GN=PPP1CC PE=1 SV=1 - [PP1G_HUMAN]
P36873-2	Isoform Gamma-2 of Serine/threonine-protein phosphatase PP1-gamma catalytic subunit OS=Homo sapiens OX=9606 GN=PPP1CC - [PP1G_HUMAN]
P39023	60S ribosomal protein L3 OS=Homo sapiens OX=9606 GN=RPL3 PE=1 SV=2 - [RL3_HUMAN]
P40429	60S ribosomal protein L13a OS=Homo sapiens OX=9606 GN=RPL13A PE=1 SV=2 - [RL13A_HUMAN]
P40939	Trifunctional enzyme subunit alpha, mitochondrial OS=Homo sapiens OX=9606 GN=HADHA PE=1 SV=2 - [ECHA_HUMAN]
P41219	Peripherin OS=Homo sapiens OX=9606 GN=PRPH PE=1 SV=2 - [PERI_HUMAN]
P41219-2	Isoform 2 of Peripherin OS=Homo sapiens OX=9606 GN=PRPH - [PERI_HUMAN]
P42766	60S ribosomal protein L35 OS=Homo sapiens OX=9606 GN=RPL35 PE=1 SV=2 - [RL35_HUMAN]
P42858	Huntingtin OS=Homo sapiens OX=9606 GN=HTT PE=1 SV=2 - [HD_HUMAN]
P46777	60S ribosomal protein L5 OS=Homo sapiens OX=9606 GN=RPL5 PE=1 SV=3 - [RL5_HUMAN]
P46779	60S ribosomal protein L28 OS=Homo sapiens OX=9606 GN=RPL28 PE=1 SV=3 - [RL28_HUMAN]
P46779-2	Isoform 2 of 60S ribosomal protein L28 OS=Homo sapiens OX=9606 GN=RPL28 - [RL28_HUMAN]
P46783	40S ribosomal protein S10 OS=Homo sapiens OX=9606 GN=RPS10 PE=1 SV=1 - [RS10_HUMAN]
P48378	DNA-binding protein RFX2 OS=Homo sapiens OX=9606 GN=RFX2 PE=1 SV=2 - [RFX2_HUMAN]
P48378-2	Isoform 2 of DNA-binding protein RFX2 OS=Homo sapiens OX=9606 GN=RFX2 - [RFX2_HUMAN]
P48380	Transcription factor RFX3 OS=Homo sapiens OX=9606 GN=RFX3 PE=1 SV=2 - [RFX3_HUMAN]
P48380-2	Isoform 2 of Transcription factor RFX3 OS=Homo sapiens OX=9606 GN=RFX3 - [RFX3_HUMAN]
P48444	Coatomer subunit delta OS=Homo sapiens OX=9606 GN=ARCN1 PE=1 SV=1 - [COPD_HUMAN]
P49750	YLP motif-containing protein 1 OS=Homo sapiens OX=9606 GN=YLPM1 PE=1 SV=3 - [YLPM1_HUMAN]
P49750-3	Isoform 3 of YLP motif-containing protein 1 OS=Homo sapiens OX=9606 GN=YLPM1 - [YLPM1_HUMAN]
P49750-4	Isoform 4 of YLP motif-containing protein 1 OS=Homo sapiens OX=9606 GN=YLPM1 - [YLPM1_HUMAN]
P49756	RNA-binding protein 25 OS=Homo sapiens OX=9606 GN=RBM25 PE=1 SV=3 - [RBM25_HUMAN]
P49756-2	Isoform 2 of RNA-binding protein 25 OS=Homo sapiens OX=9606 GN=RBM25 - [RBM25_HUMAN]
P49756-3	Isoform 3 of RNA-binding protein 25 OS=Homo sapiens OX=9606 GN=RBM25 - [RBM25_HUMAN]
P51114-2	Isoform 2 of Fragile X mental retardation syndrome-related protein 1 OS=Homo sapiens OX=9606 GN=FXR1 - [FXR1_HUMAN]
P51449	Nuclear receptor ROR-gamma OS=Homo sapiens OX=9606 GN=RORC PE=1 SV=2 - [RORG_HUMAN]
P51449-2	Isoform 2 of Nuclear receptor ROR-gamma OS=Homo sapiens OX=9606 GN=RORC - [RORG_HUMAN]
P52948-2	Isoform 2 of Nuclear pore complex protein Nup98-Nup96 OS=Homo sapiens OX=9606 GN=NUP98 - [NUP98_HUMAN]
P52948-3	Isoform 3 of Nuclear pore complex protein Nup98-Nup96 OS=Homo sapiens OX=9606 GN=NUP98 - [NUP98_HUMAN]
P52948-4	Isoform 4 of Nuclear pore complex protein Nup98-Nup96 OS=Homo sapiens OX=9606 GN=NUP98 - [NUP98_HUMAN]
P54855	UDP-glucuronosyltransferase 2B15 OS=Homo sapiens OX=9606 GN=UGT2B15 PE=1 SV=3 - [UDB15_HUMAN]
P55060	Exportin-2 OS=Homo sapiens OX=9606 GN=CSE1L PE=1 SV=3 - [XPO2_HUMAN]
P55060-3	Isoform 3 of Exportin-2 OS=Homo sapiens OX=9606 GN=CSE1L - [XPO2_HUMAN]
P57078	Receptor-interacting serine/threonine-protein kinase 4 OS=Homo sapiens OX=9606 GN=RIPK4 PE=1 SV=1 - [RIPK4_HUMAN]
P57078-2	Isoform 2 of Receptor-interacting serine/threonine-protein kinase 4 OS=Homo sapiens OX=9606 GN=RIPK4 - [RIPK4_HUMAN]
P57088	Transmembrane protein 33 OS=Homo sapiens OX=9606 GN=TMEM33 PE=1 SV=2 - [TMM33_HUMAN]
P57721	Poly(rC)-binding protein 3 OS=Homo sapiens OX=9606 GN=PCBP3 PE=2 SV=2 - [PCBP3_HUMAN]
P57721-2	Isoform 2 of Poly(rC)-binding protein 3 OS=Homo sapiens OX=9606 GN=PCBP3 - [PCBP3_HUMAN]
P57721-3	Isoform 3 of Poly(rC)-binding protein 3 OS=Homo sapiens OX=9606 GN=PCBP3 - [PCBP3_HUMAN]
P57721-4	Isoform 4 of Poly(rC)-binding protein 3 OS=Homo sapiens OX=9606 GN=PCBP3 - [PCBP3_HUMAN]
P57721-5	Isoform 5 of Poly(rC)-binding protein 3 OS=Homo sapiens OX=9606 GN=PCBP3 - [PCBP3_HUMAN]
P59190	Ras-related protein Rab-15 OS=Homo sapiens OX=9606 GN=RAB15 PE=1 SV=1 - [RAB15_HUMAN]
P59190-2	Isoform 2 of Ras-related protein Rab-15 OS=Homo sapiens OX=9606 GN=RAB15 - [RAB15_HUMAN]
P61018-2	Isoform 2 of Ras-related protein Rab-4B OS=Homo sapiens OX=9606 GN=RAB4B - [RAB4B_HUMAN]
P61026	Ras-related protein Rab-10 OS=Homo sapiens OX=9606 GN=RAB10 PE=1 SV=1 - [RAB10_HUMAN]
P61289-2	Isoform 2 of Proteasome activator complex subunit 3 OS=Homo sapiens OX=9606 GN=PSME3 - [PSME3_HUMAN]
P62273-2	Isoform 2 of 40S ribosomal protein S29 OS=Homo sapiens OX=9606 GN=RPS29 - [RS29_HUMAN]
P62847	40S ribosomal protein S24 OS=Homo sapiens OX=9606 GN=RPS24 PE=1 SV=1 - [RS24_HUMAN]
P62847-2	Isoform 2 of 40S ribosomal protein S24 OS=Homo sapiens OX=9606 GN=RPS24 - [RS24_HUMAN]
P62847-3	Isoform 3 of 40S ribosomal protein S24 OS=Homo sapiens OX=9606 GN=RPS24 - [RS24_HUMAN]
P62851	40S ribosomal protein S25 OS=Homo sapiens OX=9606 GN=RPS25 PE=1 SV=1 - [RS25_HUMAN]
P78316	Nucleolar protein 14 OS=Homo sapiens OX=9606 GN=NOP14 PE=1 SV=3 - [NOP14_HUMAN]
P78316-2	Isoform 2 of Nucleolar protein 14 OS=Homo sapiens OX=9606 GN=NOP14 - [NOP14_HUMAN]
Q00325	Phosphate carrier protein, mitochondrial OS=Homo sapiens OX=9606 GN=SLC25A3 PE=1 SV=2 - [MPCP_HUMAN]
Q00325-2	Isoform B of Phosphate carrier protein, mitochondrial OS=Homo sapiens OX=9606 GN=SLC25A3 - [MPCP_HUMAN]
Q01085	Nucleolysin TIAR OS=Homo sapiens OX=9606 GN=TIAL1 PE=1 SV=1 - [TIAR_HUMAN]
Q01459	Di-N-acetylchitobiase OS=Homo sapiens OX=9606 GN=CTBS PE=1 SV=1 - [DIAC_HUMAN]
Q01970	1-phosphatidylinositol 4,5-bisphosphate phosphodiesterase beta-3 OS=Homo sapiens OX=9606 GN=PLCB3 PE=1 SV=2 - [PLCB3_HUMAN]
Q03001-8	Isoform 2 of Dystonin OS=Homo sapiens OX=9606 GN=DST - [DYST_HUMAN]
Q03001-9	Isoform 4 of Dystonin OS=Homo sapiens OX=9606 GN=DST - [DYST_HUMAN]
Q03468	DNA excision repair protein ERCC-6 OS=Homo sapiens OX=9606 GN=ERCC6 PE=1 SV=1 - [ERCC6_HUMAN]
Q03701	CCAAT/enhancer-binding protein zeta OS=Homo sapiens OX=9606 GN=CEBPZ PE=1 SV=3 - [CEBPZ_HUMAN]
Q04837	Single-stranded DNA-binding protein, mitochondrial OS=Homo sapiens OX=9606 GN=SSBP1 PE=1 SV=1 - [SSBP_HUMAN]
Q06787	Synaptic functional regulator FMR1 OS=Homo sapiens OX=9606 GN=FMR1 PE=1 SV=1 - [FMR1_HUMAN]
Q06787-2	Isoform 1 of Synaptic functional regulator FMR1 OS=Homo sapiens OX=9606 GN=FMR1 - [FMR1_HUMAN]
Q06787-3	Isoform 2 of Synaptic functional regulator FMR1 OS=Homo sapiens OX=9606 GN=FMR1 - [FMR1_HUMAN]
Q06787-4	Isoform 3 of Synaptic functional regulator FMR1 OS=Homo sapiens OX=9606 GN=FMR1 - [FMR1_HUMAN]
Q06787-5	Isoform 4 of Synaptic functional regulator FMR1 OS=Homo sapiens OX=9606 GN=FMR1 - [FMR1_HUMAN]
Q06787-6	Isoform 5 of Synaptic functional regulator FMR1 OS=Homo sapiens OX=9606 GN=FMR1 - [FMR1_HUMAN]
Q06787-7	Isoform 7 of Synaptic functional regulator FMR1 OS=Homo sapiens OX=9606 GN=FMR1 - [FMR1_HUMAN]
Q06787-8	Isoform 8 of Synaptic functional regulator FMR1 OS=Homo sapiens OX=9606 GN=FMR1 - [FMR1_HUMAN]
Q07065	Cytoskeleton-associated protein 4 OS=Homo sapiens OX=9606 GN=CKAP4 PE=1 SV=2 - [CKAP4_HUMAN]
P62136-2	Isoform 2 of Serine/threonine-protein phosphatase PP1-alpha catalytic subunit OS=Homo sapiens OX=9606 GN=PPP1CA - [PP1A_HUMAN]
Q08170	Serine/arginine-rich splicing factor 4 OS=Homo sapiens OX=9606 GN=SRSF4 PE=1 SV=2 - [SRSF4_HUMAN]
Q08378	Golgin subfamily A member 3 OS=Homo sapiens OX=9606 GN=GOLGA3 PE=1 SV=2 - [GOGA3_HUMAN]
Q08378-2	Isoform 2 of Golgin subfamily A member 3 OS=Homo sapiens OX=9606 GN=GOLGA3 - [GOGA3_HUMAN]
Q08378-4	Isoform 3 of Golgin subfamily A member 3 OS=Homo sapiens OX=9606 GN=GOLGA3 - [GOGA3_HUMAN]
Q08945	FACT complex subunit SSRP1 OS=Homo sapiens OX=9606 GN=SSRP1 PE=1 SV=1 - [SSRP1_HUMAN]
Q10587	Thyrotroph embryonic factor OS=Homo sapiens OX=9606 GN=TEF PE=1 SV=3 - [TEF_HUMAN]
Q10587-2	Isoform 2 of Thyrotroph embryonic factor OS=Homo sapiens OX=9606 GN=TEF - [TEF_HUMAN]
Q12788	Transducin beta-like protein 3 OS=Homo sapiens OX=9606 GN=TBL3 PE=1 SV=2 - [TBL3_HUMAN]
Q12824	SWI/SNF-related matrix-associated actin-dependent regulator of chromatin subfamily B member 1 OS=Homo sapiens OX=9606 GN=SMARCB1 PE=1 SV=2 - [SNF5_HUMAN]
Q12824-2	Isoform B of SWI/SNF-related matrix-associated actin-dependent regulator of chromatin subfamily B member 1 OS=Homo sapiens OX=9606 GN=SMARCB1 - [SNF5_HUMAN]
Q12888	TP53-binding protein 1 OS=Homo sapiens OX=9606 GN=TP53BP1 PE=1 SV=2 - [TP53B_HUMAN]
Q12888-2	Isoform 2 of TP53-binding protein 1 OS=Homo sapiens OX=9606 GN=TP53BP1 - [TP53B_HUMAN]
Q12931	Heat shock protein 75 kDa, mitochondrial OS=Homo sapiens OX=9606 GN=TRAP1 PE=1 SV=3 - [TRAP1_HUMAN]
Q13011	Delta(3,5)-Delta(2,4)-dienoyl-CoA isomerase, mitochondrial OS=Homo sapiens OX=9606 GN=ECH1 PE=1 SV=2 - [ECH1_HUMAN]
Q13148	TAR DNA-binding protein 43 OS=Homo sapiens OX=9606 GN=TARDBP PE=1 SV=1 - [TADBP_HUMAN]
Q13243	Serine/arginine-rich splicing factor 5 OS=Homo sapiens OX=9606 GN=SRSF5 PE=1 SV=1 - [SRSF5_HUMAN]
Q13243-3	Isoform SRP40-4 of Serine/arginine-rich splicing factor 5 OS=Homo sapiens OX=9606 GN=SRSF5 - [SRSF5_HUMAN]
Q13490	Baculoviral IAP repeat-containing protein 2 OS=Homo sapiens OX=9606 GN=BIRC2 PE=1 SV=2 - [BIRC2_HUMAN]
Q13683-9	Isoform Alpha-7X2DB of Integrin alpha-7 OS=Homo sapiens OX=9606 GN=ITGA7 - [ITA7_HUMAN]
Q14240-2	Isoform 2 of Eukaryotic initiation factor 4A-II OS=Homo sapiens OX=9606 GN=EIF4A2 - [IF4A2_HUMAN]
Q14254	Flotillin-2 OS=Homo sapiens OX=9606 GN=FLOT2 PE=1 SV=2 - [FLOT2_HUMAN]
Q14444	Caprin-1 OS=Homo sapiens OX=9606 GN=CAPRIN1 PE=1 SV=2 - [CAPR1_HUMAN]
Q14444-2	Isoform 2 of Caprin-1 OS=Homo sapiens OX=9606 GN=CAPRIN1 - [CAPR1_HUMAN]
Q14498	RNA-binding protein 39 OS=Homo sapiens OX=9606 GN=RBM39 PE=1 SV=2 - [RBM39_HUMAN]
Q14498-2	Isoform 2 of RNA-binding protein 39 OS=Homo sapiens OX=9606 GN=RBM39 - [RBM39_HUMAN]
Q14525	Keratin, type I cuticular Ha3-II OS=Homo sapiens OX=9606 GN=KRT33B PE=1 SV=3 - [KT33B_HUMAN]
Q14532	Keratin, type I cuticular Ha2 OS=Homo sapiens OX=9606 GN=KRT32 PE=2 SV=3 - [K1H2_HUMAN]
Q14562	ATP-dependent RNA helicase DHX8 OS=Homo sapiens OX=9606 GN=DHX8 PE=1 SV=1 - [DHX8_HUMAN]
Q14576	ELAV-like protein 3 OS=Homo sapiens OX=9606 GN=ELAVL3 PE=2 SV=3 - [ELAV3_HUMAN]
Q14576-2	Isoform 2 of ELAV-like protein 3 OS=Homo sapiens OX=9606 GN=ELAVL3 - [ELAV3_HUMAN]
Q14676	Mediator of DNA damage checkpoint protein 1 OS=Homo sapiens OX=9606 GN=MDC1 PE=1 SV=3 - [MDC1_HUMAN]
Q14676-2	Isoform 2 of Mediator of DNA damage checkpoint protein 1 OS=Homo sapiens OX=9606 GN=MDC1 - [MDC1_HUMAN]
Q14676-3	Isoform 3 of Mediator of DNA damage checkpoint protein 1 OS=Homo sapiens OX=9606 GN=MDC1 - [MDC1_HUMAN]
Q14676-4	Isoform 4 of Mediator of DNA damage checkpoint protein 1 OS=Homo sapiens OX=9606 GN=MDC1 - [MDC1_HUMAN]
Q14789	Golgin subfamily B member 1 OS=Homo sapiens OX=9606 GN=GOLGB1 PE=1 SV=2 - [GOGB1_HUMAN]
Q14964	Ras-related protein Rab-39A OS=Homo sapiens OX=9606 GN=RAB39A PE=1 SV=2 - [RB39A_HUMAN]
Q14966	Zinc finger protein 638 OS=Homo sapiens OX=9606 GN=ZNF638 PE=1 SV=2 - [ZN638_HUMAN]
Q14966-2	Isoform 2 of Zinc finger protein 638 OS=Homo sapiens OX=9606 GN=ZNF638 - [ZN638_HUMAN]
Q14966-3	Isoform 3 of Zinc finger protein 638 OS=Homo sapiens OX=9606 GN=ZNF638 - [ZN638_HUMAN]
Q14966-4	Isoform 4 of Zinc finger protein 638 OS=Homo sapiens OX=9606 GN=ZNF638 - [ZN638_HUMAN]
Q14980	Nuclear mitotic apparatus protein 1 OS=Homo sapiens OX=9606 GN=NUMA1 PE=1 SV=2 - [NUMA1_HUMAN]
Q14980-2	Isoform 2 of Nuclear mitotic apparatus protein 1 OS=Homo sapiens OX=9606 GN=NUMA1 - [NUMA1_HUMAN]
Q14CN2	Calcium-activated chloride channel regulator 4 OS=Homo sapiens OX=9606 GN=CLCA4 PE=1 SV=2 - [CLCA4_HUMAN]
Q15061	WD repeat-containing protein 43 OS=Homo sapiens OX=9606 GN=WDR43 PE=1 SV=3 - [WDR43_HUMAN]
Q15269	Periodic tryptophan protein 2 homolog OS=Homo sapiens OX=9606 GN=PWP2 PE=2 SV=2 - [PWP2_HUMAN]
Q15286-2	Isoform 2 of Ras-related protein Rab-35 OS=Homo sapiens OX=9606 GN=RAB35 - [RAB35_HUMAN]
Q15323	Keratin, type I cuticular Ha1 OS=Homo sapiens OX=9606 GN=KRT31 PE=1 SV=3 - [K1H1_HUMAN]
Q15366	Poly(rC)-binding protein 2 OS=Homo sapiens OX=9606 GN=PCBP2 PE=1 SV=1 - [PCBP2_HUMAN]
Q15366-2	Isoform 2 of Poly(rC)-binding protein 2 OS=Homo sapiens OX=9606 GN=PCBP2 - [PCBP2_HUMAN]
Q15427	Splicing factor 3B subunit 4 OS=Homo sapiens OX=9606 GN=SF3B4 PE=1 SV=1 - [SF3B4_HUMAN]
Q15428	Splicing factor 3A subunit 2 OS=Homo sapiens OX=9606 GN=SF3A2 PE=1 SV=2 - [SF3A2_HUMAN]
Q15637	Splicing factor 1 OS=Homo sapiens OX=9606 GN=SF1 PE=1 SV=4 - [SF01_HUMAN]
Q15637-2	Isoform 2 of Splicing factor 1 OS=Homo sapiens OX=9606 GN=SF1 - [SF01_HUMAN]
Q15637-3	Isoform 3 of Splicing factor 1 OS=Homo sapiens OX=9606 GN=SF1 - [SF01_HUMAN]
Q15637-4	Isoform 4 of Splicing factor 1 OS=Homo sapiens OX=9606 GN=SF1 - [SF01_HUMAN]
Q15637-6	Isoform 6 of Splicing factor 1 OS=Homo sapiens OX=9606 GN=SF1 - [SF01_HUMAN]
Q16576-2	Isoform 2 of Histone-binding protein RBBP7 OS=Homo sapiens OX=9606 GN=RBBP7 - [RBBP7_HUMAN]
Q16706	Alpha-mannosidase 2 OS=Homo sapiens OX=9606 GN=MAN2A1 PE=1 SV=2 - [MA2A1_HUMAN]
P12814-3	Isoform 3 of Alpha-actinin-1 OS=Homo sapiens OX=9606 GN=ACTN1 - [ACTN1_HUMAN]
Q96PK6-4	Isoform 4 of RNA-binding protein 14 OS=Homo sapiens OX=9606 GN=RBM14 - [RBM14_HUMAN]
Q15366-5	Isoform 5 of Poly(rC)-binding protein 2 OS=Homo sapiens OX=9606 GN=PCBP2 - [PCBP2_HUMAN]
Q562R1	Beta-actin-like protein 2 OS=Homo sapiens OX=9606 GN=ACTBL2 PE=1 SV=2 - [ACTBL_HUMAN]
Q58FG1	Putative heat shock protein HSP 90-alpha A4 OS=Homo sapiens OX=9606 GN=HSP90AA4P PE=5 SV=1 - [HS904_HUMAN]
Q5D862	Filaggrin-2 OS=Homo sapiens OX=9606 GN=FLG2 PE=1 SV=1 - [FILA2_HUMAN]
Q5JQF8	Polyadenylate-binding protein 1-like 2 OS=Homo sapiens OX=9606 GN=PABPC1L2A PE=2 SV=1 - [PAP1M_HUMAN]
Q5JRA6	Transport and Golgi organization protein 1 homolog OS=Homo sapiens OX=9606 GN=MIA3 PE=1 SV=1 - [TGO1_HUMAN]
Q5JRA6-2	Isoform 2 of Transport and Golgi organization protein 1 homolog OS=Homo sapiens OX=9606 GN=MIA3 - [TGO1_HUMAN]
Q5JRA6-4	Isoform 4 of Transport and Golgi organization protein 1 homolog OS=Homo sapiens OX=9606 GN=MIA3 - [TGO1_HUMAN]
O75494-6	Isoform 6 of Serine/arginine-rich splicing factor 10 OS=Homo sapiens OX=9606 GN=SRSF10 - [SRS10_HUMAN]
Q5QJE6	Deoxynucleotidyltransferase terminal-interacting protein 2 OS=Homo sapiens OX=9606 GN=DNTTIP2 PE=1 SV=2 - [TDIF2_HUMAN]
Q5SSJ5-5	Isoform 4 of Heterochromatin protein 1-binding protein 3 OS=Homo sapiens OX=9606 GN=HP1BP3 - [HP1B3_HUMAN]
Q5ST30	Valine--tRNA ligase, mitochondrial OS=Homo sapiens OX=9606 GN=VARS2 PE=1 SV=2 - [SYVM_HUMAN]
Q5T6V5	Queuosine salvage protein OS=Homo sapiens OX=9606 GN=C9orf64 PE=1 SV=1 - [QSPP_HUMAN]
Q5T750	Skin-specific protein 32 OS=Homo sapiens OX=9606 GN=XP32 PE=1 SV=1 - [XP32_HUMAN]
Q5TAX3	Terminal uridylyltransferase 4 OS=Homo sapiens OX=9606 GN=ZCCHC11 PE=1 SV=3 - [TUT4_HUMAN]
Q5TCS8	Adenylate kinase 9 OS=Homo sapiens OX=9606 GN=AK9 PE=1 SV=2 - [KAD9_HUMAN]
O75815-3	Isoform 3 of Breast cancer anti-estrogen resistance protein 3 OS=Homo sapiens OX=9606 GN=BCAR3 - [BCAR3_HUMAN]
Q5VT06	Centrosome-associated protein 350 OS=Homo sapiens OX=9606 GN=CEP350 PE=1 SV=1 - [CE350_HUMAN]
Q5VWX1	KH domain-containing, RNA-binding, signal transduction-associated protein 2 OS=Homo sapiens OX=9606 GN=KHDRBS2 PE=1 SV=1 - [KHDR2_HUMAN]
Q8WWM7-9	Isoform 9 of Ataxin-2-like protein OS=Homo sapiens OX=9606 GN=ATXN2L - [ATX2L_HUMAN]
Q6DN03	Putative histone H2B type 2-C OS=Homo sapiens OX=9606 GN=HIST2H2BC PE=5 SV=3 - [H2B2C_HUMAN]
Q6DRA6	Putative histone H2B type 2-D OS=Homo sapiens OX=9606 GN=HIST2H2BD PE=5 SV=3 - [H2B2D_HUMAN]
Q6GYQ0	Ral GTPase-activating protein subunit alpha-1 OS=Homo sapiens OX=9606 GN=RALGAPA1 PE=1 SV=1 - [RGPA1_HUMAN]
Q6GYQ0-2	Isoform 2 of Ral GTPase-activating protein subunit alpha-1 OS=Homo sapiens OX=9606 GN=RALGAPA1 - [RGPA1_HUMAN]
Q6GYQ0-4	Isoform 4 of Ral GTPase-activating protein subunit alpha-1 OS=Homo sapiens OX=9606 GN=RALGAPA1 - [RGPA1_HUMAN]
Q6GYQ0-5	Isoform 5 of Ral GTPase-activating protein subunit alpha-1 OS=Homo sapiens OX=9606 GN=RALGAPA1 - [RGPA1_HUMAN]
Q6GYQ0-6	Isoform 6 of Ral GTPase-activating protein subunit alpha-1 OS=Homo sapiens OX=9606 GN=RALGAPA1 - [RGPA1_HUMAN]
Q6IQ22	Ras-related protein Rab-12 OS=Homo sapiens OX=9606 GN=RAB12 PE=1 SV=3 - [RAB12_HUMAN]
Q6KB66	Keratin, type II cytoskeletal 80 OS=Homo sapiens OX=9606 GN=KRT80 PE=1 SV=2 - [K2C80_HUMAN]
Q6KB66-2	Isoform 2 of Keratin, type II cytoskeletal 80 OS=Homo sapiens OX=9606 GN=KRT80 - [K2C80_HUMAN]
Q6KB66-3	Isoform 3 of Keratin, type II cytoskeletal 80 OS=Homo sapiens OX=9606 GN=KRT80 - [K2C80_HUMAN]
Q15771-2	Isoform 2 of Ras-related protein Rab-30 OS=Homo sapiens OX=9606 GN=RAB30 - [RAB30_HUMAN]
Q6N022	Teneurin-4 OS=Homo sapiens OX=9606 GN=TENM4 PE=1 SV=2 - [TEN4_HUMAN]
Q6N043	Zinc finger protein 280D OS=Homo sapiens OX=9606 GN=ZNF280D PE=1 SV=3 - [Z280D_HUMAN]
Q6N043-2	Isoform 2 of Zinc finger protein 280D OS=Homo sapiens OX=9606 GN=ZNF280D - [Z280D_HUMAN]
Q6N043-4	Isoform 4 of Zinc finger protein 280D OS=Homo sapiens OX=9606 GN=ZNF280D - [Z280D_HUMAN]
Q6N069	N-alpha-acetyltransferase 16, NatA auxiliary subunit OS=Homo sapiens OX=9606 GN=NAA16 PE=1 SV=2 - [NAA16_HUMAN]
Q6NVV1	Putative 60S ribosomal protein L13a protein RPL13AP3 OS=Homo sapiens OX=9606 GN=RPL13AP3 PE=5 SV=1 - [R13P3_HUMAN]
Q8WVM7-2	Isoform 2 of Cohesin subunit SA-1 OS=Homo sapiens OX=9606 GN=STAG1 - [STAG1_HUMAN]
Q6PEY0	Gap junction beta-7 protein OS=Homo sapiens OX=9606 GN=GJB7 PE=2 SV=1 - [CXB7_HUMAN]
P57740-3	Isoform 3 of Nuclear pore complex protein Nup107 OS=Homo sapiens OX=9606 GN=NUP107 - [NU107_HUMAN]
Q6PL18-2	Isoform 2 of ATPase family AAA domain-containing protein 2 OS=Homo sapiens OX=9606 GN=ATAD2 - [ATAD2_HUMAN]
Q6ZN30	Zinc finger protein basonuclin-2 OS=Homo sapiens OX=9606 GN=BNC2 PE=1 SV=1 - [BNC2_HUMAN]
Q6ZN30-2	Isoform 2 of Zinc finger protein basonuclin-2 OS=Homo sapiens OX=9606 GN=BNC2 - [BNC2_HUMAN]
Q71SY5-4	Isoform 4 of Mediator of RNA polymerase II transcription subunit 25 OS=Homo sapiens OX=9606 GN=MED25 - [MED25_HUMAN]
Q71UM5	40S ribosomal protein S27-like OS=Homo sapiens OX=9606 GN=RPS27L PE=1 SV=3 - [RS27L_HUMAN]
Q7LFL8	CXXC-type zinc finger protein 5 OS=Homo sapiens OX=9606 GN=CXXC5 PE=1 SV=1 - [CXXC5_HUMAN]
Q7LFL8-2	Isoform 2 of CXXC-type zinc finger protein 5 OS=Homo sapiens OX=9606 GN=CXXC5 - [CXXC5_HUMAN]
Q7Z3E2	Coiled-coil domain-containing protein 186 OS=Homo sapiens OX=9606 GN=CCDC186 PE=1 SV=2 - [CC186_HUMAN]
Q7Z3E5	LisH domain-containing protein ARMC9 OS=Homo sapiens OX=9606 GN=ARMC9 PE=1 SV=2 - [ARMC9_HUMAN]
Q7Z3E5-2	Isoform 2 of LisH domain-containing protein ARMC9 OS=Homo sapiens OX=9606 GN=ARMC9 - [ARMC9_HUMAN]
Q7Z3Y9	Keratin, type I cytoskeletal 26 OS=Homo sapiens OX=9606 GN=KRT26 PE=1 SV=2 - [K1C26_HUMAN]
Q7Z406	Myosin-14 OS=Homo sapiens OX=9606 GN=MYH14 PE=1 SV=2 - [MYH14_HUMAN]
Q7Z406-2	Isoform 2 of Myosin-14 OS=Homo sapiens OX=9606 GN=MYH14 - [MYH14_HUMAN]
Q7Z406-4	Isoform 4 of Myosin-14 OS=Homo sapiens OX=9606 GN=MYH14 - [MYH14_HUMAN]
Q7Z406-5	Isoform 5 of Myosin-14 OS=Homo sapiens OX=9606 GN=MYH14 - [MYH14_HUMAN]
Q7Z406-6	Isoform 6 of Myosin-14 OS=Homo sapiens OX=9606 GN=MYH14 - [MYH14_HUMAN]
Q86SE5	RNA-binding Raly-like protein OS=Homo sapiens OX=9606 GN=RALYL PE=1 SV=2 - [RALYL_HUMAN]
Q86TU6	Putative uncharacterized protein encoded by LINC00523 OS=Homo sapiens OX=9606 GN=LINC00523 PE=5 SV=1 - [CN070_HUMAN]
Q86UE8	Serine/threonine-protein kinase tousled-like 2 OS=Homo sapiens OX=9606 GN=TLK2 PE=1 SV=2 - [TLK2_HUMAN]
Q86UE8-2	Isoform 2 of Serine/threonine-protein kinase tousled-like 2 OS=Homo sapiens OX=9606 GN=TLK2 - [TLK2_HUMAN]
Q86UE8-3	Isoform 3 of Serine/threonine-protein kinase tousled-like 2 OS=Homo sapiens OX=9606 GN=TLK2 - [TLK2_HUMAN]
Q86YS6	Ras-related protein Rab-43 OS=Homo sapiens OX=9606 GN=RAB43 PE=1 SV=1 - [RAB43_HUMAN]
Q8IV61	Ras guanyl-releasing protein 3 OS=Homo sapiens OX=9606 GN=RASGRP3 PE=1 SV=1 - [GRP3_HUMAN]
Q8IVF4	Dynein heavy chain 10, axonemal OS=Homo sapiens OX=9606 GN=DNAH10 PE=1 SV=4 - [DYH10_HUMAN]
Q8IYE0-2	Isoform 2 of Coiled-coil domain-containing protein 146 OS=Homo sapiens OX=9606 GN=CCDC146 - [CC146_HUMAN]
Q8IYX3	Coiled-coil domain-containing protein 116 OS=Homo sapiens OX=9606 GN=CCDC116 PE=1 SV=2 - [CC116_HUMAN]
Q8IYX3-2	Isoform 2 of Coiled-coil domain-containing protein 116 OS=Homo sapiens OX=9606 GN=CCDC116 - [CC116_HUMAN]
Q8IZC4	Rhotekin-2 OS=Homo sapiens OX=9606 GN=RTKN2 PE=2 SV=1 - [RTKN2_HUMAN]
Q8IZC4-2	Isoform 2 of Rhotekin-2 OS=Homo sapiens OX=9606 GN=RTKN2 - [RTKN2_HUMAN]
Q8N163	Cell cycle and apoptosis regulator protein 2 OS=Homo sapiens OX=9606 GN=CCAR2 PE=1 SV=2 - [CCAR2_HUMAN]
Q8N163-2	Isoform 2 of Cell cycle and apoptosis regulator protein 2 OS=Homo sapiens OX=9606 GN=CCAR2 - [CCAR2_HUMAN]
Q8N1F7	Nuclear pore complex protein Nup93 OS=Homo sapiens OX=9606 GN=NUP93 PE=1 SV=2 - [NUP93_HUMAN]
Q8N1G0	Zinc finger protein 687 OS=Homo sapiens OX=9606 GN=ZNF687 PE=1 SV=1 - [ZN687_HUMAN]
Q8N1N4	Keratin, type II cytoskeletal 78 OS=Homo sapiens OX=9606 GN=KRT78 PE=1 SV=2 - [K2C78_HUMAN]
Q8N1N4-2	Isoform 2 of Keratin, type II cytoskeletal 78 OS=Homo sapiens OX=9606 GN=KRT78 - [K2C78_HUMAN]
Q8N3U4	Cohesin subunit SA-2 OS=Homo sapiens OX=9606 GN=STAG2 PE=1 SV=3 - [STAG2_HUMAN]
Q8N3U4-2	Isoform 2 of Cohesin subunit SA-2 OS=Homo sapiens OX=9606 GN=STAG2 - [STAG2_HUMAN]
Q8N4P6	Leucine-rich repeat-containing protein 71 OS=Homo sapiens OX=9606 GN=LRRC71 PE=2 SV=1 - [LRC71_HUMAN]
Q8N4P6-2	Isoform 2 of Leucine-rich repeat-containing protein 71 OS=Homo sapiens OX=9606 GN=LRRC71 - [LRC71_HUMAN]
Q8N684	Cleavage and polyadenylation specificity factor subunit 7 OS=Homo sapiens OX=9606 GN=CPSF7 PE=1 SV=1 - [CPSF7_HUMAN]
Q8N684-2	Isoform 2 of Cleavage and polyadenylation specificity factor subunit 7 OS=Homo sapiens OX=9606 GN=CPSF7 - [CPSF7_HUMAN]
Q8N684-3	Isoform 3 of Cleavage and polyadenylation specificity factor subunit 7 OS=Homo sapiens OX=9606 GN=CPSF7 - [CPSF7_HUMAN]
Q8N7X1	RNA-binding motif protein, X-linked-like-3 OS=Homo sapiens OX=9606 GN=RBMXL3 PE=2 SV=2 - [RMXL3_HUMAN]
Q8N9F8	Zinc finger protein 454 OS=Homo sapiens OX=9606 GN=ZNF454 PE=2 SV=2 - [ZN454_HUMAN]
Q8NF91-7	Isoform 7 of Nesprin-1 OS=Homo sapiens OX=9606 GN=SYNE1 - [SYNE1_HUMAN]
Q8NGY2	Olfactory receptor 6K2 OS=Homo sapiens OX=9606 GN=OR6K2 PE=2 SV=1 - [OR6K2_HUMAN]
Q8NHS0	DnaJ homolog subfamily B member 8 OS=Homo sapiens OX=9606 GN=DNAJB8 PE=1 SV=1 - [DNJB8_HUMAN]
Q8TAQ2	SWI/SNF complex subunit SMARCC2 OS=Homo sapiens OX=9606 GN=SMARCC2 PE=1 SV=1 - [SMRC2_HUMAN]
Q8TAQ2-2	Isoform 2 of SWI/SNF complex subunit SMARCC2 OS=Homo sapiens OX=9606 GN=SMARCC2 - [SMRC2_HUMAN]
Q8TC20	Cancer-associated gene 1 protein OS=Homo sapiens OX=9606 GN=CAGE1 PE=1 SV=2 - [CAGE1_HUMAN]
Q8TC20-2	Isoform 2 of Cancer-associated gene 1 protein OS=Homo sapiens OX=9606 GN=CAGE1 - [CAGE1_HUMAN]
Q8TC20-3	Isoform 3 of Cancer-associated gene 1 protein OS=Homo sapiens OX=9606 GN=CAGE1 - [CAGE1_HUMAN]
Q8TC20-4	Isoform 4 of Cancer-associated gene 1 protein OS=Homo sapiens OX=9606 GN=CAGE1 - [CAGE1_HUMAN]
Q8TDI0	Chromodomain-helicase-DNA-binding protein 5 OS=Homo sapiens OX=9606 GN=CHD5 PE=1 SV=1 - [CHD5_HUMAN]
Q8WUM0	Nuclear pore complex protein Nup133 OS=Homo sapiens OX=9606 GN=NUP133 PE=1 SV=2 - [NU133_HUMAN]
Q8WVM7	Cohesin subunit SA-1 OS=Homo sapiens OX=9606 GN=STAG1 PE=1 SV=3 - [STAG1_HUMAN]
Q8WWF6	DnaJ homolog subfamily B member 3 OS=Homo sapiens OX=9606 GN=DNAJB3 PE=1 SV=1 - [DNJB3_HUMAN]
Q8WWM7	Ataxin-2-like protein OS=Homo sapiens OX=9606 GN=ATXN2L PE=1 SV=2 - [ATX2L_HUMAN]
Q8WWM7-2	Isoform 2 of Ataxin-2-like protein OS=Homo sapiens OX=9606 GN=ATXN2L - [ATX2L_HUMAN]
Q8WWM7-3	Isoform 3 of Ataxin-2-like protein OS=Homo sapiens OX=9606 GN=ATXN2L - [ATX2L_HUMAN]
Q8WWM7-4	Isoform 4 of Ataxin-2-like protein OS=Homo sapiens OX=9606 GN=ATXN2L - [ATX2L_HUMAN]
Q8WWM7-5	Isoform 5 of Ataxin-2-like protein OS=Homo sapiens OX=9606 GN=ATXN2L - [ATX2L_HUMAN]
Q8WWM7-6	Isoform 6 of Ataxin-2-like protein OS=Homo sapiens OX=9606 GN=ATXN2L - [ATX2L_HUMAN]
Q8WXF1	Paraspeckle component 1 OS=Homo sapiens OX=9606 GN=PSPC1 PE=1 SV=1 - [PSPC1_HUMAN]
Q8WXF1-2	Isoform 2 of Paraspeckle component 1 OS=Homo sapiens OX=9606 GN=PSPC1 - [PSPC1_HUMAN]
Q8WXX0	Dynein heavy chain 7, axonemal OS=Homo sapiens OX=9606 GN=DNAH7 PE=1 SV=2 - [DYH7_HUMAN]
Q8WYA1	Aryl hydrocarbon receptor nuclear translocator-like protein 2 OS=Homo sapiens OX=9606 GN=ARNTL2 PE=1 SV=2 - [BMAL2_HUMAN]
Q8WYA1-2	Isoform 2 of Aryl hydrocarbon receptor nuclear translocator-like protein 2 OS=Homo sapiens OX=9606 GN=ARNTL2 - [BMAL2_HUMAN]
Q8WYA1-3	Isoform 3 of Aryl hydrocarbon receptor nuclear translocator-like protein 2 OS=Homo sapiens OX=9606 GN=ARNTL2 - [BMAL2_HUMAN]
Q8WYA1-4	Isoform 4 of Aryl hydrocarbon receptor nuclear translocator-like protein 2 OS=Homo sapiens OX=9606 GN=ARNTL2 - [BMAL2_HUMAN]
Q8WYA1-5	Isoform 5 of Aryl hydrocarbon receptor nuclear translocator-like protein 2 OS=Homo sapiens OX=9606 GN=ARNTL2 - [BMAL2_HUMAN]
Q8WYA1-6	Isoform 6 of Aryl hydrocarbon receptor nuclear translocator-like protein 2 OS=Homo sapiens OX=9606 GN=ARNTL2 - [BMAL2_HUMAN]
Q8WYA1-7	Isoform 7 of Aryl hydrocarbon receptor nuclear translocator-like protein 2 OS=Homo sapiens OX=9606 GN=ARNTL2 - [BMAL2_HUMAN]
Q8WYA1-8	Isoform 8 of Aryl hydrocarbon receptor nuclear translocator-like protein 2 OS=Homo sapiens OX=9606 GN=ARNTL2 - [BMAL2_HUMAN]
Q8WYP5	Protein ELYS OS=Homo sapiens OX=9606 GN=AHCTF1 PE=1 SV=3 - [ELYS_HUMAN]
Q8WYP5-2	Isoform 2 of Protein ELYS OS=Homo sapiens OX=9606 GN=AHCTF1 - [ELYS_HUMAN]
Q8WYP5-3	Isoform 3 of Protein ELYS OS=Homo sapiens OX=9606 GN=AHCTF1 - [ELYS_HUMAN]
Q8WZ42-6	Isoform 6 of Titin OS=Homo sapiens OX=9606 GN=TTN - [TITIN_HUMAN]
Q92466	DNA damage-binding protein 2 OS=Homo sapiens OX=9606 GN=DDB2 PE=1 SV=1 - [DDB2_HUMAN]
Q92466-4	Isoform D3 of DNA damage-binding protein 2 OS=Homo sapiens OX=9606 GN=DDB2 - [DDB2_HUMAN]
Q92519	Tribbles homolog 2 OS=Homo sapiens OX=9606 GN=TRIB2 PE=1 SV=1 - [TRIB2_HUMAN]
Q92764	Keratin, type I cuticular Ha5 OS=Homo sapiens OX=9606 GN=KRT35 PE=1 SV=5 - [KRT35_HUMAN]
Q92928	Putative Ras-related protein Rab-1C OS=Homo sapiens OX=9606 GN=RAB1C PE=5 SV=2 - [RAB1C_HUMAN]
Q92930	Ras-related protein Rab-8B OS=Homo sapiens OX=9606 GN=RAB8B PE=1 SV=2 - [RAB8B_HUMAN]
Q969X6	U3 small nucleolar RNA-associated protein 4 homolog OS=Homo sapiens OX=9606 GN=UTP4 PE=1 SV=1 - [UTP4_HUMAN]
Q969X6-2	Isoform 2 of U3 small nucleolar RNA-associated protein 4 homolog OS=Homo sapiens OX=9606 GN=UTP4 - [UTP4_HUMAN]
Q96A72	Protein mago nashi homolog 2 OS=Homo sapiens OX=9606 GN=MAGOHB PE=1 SV=1 - [MGN2_HUMAN]
Q96AX2	Ras-related protein Rab-37 OS=Homo sapiens OX=9606 GN=RAB37 PE=1 SV=3 - [RAB37_HUMAN]
Q96AX2-2	Isoform 2 of Ras-related protein Rab-37 OS=Homo sapiens OX=9606 GN=RAB37 - [RAB37_HUMAN]
Q96DA2	Ras-related protein Rab-39B OS=Homo sapiens OX=9606 GN=RAB39B PE=1 SV=1 - [RB39B_HUMAN]
Q96E17	Ras-related protein Rab-3C OS=Homo sapiens OX=9606 GN=RAB3C PE=2 SV=1 - [RAB3C_HUMAN]
Q96MT7-2	Isoform 2 of Cilia- and flagella-associated protein 44 OS=Homo sapiens OX=9606 GN=CFAP44 - [CFA44_HUMAN]
Q96PK6-2	Isoform 2 of RNA-binding protein 14 OS=Homo sapiens OX=9606 GN=RBM14 - [RBM14_HUMAN]
Q96QE3	ATPase family AAA domain-containing protein 5 OS=Homo sapiens OX=9606 GN=ATAD5 PE=1 SV=4 - [ATAD5_HUMAN]
Q96QE3-2	Isoform 2 of ATPase family AAA domain-containing protein 5 OS=Homo sapiens OX=9606 GN=ATAD5 - [ATAD5_HUMAN]
Q96RR4	Calcium/calmodulin-dependent protein kinase kinase 2 OS=Homo sapiens OX=9606 GN=CAMKK2 PE=1 SV=2 - [KKCC2_HUMAN]
Q96RR4-2	Isoform 2 of Calcium/calmodulin-dependent protein kinase kinase 2 OS=Homo sapiens OX=9606 GN=CAMKK2 - [KKCC2_HUMAN]
Q96RR4-3	Isoform 3 of Calcium/calmodulin-dependent protein kinase kinase 2 OS=Homo sapiens OX=9606 GN=CAMKK2 - [KKCC2_HUMAN]
Q96RR4-4	Isoform 4 of Calcium/calmodulin-dependent protein kinase kinase 2 OS=Homo sapiens OX=9606 GN=CAMKK2 - [KKCC2_HUMAN]
Q96RR4-5	Isoform 5 of Calcium/calmodulin-dependent protein kinase kinase 2 OS=Homo sapiens OX=9606 GN=CAMKK2 - [KKCC2_HUMAN]
Q96RR4-6	Isoform 6 of Calcium/calmodulin-dependent protein kinase kinase 2 OS=Homo sapiens OX=9606 GN=CAMKK2 - [KKCC2_HUMAN]
Q96RR4-7	Isoform 7 of Calcium/calmodulin-dependent protein kinase kinase 2 OS=Homo sapiens OX=9606 GN=CAMKK2 - [KKCC2_HUMAN]
Q96T23	Remodeling and spacing factor 1 OS=Homo sapiens OX=9606 GN=RSF1 PE=1 SV=2 - [RSF1_HUMAN]
Q96T23-2	Isoform 2 of Remodeling and spacing factor 1 OS=Homo sapiens OX=9606 GN=RSF1 - [RSF1_HUMAN]
Q96T37	Putative RNA-binding protein 15 OS=Homo sapiens OX=9606 GN=RBM15 PE=1 SV=2 - [RBM15_HUMAN]
Q96T37-2	Isoform 2 of Putative RNA-binding protein 15 OS=Homo sapiens OX=9606 GN=RBM15 - [RBM15_HUMAN]
Q96T37-3	Isoform 3 of Putative RNA-binding protein 15 OS=Homo sapiens OX=9606 GN=RBM15 - [RBM15_HUMAN]
Q99456	Keratin, type I cytoskeletal 12 OS=Homo sapiens OX=9606 GN=KRT12 PE=1 SV=1 - [K1C12_HUMAN]
Q99459	Cell division cycle 5-like protein OS=Homo sapiens OX=9606 GN=CDC5L PE=1 SV=2 - [CDC5L_HUMAN]
Q9BQ39	ATP-dependent RNA helicase DDX50 OS=Homo sapiens OX=9606 GN=DDX50 PE=1 SV=1 - [DDX50_HUMAN]
Q9BQ67	Glutamate-rich WD repeat-containing protein 1 OS=Homo sapiens OX=9606 GN=GRWD1 PE=1 SV=1 - [GRWD1_HUMAN]
Q9BQG2	Peroxisomal NADH pyrophosphatase NUDT12 OS=Homo sapiens OX=9606 GN=NUDT12 PE=1 SV=1 - [NUD12_HUMAN]
Q9BSJ5	Uncharacterized protein C17orf80 OS=Homo sapiens OX=9606 GN=C17orf80 PE=2 SV=2 - [CQ080_HUMAN]
Q9BSJ5-2	Isoform 2 of Uncharacterized protein C17orf80 OS=Homo sapiens OX=9606 GN=C17orf80 - [CQ080_HUMAN]
Q9BSJ5-3	Isoform 3 of Uncharacterized protein C17orf80 OS=Homo sapiens OX=9606 GN=C17orf80 - [CQ080_HUMAN]
Q14980-5	Isoform 5 of Nuclear mitotic apparatus protein 1 OS=Homo sapiens OX=9606 GN=NUMA1 - [NUMA1_HUMAN]
Q9BUJ2-5	Isoform 5 of Heterogeneous nuclear ribonucleoprotein U-like protein 1 OS=Homo sapiens OX=9606 GN=HNRNPUL1 - [HNRL1_HUMAN]
Q9BUP3	Oxidoreductase HTATIP2 OS=Homo sapiens OX=9606 GN=HTATIP2 PE=1 SV=2 - [HTAI2_HUMAN]
Q9BUP3-3	Isoform 3 of Oxidoreductase HTATIP2 OS=Homo sapiens OX=9606 GN=HTATIP2 - [HTAI2_HUMAN]
Q9BUQ8	Probable ATP-dependent RNA helicase DDX23 OS=Homo sapiens OX=9606 GN=DDX23 PE=1 SV=3 - [DDX23_HUMAN]
Q9BVC4	Target of rapamycin complex subunit LST8 OS=Homo sapiens OX=9606 GN=MLST8 PE=1 SV=1 - [LST8_HUMAN]
Q9BVC4-3	Isoform 2 of Target of rapamycin complex subunit LST8 OS=Homo sapiens OX=9606 GN=MLST8 - [LST8_HUMAN]
Q9BVC4-4	Isoform 3 of Target of rapamycin complex subunit LST8 OS=Homo sapiens OX=9606 GN=MLST8 - [LST8_HUMAN]
Q9BVJ6-2	Isoform 2 of U3 small nucleolar RNA-associated protein 14 homolog A OS=Homo sapiens OX=9606 GN=UTP14A - [UT14A_HUMAN]
Q9BW27	Nuclear pore complex protein Nup85 OS=Homo sapiens OX=9606 GN=NUP85 PE=1 SV=1 - [NUP85_HUMAN]
Q9BXT5	Testis-expressed protein 15 OS=Homo sapiens OX=9606 GN=TEX15 PE=2 SV=2 - [TEX15_HUMAN]
Q9BYG3	MKI67 FHA domain-interacting nucleolar phosphoprotein OS=Homo sapiens OX=9606 GN=NIFK PE=1 SV=1 - [MK67I_HUMAN]
P06748-3	Isoform 3 of Nucleophosmin OS=Homo sapiens OX=9606 GN=NPM1 - [NPM_HUMAN]
Q9BYJ9	YTH domain-containing family protein 1 OS=Homo sapiens OX=9606 GN=YTHDF1 PE=1 SV=1 - [YTHD1_HUMAN]
Q9BYX7	Putative beta-actin-like protein 3 OS=Homo sapiens OX=9606 GN=POTEKP PE=5 SV=1 - [ACTBM_HUMAN]
Q9BZJ0	Crooked neck-like protein 1 OS=Homo sapiens OX=9606 GN=CRNKL1 PE=1 SV=4 - [CRNL1_HUMAN]
Q9BZJ0-2	Isoform 2 of Crooked neck-like protein 1 OS=Homo sapiens OX=9606 GN=CRNKL1 - [CRNL1_HUMAN]
Q9BZJ0-3	Isoform 3 of Crooked neck-like protein 1 OS=Homo sapiens OX=9606 GN=CRNKL1 - [CRNL1_HUMAN]
Q9BZR9	E3 ubiquitin-protein ligase TRIM8 OS=Homo sapiens OX=9606 GN=TRIM8 PE=1 SV=2 - [TRIM8_HUMAN]
Q9C030	Tripartite motif-containing protein 6 OS=Homo sapiens OX=9606 GN=TRIM6 PE=1 SV=1 - [TRIM6_HUMAN]
Q9C030-2	Isoform 2 of Tripartite motif-containing protein 6 OS=Homo sapiens OX=9606 GN=TRIM6 - [TRIM6_HUMAN]
Q9H082	Ras-related protein Rab-33B OS=Homo sapiens OX=9606 GN=RAB33B PE=1 SV=1 - [RB33B_HUMAN]
Q9H0C2	ADP/ATP translocase 4 OS=Homo sapiens OX=9606 GN=SLC25A31 PE=2 SV=1 - [ADT4_HUMAN]
Q9H0D6	5'-3' exoribonuclease 2 OS=Homo sapiens OX=9606 GN=XRN2 PE=1 SV=1 - [XRN2_HUMAN]
Q9H0D6-2	Isoform 2 of 5'-3' exoribonuclease 2 OS=Homo sapiens OX=9606 GN=XRN2 - [XRN2_HUMAN]
Q9H0P0	Cytosolic 5'-nucleotidase 3A OS=Homo sapiens OX=9606 GN=NT5C3A PE=1 SV=3 - [5NT3A_HUMAN]
Q9H0P0-1	Isoform 1 of Cytosolic 5'-nucleotidase 3A OS=Homo sapiens OX=9606 GN=NT5C3A - [5NT3A_HUMAN]
Q9H0P0-2	Isoform 3 of Cytosolic 5'-nucleotidase 3A OS=Homo sapiens OX=9606 GN=NT5C3A - [5NT3A_HUMAN]
Q9H0P0-3	Isoform 4 of Cytosolic 5'-nucleotidase 3A OS=Homo sapiens OX=9606 GN=NT5C3A - [5NT3A_HUMAN]
Q9H2F9	Coiled-coil domain-containing protein 68 OS=Homo sapiens OX=9606 GN=CCDC68 PE=1 SV=1 - [CCD68_HUMAN]
Q9H300	Presenilins-associated rhomboid-like protein, mitochondrial OS=Homo sapiens OX=9606 GN=PARL PE=1 SV=2 - [PARL_HUMAN]
Q9H300-2	Isoform 2 of Presenilins-associated rhomboid-like protein, mitochondrial OS=Homo sapiens OX=9606 GN=PARL - [PARL_HUMAN]
Q9H361	Polyadenylate-binding protein 3 OS=Homo sapiens OX=9606 GN=PABPC3 PE=1 SV=2 - [PABP3_HUMAN]
Q9H3D4	Tumor protein 63 OS=Homo sapiens OX=9606 GN=TP63 PE=1 SV=1 - [P63_HUMAN]
Q9H3D4-10	Isoform 10 of Tumor protein 63 OS=Homo sapiens OX=9606 GN=TP63 - [P63_HUMAN]
Q9H3D4-11	Isoform 11 of Tumor protein 63 OS=Homo sapiens OX=9606 GN=TP63 - [P63_HUMAN]
Q9H3D4-12	Isoform 12 of Tumor protein 63 OS=Homo sapiens OX=9606 GN=TP63 - [P63_HUMAN]
Q9H3D4-2	Isoform 2 of Tumor protein 63 OS=Homo sapiens OX=9606 GN=TP63 - [P63_HUMAN]
Q9H3D4-9	Isoform 9 of Tumor protein 63 OS=Homo sapiens OX=9606 GN=TP63 - [P63_HUMAN]
Q9H7Z3	Protein NRDE2 homolog OS=Homo sapiens OX=9606 GN=NRDE2 PE=1 SV=3 - [NRDE2_HUMAN]
Q9H808-2	Isoform 2 of Transducin-like enhancer protein 6 OS=Homo sapiens OX=9606 GN=TLE6 - [TLE6_HUMAN]
Q9H9F9	Actin-related protein 5 OS=Homo sapiens OX=9606 GN=ACTR5 PE=1 SV=2 - [ARP5_HUMAN]
Q9H9S4	Calcium-binding protein 39-like OS=Homo sapiens OX=9606 GN=CAB39L PE=1 SV=3 - [CB39L_HUMAN]
Q9HAT2	Sialate O-acetylesterase OS=Homo sapiens OX=9606 GN=SIAE PE=1 SV=1 - [SIAE_HUMAN]
Q9HAT2-2	Isoform 2 of Sialate O-acetylesterase OS=Homo sapiens OX=9606 GN=SIAE - [SIAE_HUMAN]
Q9HD40	O-phosphoseryl-tRNA(Sec) selenium transferase OS=Homo sapiens OX=9606 GN=SEPSECS PE=1 SV=2 - [SPCS_HUMAN]
Q9HD40-2	Isoform 2 of O-phosphoseryl-tRNA(Sec) selenium transferase OS=Homo sapiens OX=9606 GN=SEPSECS - [SPCS_HUMAN]
Q9NQ29	Putative RNA-binding protein Luc7-like 1 OS=Homo sapiens OX=9606 GN=LUC7L PE=1 SV=1 - [LUC7L_HUMAN]
Q9NQ29-2	Isoform 2 of Putative RNA-binding protein Luc7-like 1 OS=Homo sapiens OX=9606 GN=LUC7L - [LUC7L_HUMAN]
Q9NQ29-3	Isoform 3 of Putative RNA-binding protein Luc7-like 1 OS=Homo sapiens OX=9606 GN=LUC7L - [LUC7L_HUMAN]
Q9NQ39	Putative 40S ribosomal protein S10-like OS=Homo sapiens OX=9606 GN=RPS10P5 PE=5 SV=1 - [RS10L_HUMAN]
Q9NQ55	Suppressor of SWI4 1 homolog OS=Homo sapiens OX=9606 GN=PPAN PE=2 SV=1 - [SSF1_HUMAN]
Q9NQ55-2	Isoform 2 of Suppressor of SWI4 1 homolog OS=Homo sapiens OX=9606 GN=PPAN - [SSF1_HUMAN]
Q9NR48	Histone-lysine N-methyltransferase ASH1L OS=Homo sapiens OX=9606 GN=ASH1L PE=1 SV=2 - [ASH1L_HUMAN]
Q9NR48-2	Isoform 2 of Histone-lysine N-methyltransferase ASH1L OS=Homo sapiens OX=9606 GN=ASH1L - [ASH1L_HUMAN]
Q9NRH2	SNF-related serine/threonine-protein kinase OS=Homo sapiens OX=9606 GN=SNRK PE=1 SV=2 - [SNRK_HUMAN]
Q9NTI5-5	Isoform 5 of Sister chromatid cohesion protein PDS5 homolog B OS=Homo sapiens OX=9606 GN=PDS5B - [PDS5B_HUMAN]
Q9NVF7	F-box only protein 28 OS=Homo sapiens OX=9606 GN=FBXO28 PE=1 SV=1 - [FBX28_HUMAN]
Q9NW64-2	Isoform 2 of Pre-mRNA-splicing factor RBM22 OS=Homo sapiens OX=9606 GN=RBM22 - [RBM22_HUMAN]
Q9NWB6-2	Isoform 2 of Arginine and glutamate-rich protein 1 OS=Homo sapiens OX=9606 GN=ARGLU1 - [ARGL1_HUMAN]
Q9NX63	MICOS complex subunit MIC19 OS=Homo sapiens OX=9606 GN=CHCHD3 PE=1 SV=1 - [MIC19_HUMAN]
Q9NY12	H/ACA ribonucleoprotein complex subunit 1 OS=Homo sapiens OX=9606 GN=GAR1 PE=1 SV=1 - [GAR1_HUMAN]
Q9NY12-2	Isoform 2 of H/ACA ribonucleoprotein complex subunit 1 OS=Homo sapiens OX=9606 GN=GAR1 - [GAR1_HUMAN]
Q9NZ01	Very-long-chain enoyl-CoA reductase OS=Homo sapiens OX=9606 GN=TECR PE=1 SV=1 - [TECR_HUMAN]
Q9NZB2	Constitutive coactivator of PPAR-gamma-like protein 1 OS=Homo sapiens OX=9606 GN=FAM120A PE=1 SV=2 - [F120A_HUMAN]
Q9NZB2-2	Isoform B of Constitutive coactivator of PPAR-gamma-like protein 1 OS=Homo sapiens OX=9606 GN=FAM120A - [F120A_HUMAN]
Q9NZB2-4	Isoform D of Constitutive coactivator of PPAR-gamma-like protein 1 OS=Homo sapiens OX=9606 GN=FAM120A - [F120A_HUMAN]
Q9NZB2-5	Isoform E of Constitutive coactivator of PPAR-gamma-like protein 1 OS=Homo sapiens OX=9606 GN=FAM120A - [F120A_HUMAN]
Q9NZB2-6	Isoform F of Constitutive coactivator of PPAR-gamma-like protein 1 OS=Homo sapiens OX=9606 GN=FAM120A - [F120A_HUMAN]
Q9P035	Very-long-chain (3R)-3-hydroxyacyl-CoA dehydratase 3 OS=Homo sapiens OX=9606 GN=HACD3 PE=1 SV=2 - [HACD3_HUMAN]
Q9P1Q5	Olfactory receptor 1A1 OS=Homo sapiens OX=9606 GN=OR1A1 PE=2 SV=2 - [OR1A1_HUMAN]
Q9P2D1	Chromodomain-helicase-DNA-binding protein 7 OS=Homo sapiens OX=9606 GN=CHD7 PE=1 SV=3 - [CHD7_HUMAN]
Q9UBK7	Rab-like protein 2A OS=Homo sapiens OX=9606 GN=RABL2A PE=1 SV=1 - [RBL2A_HUMAN]
Q9UBK7-3	Isoform 3 of Rab-like protein 2A OS=Homo sapiens OX=9606 GN=RABL2A - [RBL2A_HUMAN]
Q9UGU0	Transcription factor 20 OS=Homo sapiens OX=9606 GN=TCF20 PE=1 SV=3 - [TCF20_HUMAN]
Q9UGU0-2	Isoform 2 of Transcription factor 20 OS=Homo sapiens OX=9606 GN=TCF20 - [TCF20_HUMAN]
Q9UHX1	Poly(U)-binding-splicing factor PUF60 OS=Homo sapiens OX=9606 GN=PUF60 PE=1 SV=1 - [PUF60_HUMAN]
Q9UHX1-2	Isoform 2 of Poly(U)-binding-splicing factor PUF60 OS=Homo sapiens OX=9606 GN=PUF60 - [PUF60_HUMAN]
Q9UHX1-3	Isoform 3 of Poly(U)-binding-splicing factor PUF60 OS=Homo sapiens OX=9606 GN=PUF60 - [PUF60_HUMAN]
Q9UHX1-4	Isoform 4 of Poly(U)-binding-splicing factor PUF60 OS=Homo sapiens OX=9606 GN=PUF60 - [PUF60_HUMAN]
Q9UHX1-5	Isoform 5 of Poly(U)-binding-splicing factor PUF60 OS=Homo sapiens OX=9606 GN=PUF60 - [PUF60_HUMAN]
Q9UHX1-6	Isoform 6 of Poly(U)-binding-splicing factor PUF60 OS=Homo sapiens OX=9606 GN=PUF60 - [PUF60_HUMAN]
Q9UJU2-2	Isoform 2 of Lymphoid enhancer-binding factor 1 OS=Homo sapiens OX=9606 GN=LEF1 - [LEF1_HUMAN]
Q9UJU2-4	Isoform 4 of Lymphoid enhancer-binding factor 1 OS=Homo sapiens OX=9606 GN=LEF1 - [LEF1_HUMAN]
Q9UKA9	Polypyrimidine tract-binding protein 2 OS=Homo sapiens OX=9606 GN=PTBP2 PE=1 SV=1 - [PTBP2_HUMAN]
Q9UKA9-2	Isoform 2 of Polypyrimidine tract-binding protein 2 OS=Homo sapiens OX=9606 GN=PTBP2 - [PTBP2_HUMAN]
Q9UKA9-3	Isoform 3 of Polypyrimidine tract-binding protein 2 OS=Homo sapiens OX=9606 GN=PTBP2 - [PTBP2_HUMAN]
Q9UKA9-4	Isoform 4 of Polypyrimidine tract-binding protein 2 OS=Homo sapiens OX=9606 GN=PTBP2 - [PTBP2_HUMAN]
Q9UKA9-5	Isoform 5 of Polypyrimidine tract-binding protein 2 OS=Homo sapiens OX=9606 GN=PTBP2 - [PTBP2_HUMAN]
Q9UKA9-6	Isoform 6 of Polypyrimidine tract-binding protein 2 OS=Homo sapiens OX=9606 GN=PTBP2 - [PTBP2_HUMAN]
Q9UKI8	Serine/threonine-protein kinase tousled-like 1 OS=Homo sapiens OX=9606 GN=TLK1 PE=1 SV=2 - [TLK1_HUMAN]
Q9UKI8-2	Isoform 2 of Serine/threonine-protein kinase tousled-like 1 OS=Homo sapiens OX=9606 GN=TLK1 - [TLK1_HUMAN]
Q9UKI8-3	Isoform 3 of Serine/threonine-protein kinase tousled-like 1 OS=Homo sapiens OX=9606 GN=TLK1 - [TLK1_HUMAN]
Q9UKJ3	G patch domain-containing protein 8 OS=Homo sapiens OX=9606 GN=GPATCH8 PE=1 SV=2 - [GPTC8_HUMAN]
Q9UKJ3-2	Isoform 2 of G patch domain-containing protein 8 OS=Homo sapiens OX=9606 GN=GPATCH8 - [GPTC8_HUMAN]
Q9UKX7	Nuclear pore complex protein Nup50 OS=Homo sapiens OX=9606 GN=NUP50 PE=1 SV=2 - [NUP50_HUMAN]
Q9UKX7-2	Isoform 2 of Nuclear pore complex protein Nup50 OS=Homo sapiens OX=9606 GN=NUP50 - [NUP50_HUMAN]
Q9ULD0	2-oxoglutarate dehydrogenase-like, mitochondrial OS=Homo sapiens OX=9606 GN=OGDHL PE=1 SV=3 - [OGDHL_HUMAN]
Q9ULD0-2	Isoform 2 of 2-oxoglutarate dehydrogenase-like, mitochondrial OS=Homo sapiens OX=9606 GN=OGDHL - [OGDHL_HUMAN]
Q9ULD0-3	Isoform 3 of 2-oxoglutarate dehydrogenase-like, mitochondrial OS=Homo sapiens OX=9606 GN=OGDHL - [OGDHL_HUMAN]
Q9ULI0	ATPase family AAA domain-containing protein 2B OS=Homo sapiens OX=9606 GN=ATAD2B PE=1 SV=3 - [ATD2B_HUMAN]
Q9ULI0-2	Isoform 2 of ATPase family AAA domain-containing protein 2B OS=Homo sapiens OX=9606 GN=ATAD2B - [ATD2B_HUMAN]
Q9UNT1	Rab-like protein 2B OS=Homo sapiens OX=9606 GN=RABL2B PE=1 SV=1 - [RBL2B_HUMAN]
Q9UNT1-3	Isoform 3 of Rab-like protein 2B OS=Homo sapiens OX=9606 GN=RABL2B - [RBL2B_HUMAN]
Q9Y376	Calcium-binding protein 39 OS=Homo sapiens OX=9606 GN=CAB39 PE=1 SV=1 - [CAB39_HUMAN]
Q9Y3T9	Nucleolar complex protein 2 homolog OS=Homo sapiens OX=9606 GN=NOC2L PE=1 SV=4 - [NOC2L_HUMAN]
Q9Y3U8	60S ribosomal protein L36 OS=Homo sapiens OX=9606 GN=RPL36 PE=1 SV=3 - [RL36_HUMAN]
Q9Y3Y2	Chromatin target of PRMT1 protein OS=Homo sapiens OX=9606 GN=CHTOP PE=1 SV=2 - [CHTOP_HUMAN]
Q9Y3Y2-3	Isoform 2 of Chromatin target of PRMT1 protein OS=Homo sapiens OX=9606 GN=CHTOP - [CHTOP_HUMAN]
Q9Y3Y2-4	Isoform 3 of Chromatin target of PRMT1 protein OS=Homo sapiens OX=9606 GN=CHTOP - [CHTOP_HUMAN]
Q9Y5J1	U3 small nucleolar RNA-associated protein 18 homolog OS=Homo sapiens OX=9606 GN=UTP18 PE=1 SV=3 - [UTP18_HUMAN]
Q9Y5S2	Serine/threonine-protein kinase MRCK beta OS=Homo sapiens OX=9606 GN=CDC42BPB PE=1 SV=2 - [MRCKB_HUMAN]
Q9Y5S9	RNA-binding protein 8A OS=Homo sapiens OX=9606 GN=RBM8A PE=1 SV=1 - [RBM8A_HUMAN]
Q9Y5S9-2	Isoform 2 of RNA-binding protein 8A OS=Homo sapiens OX=9606 GN=RBM8A - [RBM8A_HUMAN]
Q9Y5V3	Melanoma-associated antigen D1 OS=Homo sapiens OX=9606 GN=MAGED1 PE=1 SV=3 - [MAGD1_HUMAN]
Q9Y5V3-2	Isoform 2 of Melanoma-associated antigen D1 OS=Homo sapiens OX=9606 GN=MAGED1 - [MAGD1_HUMAN]
Q9Y666	Solute carrier family 12 member 7 OS=Homo sapiens OX=9606 GN=SLC12A7 PE=1 SV=3 - [S12A7_HUMAN]
Q9Y6K1	DNA (cytosine-5)-methyltransferase 3A OS=Homo sapiens OX=9606 GN=DNMT3A PE=1 SV=4 - [DNM3A_HUMAN]
Q9Y6K1-3	Isoform 3 of DNA (cytosine-5)-methyltransferase 3A OS=Homo sapiens OX=9606 GN=DNMT3A - [DNM3A_HUMAN]
Q9Y6M1	Insulin-like growth factor 2 mRNA-binding protein 2 OS=Homo sapiens OX=9606 GN=IGF2BP2 PE=1 SV=2 - [IF2B2_HUMAN]
Q9Y6M1-1	Isoform 2 of Insulin-like growth factor 2 mRNA-binding protein 2 OS=Homo sapiens OX=9606 GN=IGF2BP2 - [IF2B2_HUMAN]
Q9Y6M1-3	Isoform 3 of Insulin-like growth factor 2 mRNA-binding protein 2 OS=Homo sapiens OX=9606 GN=IGF2BP2 - [IF2B2_HUMAN]
Q9Y6M1-4	Isoform 4 of Insulin-like growth factor 2 mRNA-binding protein 2 OS=Homo sapiens OX=9606 GN=IGF2BP2 - [IF2B2_HUMAN]
Q9Y6M1-5	Isoform 5 of Insulin-like growth factor 2 mRNA-binding protein 2 OS=Homo sapiens OX=9606 GN=IGF2BP2 - [IF2B2_HUMAN]
Q9Y6V7	Probable ATP-dependent RNA helicase DDX49 OS=Homo sapiens OX=9606 GN=DDX49 PE=1 SV=1 - [DDX49_HUMAN]
P61006-2	Isoform 2 of Ras-related protein Rab-8A OS=Homo sapiens OX=9606 GN=RAB8A - [RAB8A_HUMAN]
Q9NRW1-2	Isoform 2 of Ras-related protein Rab-6B OS=Homo sapiens OX=9606 GN=RAB6B - [RAB6B_HUMAN]
P16050-2	Isoform 2 of Arachidonate 15-lipoxygenase OS=Homo sapiens OX=9606 GN=ALOX15 - [LOX15_HUMAN]
Q9H808	Transducin-like enhancer protein 6 OS=Homo sapiens OX=9606 GN=TLE6 PE=1 SV=2 - [TLE6_HUMAN]
P60842-2	Isoform 2 of Eukaryotic initiation factor 4A-I OS=Homo sapiens OX=9606 GN=EIF4A1 - [IF4A1_HUMAN]
Q14980-3	Isoform 3 of Nuclear mitotic apparatus protein 1 OS=Homo sapiens OX=9606 GN=NUMA1 - [NUMA1_HUMAN]
Q14980-4	Isoform 4 of Nuclear mitotic apparatus protein 1 OS=Homo sapiens OX=9606 GN=NUMA1 - [NUMA1_HUMAN]
Q8NF91-4	Isoform 4 of Nesprin-1 OS=Homo sapiens OX=9606 GN=SYNE1 - [SYNE1_HUMAN]
Q9Y4F3	Meiosis regulator and mRNA stability factor 1 OS=Homo sapiens OX=9606 GN=MARF1 PE=1 SV=6 - [MARF1_HUMAN]
Q9Y4F3-3	Isoform 2 of Meiosis regulator and mRNA stability factor 1 OS=Homo sapiens OX=9606 GN=MARF1 - [MARF1_HUMAN]
Q9Y6M1-6	Isoform 6 of Insulin-like growth factor 2 mRNA-binding protein 2 OS=Homo sapiens OX=9606 GN=IGF2BP2 - [IF2B2_HUMAN]
P20338	Ras-related protein Rab-4A OS=Homo sapiens OX=9606 GN=RAB4A PE=1 SV=3 - [RAB4A_HUMAN]
P31689-2	Isoform 2 of DnaJ homolog subfamily A member 1 OS=Homo sapiens OX=9606 GN=DNAJA1 - [DNJA1_HUMAN]
Q9BVC4-5	Isoform 4 of Target of rapamycin complex subunit LST8 OS=Homo sapiens OX=9606 GN=MLST8 - [LST8_HUMAN]
A6NHQ2	rRNA/tRNA 2'-O-methyltransferase fibrillarin-like protein 1 OS=Homo sapiens OX=9606 GN=FBLL1 PE=3 SV=2 - [FBLL1_HUMAN]
Q96DU9-2	Isoform 2 of Polyadenylate-binding protein 5 OS=Homo sapiens OX=9606 GN=PABPC5 - [PABP5_HUMAN]
O43707-3	Isoform 3 of Alpha-actinin-4 OS=Homo sapiens OX=9606 GN=ACTN4 - [ACTN4_HUMAN]
Q8NHM4	Putative trypsin-6 OS=Homo sapiens OX=9606 GN=PRSS3P2 PE=5 SV=2 - [TRY6_HUMAN]
Q9NWB6-3	Isoform 3 of Arginine and glutamate-rich protein 1 OS=Homo sapiens OX=9606 GN=ARGLU1 - [ARGL1_HUMAN]
Q9BYE2	Transmembrane protease serine 13 OS=Homo sapiens OX=9606 GN=TMPRSS13 PE=2 SV=4 - [TMPSD_HUMAN]
Q5VU43-13	Isoform 13 of Myomegalin OS=Homo sapiens OX=9606 GN=PDE4DIP - [MYOME_HUMAN]
P61289-3	Isoform 3 of Proteasome activator complex subunit 3 OS=Homo sapiens OX=9606 GN=PSME3 - [PSME3_HUMAN]
Q5VU43-2	Isoform 2 of Myomegalin OS=Homo sapiens OX=9606 GN=PDE4DIP - [MYOME_HUMAN]
Q8NDA2	Hemicentin-2 OS=Homo sapiens OX=9606 GN=HMCN2 PE=2 SV=3 - [HMCN2_HUMAN]
Q8NF91-10	Isoform 10 of Nesprin-1 OS=Homo sapiens OX=9606 GN=SYNE1 - [SYNE1_HUMAN]
Q15637-5	Isoform 5 of Splicing factor 1 OS=Homo sapiens OX=9606 GN=SF1 - [SF01_HUMAN]
Q9BYE2-5	Isoform 5 of Transmembrane protease serine 13 OS=Homo sapiens OX=9606 GN=TMPRSS13 - [TMPSD_HUMAN]
Q14789-3	Isoform 3 of Golgin subfamily B member 1 OS=Homo sapiens OX=9606 GN=GOLGB1 - [GOGB1_HUMAN]
Q14789-4	Isoform 4 of Golgin subfamily B member 1 OS=Homo sapiens OX=9606 GN=GOLGB1 - [GOGB1_HUMAN]
Q8NDA2-2	Isoform 2 of Hemicentin-2 OS=Homo sapiens OX=9606 GN=HMCN2 - [HMCN2_HUMAN]
Q8NDA2-4	Isoform 3 of Hemicentin-2 OS=Homo sapiens OX=9606 GN=HMCN2 - [HMCN2_HUMAN]
Q8IYX3-3	Isoform 3 of Coiled-coil domain-containing protein 116 OS=Homo sapiens OX=9606 GN=CCDC116 - [CC116_HUMAN]
P35580-5	Isoform 5 of Myosin-10 OS=Homo sapiens OX=9606 GN=MYH10 - [MYH10_HUMAN]
Q96T37-4	Isoform 4 of Putative RNA-binding protein 15 OS=Homo sapiens OX=9606 GN=RBM15 - [RBM15_HUMAN]

## Sheet: Sample_A_Veh-No Probe
Accession	Description	Score	Coverage	# Proteins	# Unique Peptides	# Peptides	# PSMs	# AAs	MW [kDa]	calc. pI
Q13085-4	Isoform 4 of Acetyl-CoA carboxylase 1 OS=Homo sapiens OX=9606 GN=ACACA - [ACACA_HUMAN]	601.059	55.94	1	1	109	214	2383	269.827	6.52197
	A2	Sequence	# PSMs	# Proteins	# Protein Groups	Protein Group Accessions	Modifications	ΔCn	q-Value	PEP	XCorr	Charge	MH+ [Da]	ΔM [ppm]	RT [min]	# Missed Cleavages
	High	IHNANPELTDGQIQAMLR	2	10	10	Q13085;Q13085-2;Q13085-3;Q13085-4;Q9TTS3;Q5SWU9;Q5SWU9-2;Q28559;Q28559-2;Q28559-3		0	0	4.569e-12	6.23936	3	2021.02	-0.0458941	51.0002	0
	High	RIPVQAVWAGWGHASENPK	1	16	16	O00763;O00763-2;Q13085;Q13085-2;Q13085-3;Q13085-4;P11497;P11497-2;Q9TTS3;E9Q4Z2;Q5SWU9;Q5SWU9-2;Q28559;Q28559-2;Q28559-3;O00763-3		0	0	5.179e-12	5.93032	3	2103.09	-0.41547	50.4848	1
	High	TLRDPSLPLLELQDImTSVSGR	1	12	12	Q13085;Q13085-2;Q13085-3;Q13085-4;P11497;P11497-2;Q9TTS3;Q5SWU9;Q5SWU9-2;Q28559;Q28559-2;Q28559-3	M16(Oxidation)	0	0	5.937e-07	5.60486	3	2457.3	-0.804308	70.6855	1
	High	LLLEAMDELEVAFNNTNVR	1	12	12	Q13085;Q13085-2;Q13085-3;Q13085-4;P11497;P11497-2;Q9TTS3;Q5SWU9;Q5SWU9-2;Q28559;Q28559-2;Q28559-3		0	0	1.022e-11	5.44795	2	2191.11	0.12585	71.5013	0
	High	GQVLPAHTLLNTVDVELIYEGVK	2	4	4	Q13085;Q13085-2;Q13085-3;Q13085-4		0	0	1.528e-06	5.30673	3	2508.37	-0.355622	63.077	0
	High	EVFFMNTQSIVQLVQR	1	13	13	Q13085;Q13085-2;Q13085-3;Q13085-4;P11497;P11497-2;Q9TTS3;E9Q4Z2;Q5SWU9;Q5SWU9-2;Q28559;Q28559-2;Q28559-3		0	0	8.962e-11	5.2535	2	1939.01	-2.77703	65.2609	0
	High	IHNANPELTDGQIQAmLR	2	10	10	Q13085;Q13085-2;Q13085-3;Q13085-4;Q9TTS3;Q5SWU9;Q5SWU9-2;Q28559;Q28559-2;Q28559-3	M16(Oxidation)	0	0	2.635e-12	5.12583	3	2037.02	-0.0960921	51.0645	0
	High	TIQVENSHLILTGAGALNK	3	12	12	Q13085;Q13085-2;Q13085-3;Q13085-4;P11497;P11497-2;Q9TTS3;Q5SWU9;Q5SWU9-2;Q28559;Q28559-2;Q28559-3		0	0	5.756e-12	5.07178	2	1979.1	1.59727	49.6069	0
	High	EVFFmNTQSIVQLVQR	2	13	13	Q13085;Q13085-2;Q13085-3;Q13085-4;P11497;P11497-2;Q9TTS3;E9Q4Z2;Q5SWU9;Q5SWU9-2;Q28559;Q28559-2;Q28559-3	M5(Oxidation)	0	0	4.643e-10	5.0492	2	1955	-1.58941	65.3086	0
	High	TLRDPSLPLLELQDIMTSVSGR	5	12	12	Q13085;Q13085-2;Q13085-3;Q13085-4;P11497;P11497-2;Q9TTS3;Q5SWU9;Q5SWU9-2;Q28559;Q28559-2;Q28559-3		0	0	5.837e-06	4.84679	3	2441.31	1.4077	70.9987	1
	High	FQAQSLGTTYIYDIPEMFR	3	12	12	Q13085;Q13085-2;Q13085-3;Q13085-4;P11497;P11497-2;Q9TTS3;Q5SWU9;Q5SWU9-2;Q28559;Q28559-2;Q28559-3		0	0	2.622e-09	4.83403	2	2280.09	-3.84494	67.0501	0
	High	MMYGVSPWGDSPIDFEDSAHVPcPR	2	4	4	Q13085;Q13085-2;Q13085-3;Q13085-4	C23(Carbamidomethyl)	0	0	5.317e-09	4.66426	3	2850.23	-1.74312	59.1552	0
	High	IIQQAGQVWFPDSAFK	2	12	12	Q13085;Q13085-2;Q13085-3;Q13085-4;P11497;P11497-2;Q9TTS3;Q5SWU9;Q5SWU9-2;Q28559;Q28559-2;Q28559-3		0	0	4.97e-10	4.59155	2	1834.95	-0.506715	57.7821	0
	High	VSALNSVHcEHVEDEGESR	3	12	12	Q13085;Q13085-2;Q13085-3;Q13085-4;P11497;P11497-2;Q9TTS3;Q5SWU9;Q5SWU9-2;Q28559;Q28559-2;Q28559-3	C9(Carbamidomethyl)	0	0	1.087e-08	4.57907	3	2153.95	-0.127734	35.7059	0
	High	FQAQSLGTTYIYDIPEmFR	3	12	12	Q13085;Q13085-2;Q13085-3;Q13085-4;P11497;P11497-2;Q9TTS3;Q5SWU9;Q5SWU9-2;Q28559;Q28559-2;Q28559-3	M17(Oxidation)	0	0	8.173e-10	4.55214	2	2296.09	-3.94276	67.11	0
	High	NGIAFMGPPSQAMWALGDK	1	12	12	Q13085;Q13085-2;Q13085-3;Q13085-4;P11497;P11497-2;Q9TTS3;Q5SWU9;Q5SWU9-2;Q28559;Q28559-2;Q28559-3		0	0	3.249e-08	4.5509	2	1990.95	-0.504406	61.7834	0
	High	EmAQYASNITSVLcQFPSQQIANILDSHAATLNR	1	12	12	Q13085;Q13085-2;Q13085-3;Q13085-4;P11497;P11497-2;Q9TTS3;Q5SWU9;Q5SWU9-2;Q28559;Q28559-2;Q28559-3	M2(Oxidation); C14(Carbamidomethyl)	0	0	1.337e-06	4.51494	3	3807.85	1.81688	69.9085	0
	High	DPSLPLLELQDIMTSVSGR	1	12	12	Q13085;Q13085-2;Q13085-3;Q13085-4;P11497;P11497-2;Q9TTS3;Q5SWU9;Q5SWU9-2;Q28559;Q28559-2;Q28559-3		0	0	4.436e-11	4.40658	2	2071.07	0.202402	73.2648	0
	High	DPSLPLLELQDImTSVSGR	3	12	12	Q13085;Q13085-2;Q13085-3;Q13085-4;P11497;P11497-2;Q9TTS3;Q5SWU9;Q5SWU9-2;Q28559;Q28559-2;Q28559-3	M13(Oxidation)	0	0	3.799e-09	4.38507	2	2087.07	1.4675	73.2737	0
	High	AYVWDNNKDLAEWLEK	1	4	4	Q13085;Q13085-2;Q13085-3;Q13085-4		0	0	6.907e-06	4.30121	3	1993.97	0.238337	59.2386	1
	High	LPGGNEIGMVAWK	1	12	12	Q13085;Q13085-2;Q13085-3;Q13085-4;P11497;P11497-2;Q9TTS3;Q5SWU9;Q5SWU9-2;Q28559;Q28559-2;Q28559-3		0	0	2.314e-07	4.27355	2	1371.71	-0.0812101	53.4384	0
	High	AYIAYELNSVQHR	1	12	12	Q13085;Q13085-2;Q13085-3;Q13085-4;P11497;P11497-2;Q9TTS3;Q5SWU9;Q5SWU9-2;Q28559;Q28559-2;Q28559-3		0	0	1.37e-07	4.20462	2	1563.79	0.142139	45.7725	0
	High	QLTEEDGVHSVIEENIK	2	4	4	Q13085;Q13085-2;Q13085-3;Q13085-4		0	0	7.268e-09	4.18078	2	1939.96	1.34807	46.9853	0
	High	LPGGNEIGmVAWK	2	12	12	Q13085;Q13085-2;Q13085-3;Q13085-4;P11497;P11497-2;Q9TTS3;Q5SWU9;Q5SWU9-2;Q28559;Q28559-2;Q28559-3	M9(Oxidation)	0	0	6.566e-06	4.08883	2	1387.7	-2.22169	53.474	0
	High	IPVQAVWAGWGHASENPK	2	16	16	O00763;O00763-2;Q13085;Q13085-2;Q13085-3;Q13085-4;P11497;P11497-2;Q9TTS3;E9Q4Z2;Q5SWU9;Q5SWU9-2;Q28559;Q28559-2;Q28559-3;O00763-3		0	0	1.839e-09	4.07696	3	1946.99	-0.519312	53.101	0
	High	DVDDGLQAAEEVGYPVMIK	2	4	4	Q13085;Q13085-2;Q13085-3;Q13085-4		0.0025	0	7.06e-07	4.01458	2	2048.98	-0.211247	58.1769	0
	High	VNNADDFPNLFR	1	12	12	Q13085;Q13085-2;Q13085-3;Q13085-4;P11497;P11497-2;Q9TTS3;Q5SWU9;Q5SWU9-2;Q28559;Q28559-2;Q28559-3		0	0	5.895e-07	3.98956	2	1421.68	-1.22851	55.8185	0
	High	VETQFQNGHYDK	3	12	12	Q13085;Q13085-2;Q13085-3;Q13085-4;P11497;P11497-2;Q9TTS3;Q5SWU9;Q5SWU9-2;Q28559;Q28559-2;Q28559-3		0	0	0.0002262	3.93365	2	1465.67	-1.31171	33.4961	0
	High	VQQAELHTGSLPR	5	8	8	Q13085;Q13085-2;Q13085-3;Q13085-4;Q9TTS3;Q28559;Q28559-2;Q28559-3		0	0	9.869e-08	3.86782	2	1435.76	-0.22366	37.0266	0
	High	DFTVASPAEFVTR	2	16	16	O00763;O00763-2;Q13085;Q13085-2;Q13085-3;Q13085-4;P11497;P11497-2;Q9TTS3;E9Q4Z2;Q5SWU9;Q5SWU9-2;Q28559;Q28559-2;Q28559-3;O00763-3		0	0	1.716e-06	3.77396	2	1439.72	-0.841604	55.4958	0
	High	EEAISNmVVALK	2	16	16	O00763;O00763-2;Q13085;Q13085-2;Q13085-3;Q13085-4;P11497;P11497-2;Q9TTS3;E9Q4Z2;Q5SWU9;Q5SWU9-2;Q28559;Q28559-2;Q28559-3;O00763-3	M7(Oxidation)	0	0	1.437e-05	3.73546	2	1319.69	-0.506978	52.6414	0
	High	TDcNHIFLNFVPTVIMDPSK	2	12	12	Q13085;Q13085-2;Q13085-3;Q13085-4;P11497;P11497-2;Q9TTS3;Q5SWU9;Q5SWU9-2;Q28559;Q28559-2;Q28559-3	C3(Carbamidomethyl)	0	0	5.949e-07	3.65484	2	2348.14	0.602418	63.6382	0
	High	IGSFGPQEDLLFLR	2	12	12	Q13085;Q13085-2;Q13085-3;Q13085-4;P11497;P11497-2;Q9TTS3;Q5SWU9;Q5SWU9-2;Q28559;Q28559-2;Q28559-3		0	0	1.692e-06	3.55875	2	1591.85	-0.692242	63.3409	0
	High	EASFEYLQNEGER	5	16	16	O00763;O00763-2;Q13085;Q13085-2;Q13085-3;Q13085-4;P11497;P11497-2;Q9TTS3;E9Q4Z2;Q5SWU9;Q5SWU9-2;Q28559;Q28559-2;Q28559-3;O00763-3		0	0	6.771e-07	3.54785	2	1571.7	0.162922	46.163	0
	High	ITDIIGKEEGIGPENLR	2	4	4	Q13085;Q13085-2;Q13085-3;Q13085-4		0	0	5.008e-07	3.5092	2	1854	-0.366749	48.6407	1
	High	HMFHVAWVDPEDPYK	1	10	10	Q13085;Q13085-2;Q13085-3;Q13085-4;Q9TTS3;Q5SWU9;Q5SWU9-2;Q28559;Q28559-2;Q28559-3		0	0	1.241e-05	3.48745	3	1870.86	-0.425638	51.4807	0
	High	HmFHVAWVDPEDPYK	1	10	10	Q13085;Q13085-2;Q13085-3;Q13085-4;Q9TTS3;Q5SWU9;Q5SWU9-2;Q28559;Q28559-2;Q28559-3	M2(Oxidation)	0	0	5.645e-06	3.474	3	1886.85	0.00860229	51.617	0
	High	DEPIHILNVAIK	2	12	12	Q13085;Q13085-2;Q13085-3;Q13085-4;P11497;P11497-2;Q9TTS3;Q5SWU9;Q5SWU9-2;Q28559;Q28559-2;Q28559-3		0	0	0.002298	3.42784	2	1361.78	-0.310909	52.7732	0
	High	EccQPVLVYIPPQAELR	1	4	4	Q13085;Q13085-2;Q13085-3;Q13085-4	C2(Carbamidomethyl); C3(Carbamidomethyl)	0	0	1.487e-07	3.42412	2	2072.03	1.12602	55.7788	0
	High	KVNNADDFPNLFR	3	12	12	Q13085;Q13085-2;Q13085-3;Q13085-4;P11497;P11497-2;Q9TTS3;Q5SWU9;Q5SWU9-2;Q28559;Q28559-2;Q28559-3		0	0	8.02e-05	3.41094	2	1549.77	-1.36282	51.8113	1
	High	ITSENPDEGFKPSSGTVQELNFR	2	16	16	O00763;O00763-2;Q13085;Q13085-2;Q13085-3;Q13085-4;P11497;P11497-2;Q9TTS3;E9Q4Z2;Q5SWU9;Q5SWU9-2;Q28559;Q28559-2;Q28559-3;O00763-3		0	0	1.854e-06	3.40635	3	2552.22	-0.612654	49.3678	0
	High	SDMNTVLNYIFSHAQVTK	1	11	11	Q13085;Q13085-2;Q13085-3;Q13085-4;P11497;P11497-2;Q5SWU9;Q5SWU9-2;Q28559;Q28559-2;Q28559-3		0	0	0.004288	3.33605	2	2068.02	2.01758	66.5513	0
	High	VDWQENDFSK	2	8	8	Q13085;Q13085-2;Q13085-3;Q13085-4;P11497;P11497-2;Q5SWU9;Q5SWU9-2		0	0	6.346e-05	3.32534	2	1267.56	-0.195558	45.1771	0
	High	FVVmVTPEDLK	3	16	16	O00763;O00763-2;Q13085;Q13085-2;Q13085-3;Q13085-4;P11497;P11497-2;Q9TTS3;E9Q4Z2;Q5SWU9;Q5SWU9-2;Q28559;Q28559-2;Q28559-3;O00763-3	M4(Oxidation)	0	0	0.0001182	3.274	2	1293.68	-0.680135	54.1929	0
	High	EEFLIPIYHQVAVQFADLHDTPGR	1	12	12	Q9TTS3;Q28559;Q28559-2;Q28559-3;Q13085;Q13085-2;Q13085-3;Q13085-4;P11497;P11497-2;Q5SWU9;Q5SWU9-2		0	0	0.0001092	3.25657	3	2795.42	0.547646	64.0467	0
	High	HLEVQILADQYGNAISLFGR	1	12	12	Q13085;Q13085-2;Q13085-3;Q13085-4;P11497;P11497-2;Q9TTS3;Q5SWU9;Q5SWU9-2;Q28559;Q28559-2;Q28559-3		0	0	0.0002597	3.22079	3	2244.17	-1.55563	63.715	0
	High	SDmNTVLNYIFSHAQVTK	1	11	11	Q13085;Q13085-2;Q13085-3;Q13085-4;P11497;P11497-2;Q5SWU9;Q5SWU9-2;Q28559;Q28559-2;Q28559-3	M3(Oxidation)	0	0	0.001435	3.21557	3	2084.01	-0.894647	66.7211	0
	High	DIIVIGNDITYR	2	10	10	Q13085;Q13085-2;Q13085-3;Q13085-4;Q9TTS3;Q5SWU9;Q5SWU9-2;Q28559;Q28559-2;Q28559-3		0	0	1.049e-05	3.21476	2	1391.75	-0.163933	54.8153	0
	High	VEVGTEVTDYR	1	12	12	Q13085;Q13085-2;Q13085-3;Q13085-4;P11497;P11497-2;Q9TTS3;Q5SWU9;Q5SWU9-2;Q28559;Q28559-2;Q28559-3		0	0	0.0001603	3.17478	2	1267.62	-0.0146915	41.7495	0
	High	QGPLHGmLINTPYVTK	1	12	12	Q13085;Q13085-2;Q13085-3;Q13085-4;P11497;P11497-2;Q9TTS3;Q5SWU9;Q5SWU9-2;Q28559;Q28559-2;Q28559-3	M7(Oxidation)	0	0	0.0005491	3.13405	3	1784.94	-0.410772	49.923	0
	High	EEAISNMVVALK	1	16	16	O00763;O00763-2;Q13085;Q13085-2;Q13085-3;Q13085-4;P11497;P11497-2;Q9TTS3;E9Q4Z2;Q5SWU9;Q5SWU9-2;Q28559;Q28559-2;Q28559-3;O00763-3		0	0	2.452e-05	3.12498	2	1303.69	-0.29375	52.5598	0
	High	IASSIVAQTAGIPTLPWSGSGLR	2	8	8	Q13085;Q13085-2;Q13085-3;Q13085-4;P11497;P11497-2;Q5SWU9;Q5SWU9-2		0	0	0.0009158	3.10346	3	2282.25	-0.356838	61.0729	0
	High	LLETESFQMNR	1	4	4	Q13085;Q13085-2;Q13085-3;Q13085-4		0	0	1.927e-05	3.10095	2	1367.66	0.238381	46.9587	0
	High	MADHYVPVPGGPNNNNYANVELILDIAK	2	7	7	Q13085;Q13085-2;Q13085-3;Q13085-4;Q9TTS3;Q5SWU9;Q5SWU9-2		0	0	0.000842	3.09087	3	3038.52	3.90456	62.2483	0
	High	VLIANNGIAAVK	1	16	16	O00763;O00763-2;Q13085;Q13085-2;Q13085-3;Q13085-4;P11497;P11497-2;Q9TTS3;E9Q4Z2;Q5SWU9;Q5SWU9-2;Q28559;Q28559-2;Q28559-3;O00763-3		0	0	0.0006171	3.07377	2	1182.72	-0.0378085	44.0729	0
	High	QVQAEVPGSPIFVmR	2	12	12	Q13085;Q13085-2;Q13085-3;Q13085-4;P11497;P11497-2;Q9TTS3;Q5SWU9;Q5SWU9-2;Q28559;Q28559-2;Q28559-3	M14(Oxidation)	0	0	1.063e-05	3.03865	2	1673.87	-0.338773	54.3693	0
	High	GSVLEPEGTVEIK	2	12	12	Q13085;Q13085-2;Q13085-3;Q13085-4;P11497;P11497-2;Q9TTS3;Q5SWU9;Q5SWU9-2;Q28559;Q28559-2;Q28559-3		0	0	9.367e-06	3.00953	2	1357.72	-0.371738	45.5015	0
	High	ILNVPQELYEK	1	8	8	Q13085;Q13085-2;Q13085-3;Q13085-4;Q9TTS3;Q28559;Q28559-2;Q28559-3		0	0	6.588e-05	2.99794	2	1345.74	-0.625783	50.4086	0
	High	GGSWVVIDSSINPR	1	4	4	Q13085;Q13085-2;Q13085-3;Q13085-4		0	0	0.0001509	2.92495	2	1486.76	-0.903907	52.5134	0
	High	DVDDGLQAAEEVGYPVmIK	1	4	4	Q13085;Q13085-2;Q13085-3;Q13085-4	M17(Oxidation)	0	0	1.146e-05	2.87747	2	2064.98	-1.41222	55.0005	0
	High	SSMSGLHLVK	2	11	11	Q13085;Q13085-2;Q13085-4;P11497;P11497-2;Q9TTS3;Q5SWU9;Q5SWU9-2;Q28559;Q28559-2;Q28559-3		0	0	0.00382	2.82973	2	1058.56	-3.23787	40.2754	0
	High	FGAYIVDGLR	3	16	16	O00763;O00763-2;Q13085;Q13085-2;Q13085-3;Q13085-4;P11497;P11497-2;Q9TTS3;E9Q4Z2;Q5SWU9;Q5SWU9-2;Q28559;Q28559-2;Q28559-3;O00763-3		0	0	0.0003656	2.82523	2	1110.59	-0.646359	52.7987	0
	High	WSYEMFR	1	12	12	Q13085;Q13085-2;Q13085-3;Q13085-4;P11497;P11497-2;Q9TTS3;Q5SWU9;Q5SWU9-2;Q28559;Q28559-2;Q28559-3		0	0	0.001374	2.81865	2	1018.44	-0.214491	53.9649	0
	High	TAQIMFQAYGDK	1	12	12	Q13085;Q13085-2;Q13085-3;Q13085-4;P11497;P11497-2;Q9TTS3;Q5SWU9;Q5SWU9-2;Q28559;Q28559-2;Q28559-3		0	0	0.005688	2.75813	2	1372.66	-0.146891	47.8665	0
	High	EGLPLmVFANWR	2	12	12	Q13085;Q13085-2;Q13085-3;Q13085-4;P11497;P11497-2;Q9TTS3;Q5SWU9;Q5SWU9-2;Q28559;Q28559-2;Q28559-3	M6(Oxidation)	0	0	3.323e-05	2.73744	2	1448.74	0.895749	68.5003	0
	High	FVVMVTPEDLK	2	16	16	O00763;O00763-2;Q13085;Q13085-2;Q13085-3;Q13085-4;P11497;P11497-2;Q9TTS3;E9Q4Z2;Q5SWU9;Q5SWU9-2;Q28559;Q28559-2;Q28559-3;O00763-3		0	0	0.001192	2.73475	2	1277.68	0.777294	54.1269	0
	High	LLETESFQmNR	3	4	4	Q13085;Q13085-2;Q13085-3;Q13085-4	M9(Oxidation)	0	0	6.511e-05	2.73339	2	1383.66	-0.500478	47.0738	0
	High	SLVQANPEVAMDSIIHMTQHISPTQR	1	4	4	Q13085;Q13085-2;Q13085-3;Q13085-4		0	0	0.002393	2.72812	3	2903.45	0.483577	61.9965	0
	High	NSVSNFLHSLER	1	4	4	Q13085;Q13085-2;Q13085-3;Q13085-4		0	0	8.873e-05	2.70692	2	1402.71	0.727394	56.2405	0
	High	WFVEVEGTVK	1	12	12	Q13085;Q13085-2;Q13085-3;Q13085-4;P11497;P11497-2;Q9TTS3;Q5SWU9;Q5SWU9-2;Q28559;Q28559-2;Q28559-3		0	0	0.0006247	2.67954	2	1193.62	-2.34927	52.5521	0
	High	TTVEYLIK	1	12	12	Q13085;Q13085-2;Q13085-3;Q13085-4;P11497;P11497-2;Q9TTS3;Q5SWU9;Q5SWU9-2;Q28559;Q28559-2;Q28559-3		0	0	0.003262	2.66229	2	966.55	-0.574076	45.7539	0
	High	TAQImFQAYGDK	1	12	12	Q13085;Q13085-2;Q13085-3;Q13085-4;P11497;P11497-2;Q9TTS3;Q5SWU9;Q5SWU9-2;Q28559;Q28559-2;Q28559-3	M5(Oxidation)	0	0	0.0005217	2.65494	2	1388.65	-0.351222	47.8744	0
	High	QVQAEVPGSPIFVMR	3	12	12	Q13085;Q13085-2;Q13085-3;Q13085-4;P11497;P11497-2;Q9TTS3;Q5SWU9;Q5SWU9-2;Q28559;Q28559-2;Q28559-3		0	0	0.001218	2.64879	3	1657.87	-0.2144	54.5164	0
	High	RPGAALDPGcVLAK	2	12	12	P11497;P11497-2;Q9TTS3;Q5SWU9;Q5SWU9-2;Q28559;Q28559-2;Q28559-3;Q13085;Q13085-2;Q13085-3;Q13085-4	C10(Carbamidomethyl)	0	0	0.005749	2.64672	3	1424.77	-0.933558	42.4801	0
	High	MGGMVSFR	1	12	12	Q13085;Q13085-2;Q13085-3;Q13085-4;P11497;P11497-2;Q9TTS3;Q5SWU9;Q5SWU9-2;Q28559;Q28559-2;Q28559-3		0	0	0.000818	2.63473	2	884.411	-0.461079	45.056	0
	High	QVLIASHLPSYELR	2	11	11	Q13085;Q13085-2;Q13085-3;Q13085-4;Q9TTS3;E9Q4Z2;Q5SWU9;Q5SWU9-2;Q28559;Q28559-2;Q28559-3		0	0	4.724e-05	2.58723	2	1625.9	0.242011	50.104	0
	High	EGSLSPASVGSDTLSDLGISSLQDGLALHIR	2	2	2	Q13085;Q13085-4		0	0	7.508e-06	2.52201	4	3095.59	0.056479	65.3167	0
	High	LGGIPVGVVAVETR	1	12	12	Q13085;Q13085-2;Q13085-3;Q13085-4;P11497;P11497-2;Q9TTS3;Q5SWU9;Q5SWU9-2;Q28559;Q28559-2;Q28559-3		0	0	0.001152	2.48133	2	1366.81	-0.0115962	51.6625	0
	High	DLAEWLEK	1	4	4	Q13085;Q13085-2;Q13085-3;Q13085-4		0	0	0.001015	2.466	2	1003.51	-0.762997	57.0302	0
	High	TFEDFVR	1	12	12	Q13085;Q13085-2;Q13085-3;Q13085-4;P11497;P11497-2;Q9TTS3;Q5SWU9;Q5SWU9-2;Q28559;Q28559-2;Q28559-3		0	0	0.003714	2.4568	2	913.441	-0.59858	47.6135	0
	High	TVELSIPADPANLDSEAK	2	10	10	Q13085;Q13085-2;Q13085-3;Q13085-4;Q9TTS3;Q5SWU9;Q5SWU9-2;Q28559;Q28559-2;Q28559-3		0	0	4.834e-06	2.41835	2	1869.94	0.406706	51.9293	0
	High	mGGMVSFR	3	12	12	Q13085;Q13085-2;Q13085-3;Q13085-4;P11497;P11497-2;Q9TTS3;Q5SWU9;Q5SWU9-2;Q28559;Q28559-2;Q28559-3	M1(Oxidation)	0	0	0.002128	2.40672	2	900.406	-1.10956	41.2743	0
	High	IIEFVPTK	1	8	8	Q13085;Q13085-2;Q13085-3;Q13085-4;P11497;P11497-2;Q5SWU9;Q5SWU9-2		0	0	0.002572	2.40465	2	946.56	-0.84109	46.824	0
	High	EGLPLMVFANWR	1	12	12	Q13085;Q13085-2;Q13085-3;Q13085-4;P11497;P11497-2;Q9TTS3;Q5SWU9;Q5SWU9-2;Q28559;Q28559-2;Q28559-3		0	0	0.003812	2.32355	2	1432.74	-0.598579	68.4649	0
	High	LGTPELSTAER	2	4	4	Q13085;Q13085-2;Q13085-3;Q13085-4		0	0	0.001356	2.2221	2	1173.61	0.276432	39.6303	0
	High	IDTGWLDR	1	11	11	Q13085;Q13085-2;Q13085-3;Q13085-4;P11497;P11497-2;Q5SWU9;Q5SWU9-2;Q28559;Q28559-2;Q28559-3		0	0	0.003589	2.16803	2	975.489	-0.54547	48.8291	0
	High	AIGIGAYLVR	1	16	16	E9Q4Z2;O00763;O00763-2;Q13085;Q13085-2;Q13085-3;Q13085-4;P11497;P11497-2;Q9TTS3;Q5SWU9;Q5SWU9-2;Q28559;Q28559-2;Q28559-3;O00763-3		0	0	0.0004209	2.14732	2	1032.62	-0.283478	53.9257	0
	High	EEGIGPENLR	2	4	4	Q13085;Q13085-2;Q13085-3;Q13085-4		0	0	0.004448	2.12403	2	1113.55	-0.133783	41.7608	0
	High	MHLYLGAAK	1	16	16	O00763;O00763-2;Q13085;Q13085-2;Q13085-3;Q13085-4;P11497;P11497-2;Q9TTS3;E9Q4Z2;Q5SWU9;Q5SWU9-2;Q28559;Q28559-2;Q28559-3;O00763-3		0	0	0.002528	2.05636	2	1003.54	-0.462669	42.0673	0
	High	IGLAEEIR	2	12	12	Q13085;Q13085-2;Q13085-3;Q13085-4;P11497;P11497-2;Q9TTS3;Q5SWU9;Q5SWU9-2;Q28559;Q28559-2;Q28559-3		0	0	0.004086	2.05617	2	900.514	-0.904572	44.1347	0
	High	WISTQTVR	2	1	1	Q13085-4		0	0	0.004051	1.8676	2	990.537	0.481263	39.9734	0
	High	NLLVTmLIDQLcGR	1	12	12	Q13085;Q13085-2;Q13085-3;Q13085-4;P11497;P11497-2;Q9TTS3;Q5SWU9;Q5SWU9-2;Q28559;Q28559-2;Q28559-3	M6(Oxidation); C12(Carbamidomethyl)	0	0	0.001066	1.81737	2	1661.87	2.04177	69.122	0
	High	YLYLTPQDYK	2	12	12	Q13085;Q13085-2;Q13085-3;Q13085-4;P11497;P11497-2;Q9TTS3;Q5SWU9;Q5SWU9-2;Q28559;Q28559-2;Q28559-3		0	0.001	0.007688	2.98886	2	1303.66	0.012772	50.0139	0
	High	SLVQANPEVAmDSIIHMTQHISPTQR	1	4	4	Q13085;Q13085-2;Q13085-3;Q13085-4	M11(Oxidation)	0	0.001	0.01269	2.93318	3	2919.45	0.445651	62.096	0
	High	QGPLHGMLINTPYVTK	1	12	12	Q13085;Q13085-2;Q13085-3;Q13085-4;P11497;P11497-2;Q9TTS3;Q5SWU9;Q5SWU9-2;Q28559;Q28559-2;Q28559-3		0	0.001	0.008758	2.90337	3	1768.94	-1.08085	49.8257	0
	High	KQVNYEVDR	1	4	4	Q13085;Q13085-2;Q13085-3;Q13085-4		0	0.001	0.008326	2.55447	2	1150.58	-0.65455	30.8636	1
	High	IYVSANSGAR	1	4	4	Q13085;Q13085-2;Q13085-3;Q13085-4		0	0.001	0.01346	2.39796	2	1037.54	-0.655916	32.6227	0
	High	HSDLVTK	1	12	12	Q13085;Q13085-2;Q13085-3;Q13085-4;P11497;P11497-2;Q9TTS3;Q5SWU9;Q5SWU9-2;Q28559;Q28559-2;Q28559-3		0	0.001	0.01066	2.23878	2	799.43	-1.11587	25.5629	0
	High	AVVMDLLR	1	12	12	Q13085;Q13085-2;Q13085-3;Q13085-4;P11497;P11497-2;Q9TTS3;Q5SWU9;Q5SWU9-2;Q28559;Q28559-2;Q28559-3		0	0.001	0.01909	2.06448	2	916.528	-0.0898538	53.435	0
	High	GVISDILDWK	1	4	4	Q13085;Q13085-2;Q13085-3;Q13085-4		0	0.001	0.006652	1.97221	2	1145.62	-0.849389	64.2662	0
	High	ENDPSVmR	1	8	8	Q13085;Q13085-2;Q13085-3;Q13085-4;P11497;P11497-2;Q5SWU9;Q5SWU9-2	M7(Oxidation)	0	0.001	0.0125	1.90613	2	963.419	-0.681056	31.6603	0
	High	QVNYEVDR	1	4	4	Q13085;Q13085-2;Q13085-3;Q13085-4		0	0.001	0.01297	1.83386	2	1022.49	-0.796931	34.4365	0
	High	AVVmDLLR	2	12	12	Q13085;Q13085-2;Q13085-3;Q13085-4;P11497;P11497-2;Q9TTS3;Q5SWU9;Q5SWU9-2;Q28559;Q28559-2;Q28559-3	M4(Oxidation)	0	0.001	0.01351	1.77404	2	932.523	-0.591463	53.308	0
	High	ANAEYIK	1	16	16	O00763;O00763-2;Q13085;Q13085-2;Q13085-3;Q13085-4;P11497;P11497-2;Q9TTS3;E9Q4Z2;Q5SWU9;Q5SWU9-2;Q28559;Q28559-2;Q28559-3;O00763-3		0	0.002	0.02434	2.67836	2	808.419	-0.908252	31.1975	0
	High	SVHSSVPLLNSK	1	6	6	Q13085;Q13085-2;Q13085-3;Q13085-4;Q5SWU9;Q5SWU9-2		0	0.002	0.02469	2.40668	2	1267.7	-0.219601	39.4805	0
	High	NGIAFmGPPSQAmWALGDK	1	12	12	Q13085;Q13085-2;Q13085-3;Q13085-4;P11497;P11497-2;Q9TTS3;Q5SWU9;Q5SWU9-2;Q28559;Q28559-2;Q28559-3	M6(Oxidation); M13(Oxidation)	0	0.003	0.03285	1.83813	2	2022.94	-0.236192	61.8941	0
	High	EMAQYASNITSVLcQFPSQQIANILDSHAATLNR	1	12	12	Q13085;Q13085-2;Q13085-3;Q13085-4;P11497;P11497-2;Q9TTS3;Q5SWU9;Q5SWU9-2;Q28559;Q28559-2;Q28559-3	C14(Carbamidomethyl)	0	0.005	0.03696	3.00145	3	3791.87	5.85968	69.8322	0
	High	LAAmFR	1	8	8	Q13085;Q13085-2;Q13085-3;Q13085-4;P11497;P11497-2;Q5SWU9;Q5SWU9-2	M4(Oxidation)	0	0.005	0.04259	2.04573	2	724.381	-0.275168	43.24	0
	High	ENDPSVMR	1	8	8	Q13085;Q13085-2;Q13085-3;Q13085-4;P11497;P11497-2;Q5SWU9;Q5SWU9-2		0	0.005	0.04071	1.94942	2	947.424	-0.905962	31.4498	0
	High	IIEEAPATIATPAVFEHMEQcAVK	1	4	4	Q13085;Q13085-2;Q13085-3;Q13085-4	C21(Carbamidomethyl)	0	0.005	0.0399	1.65118	3	2655.31	-1.23946	57.1677	0
	High	ATLVDHGIR	2	4	4	Q13085;Q13085-2;Q13085-3;Q13085-4		0	0.006	0.05742	1.9941	2	981.547	-0.555853	34.6914	0
	High	mQLDNPSK	1	12	12	Q13085;Q13085-2;Q13085-3;Q13085-4;P11497;P11497-2;Q9TTS3;Q5SWU9;Q5SWU9-2;Q28559;Q28559-2;Q28559-3	M1(Oxidation)	0	0.007	0.06772	2.02869	2	948.444	-1.42957	27.7346	0
	High	TFFYWR	1	13	13	Q13085;Q13085-2;Q13085-3;Q13085-4;P11497;P11497-2;Q9TTS3;E9Q4Z2;Q5SWU9;Q5SWU9-2;Q28559;Q28559-2;Q28559-3		0	0.007	0.0705	1.96321	2	919.446	-0.164066	56.4962	0
	High	HMEMYADR	2	12	12	Q13085;Q13085-2;Q13085-3;Q13085-4;P11497;P11497-2;Q9TTS3;Q5SWU9;Q5SWU9-2;Q28559;Q28559-2;Q28559-3		0	0.007	0.06268	1.37616	2	1052.43	-0.79358	34.1277	0
	High	GNIPTLNR	1	11	11	Q13085;Q13085-2;Q13085-3;Q13085-4;P11497;Q9TTS3;Q5SWU9;Q5SWU9-2;Q28559;Q28559-2;Q28559-3		0	0.008	0.08697	1.8585	2	884.496	1.28658	38.3607	0
	High	EFTQQNK	1	12	12	Q13085;Q13085-2;Q13085-3;Q13085-4;P11497;P11497-2;Q9TTS3;Q5SWU9;Q5SWU9-2;Q28559;Q28559-2;Q28559-3		0	0.009	0.1024	1.94183	2	894.431	-0.858164	25.8136	0
	High	LDLLEEK	1	5	5	Q13085;Q13085-4;Q9TTS3;Q28559;Q28559-3		0	0.009	0.09976	1.81231	2	859.477	-0.013828	45.4959	0
	High	NFDLTAIPcANHK	1	12	12	Q13085;Q13085-2;Q13085-3;Q13085-4;P11497;P11497-2;Q9TTS3;Q5SWU9;Q5SWU9-2;Q28559;Q28559-2;Q28559-3	C9(Carbamidomethyl)	0	0.009	0.1068	1.45563	3	1500.72	-1.4583	47.6096	0
	High	cVFALR	1	12	12	Q13085;Q13085-2;Q13085-3;Q13085-4;P11497;P11497-2;Q9TTS3;Q5SWU9;Q5SWU9-2;Q28559;Q28559-2;Q28559-3	C1(Carbamidomethyl)	0	0.009	0.09899	1.45303	2	765.407	-0.484891	45.6854	0
	Medium	mHLYLGAAK	2	16	16	O00763;O00763-2;Q13085;Q13085-2;Q13085-3;Q13085-4;P11497;P11497-2;Q9TTS3;E9Q4Z2;Q5SWU9;Q5SWU9-2;Q28559;Q28559-2;Q28559-3;O00763-3	M1(Oxidation)	0	0.01	0.1108	1.71093	2	1019.53	-0.376829	42.2697	0
	Medium	SPEYPEGR	2	4	4	Q13085;Q13085-2;Q13085-3;Q13085-4		0	0.012	0.1378	1.94952	2	934.426	-0.937	31.1545	0
	Medium	AYVWDNNK	1	12	12	Q13085;Q13085-2;Q13085-3;Q13085-4;P11497;P11497-2;Q9TTS3;Q5SWU9;Q5SWU9-2;Q28559;Q28559-2;Q28559-3		0	0.013	0.1435	2.01198	2	1009.47	-0.361604	41.3793	0
	Medium	VKDWVER	1	9	9	Q13085;Q13085-2;Q13085-3;Q13085-4;P11497;P11497-2;Q9TTS3;Q5SWU9;Q5SWU9-2		0	0.018	0.1726	2.16685	2	931.498	-1.79163	34.7396	1
	Medium	GHVIAAR	1	16	16	O00763;O00763-2;Q13085;Q13085-2;Q13085-3;Q13085-4;P11497;P11497-2;Q9TTS3;E9Q4Z2;Q5SWU9;Q5SWU9-2;Q28559;Q28559-2;Q28559-3;O00763-3		0	0.02	0.1773	1.66605	2	723.426	0.00233524	25.6526	0
	Medium	DKFEEDR	3	12	12	Q13085;Q13085-2;Q13085-3;Q13085-4;P11497;P11497-2;Q9TTS3;Q5SWU9;Q5SWU9-2;Q28559;Q28559-2;Q28559-3		0	0.022	0.1953	1.62369	2	938.42	-2.03435	27.2554	1
	Medium	ITDIIGK	1	12	12	Q13085;Q13085-2;Q13085-3;Q13085-4;P11497;P11497-2;Q9TTS3;Q5SWU9;Q5SWU9-2;Q28559;Q28559-2;Q28559-3		0	0.024	0.2078	1.34034	2	759.461	-0.340072	38.7889	0
	Medium	VLQAELK	1	12	12	Q13085;Q13085-2;Q13085-3;Q13085-4;P11497;P11497-2;Q9TTS3;Q5SWU9;Q5SWU9-2;Q28559;Q28559-2;Q28559-3		0	0.025	0.2179	1.92876	2	800.487	-0.932257	35.9492	0
	Medium	DMYDQVLK	1	15	15	O00763;O00763-2;Q13085;Q13085-2;Q13085-3;Q13085-4;P11497;P11497-2;Q9TTS3;Q5SWU9;Q5SWU9-2;Q28559;Q28559-2;Q28559-3;O00763-3		0	0.025	0.2155	1.80452	2	1011.48	-0.348528	46.3972	0
	Medium	DmYDQVLK	1	15	15	O00763;O00763-2;Q13085;Q13085-2;Q13085-3;Q13085-4;P11497;P11497-2;Q9TTS3;Q5SWU9;Q5SWU9-2;Q28559;Q28559-2;Q28559-3;O00763-3	M2(Oxidation)	0	0.028	0.2379	1.67167	2	1027.48	-0.859158	46.2725	0
	Medium	HMEmYADR	2	12	12	Q13085;Q13085-2;Q13085-3;Q13085-4;P11497;P11497-2;Q9TTS3;Q5SWU9;Q5SWU9-2;Q28559;Q28559-2;Q28559-3	M4(Oxidation)	0	0.031	0.2593	1.63358	2	1068.42	-1.16372	33.5341	0
	Medium	LTFLVAQK	1	12	12	Q13085;Q13085-2;Q13085-3;Q13085-4;P11497;P11497-2;Q9TTS3;Q5SWU9;Q5SWU9-2;Q28559;Q28559-2;Q28559-3		0	0.035	0.2941	1.96364	2	919.561	-0.0299163	48.1688	0
	Medium	DYVLK	1	19	19	Q13085;Q13085-2;Q13085-3;Q13085-4;Q9BUP3;Q9BUP3-3;P11497;P11497-2;Q9TTS3;Q505D1;Q5SWU9;Q5SWU9-2;Q9Z2G9;Q28559;A1YER2;A1YFX9;A2T7G9;Q28559-2;Q28559-3		0	0.038	0.3229	1.66733	2	637.355	-0.277744	36.2458	0
	Medium	LPELLLK	1	12	12	Q13085;Q13085-2;Q13085-3;Q13085-4;P11497;P11497-2;Q9TTS3;Q5SWU9;Q5SWU9-2;Q28559;Q28559-2;Q28559-3		0	0.041	0.3504	2.05816	2	825.544	-0.12377	51.8078	0
	Medium	LLLEDLVK	1	12	12	Q13085;Q13085-2;Q13085-3;Q13085-4;P11497;P11497-2;Q9TTS3;Q5SWU9;Q5SWU9-2;Q28559;Q28559-2;Q28559-3		0	0.043	0.3628	1.82255	2	942.586	-0.688483	57.0266	0
	Medium	MQLDNPSK	1	12	12	Q13085;Q13085-2;Q13085-3;Q13085-4;P11497;P11497-2;Q9TTS3;Q5SWU9;Q5SWU9-2;Q28559;Q28559-2;Q28559-3		0	0.045	0.3765	1.58871	2	932.449	-1.27819	33.4118	0
Q13085	Acetyl-CoA carboxylase 1 OS=Homo sapiens OX=9606 GN=ACACA PE=1 SV=2 - [ACACA_HUMAN]	599.191	56.48	1	0	108	212	2346	265.385	6.3667
	A2	Sequence	# PSMs	# Proteins	# Protein Groups	Protein Group Accessions	Modifications	ΔCn	q-Value	PEP	XCorr	Charge	MH+ [Da]	ΔM [ppm]	RT [min]	# Missed Cleavages
	High	IHNANPELTDGQIQAMLR	2	10	10	Q13085;Q13085-2;Q13085-3;Q13085-4;Q9TTS3;Q5SWU9;Q5SWU9-2;Q28559;Q28559-2;Q28559-3		0	0	4.569e-12	6.23936	3	2021.02	-0.0458941	51.0002	0
	High	RIPVQAVWAGWGHASENPK	1	16	16	O00763;O00763-2;Q13085;Q13085-2;Q13085-3;Q13085-4;P11497;P11497-2;Q9TTS3;E9Q4Z2;Q5SWU9;Q5SWU9-2;Q28559;Q28559-2;Q28559-3;O00763-3		0	0	5.179e-12	5.93032	3	2103.09	-0.41547	50.4848	1
	High	TLRDPSLPLLELQDImTSVSGR	1	12	12	Q13085;Q13085-2;Q13085-3;Q13085-4;P11497;P11497-2;Q9TTS3;Q5SWU9;Q5SWU9-2;Q28559;Q28559-2;Q28559-3	M16(Oxidation)	0	0	5.937e-07	5.60486	3	2457.3	-0.804308	70.6855	1
	High	LLLEAMDELEVAFNNTNVR	1	12	12	Q13085;Q13085-2;Q13085-3;Q13085-4;P11497;P11497-2;Q9TTS3;Q5SWU9;Q5SWU9-2;Q28559;Q28559-2;Q28559-3		0	0	1.022e-11	5.44795	2	2191.11	0.12585	71.5013	0
	High	GQVLPAHTLLNTVDVELIYEGVK	2	4	4	Q13085;Q13085-2;Q13085-3;Q13085-4		0	0	1.528e-06	5.30673	3	2508.37	-0.355622	63.077	0
	High	EVFFMNTQSIVQLVQR	1	13	13	Q13085;Q13085-2;Q13085-3;Q13085-4;P11497;P11497-2;Q9TTS3;E9Q4Z2;Q5SWU9;Q5SWU9-2;Q28559;Q28559-2;Q28559-3		0	0	8.962e-11	5.2535	2	1939.01	-2.77703	65.2609	0
	High	IHNANPELTDGQIQAmLR	2	10	10	Q13085;Q13085-2;Q13085-3;Q13085-4;Q9TTS3;Q5SWU9;Q5SWU9-2;Q28559;Q28559-2;Q28559-3	M16(Oxidation)	0	0	2.635e-12	5.12583	3	2037.02	-0.0960921	51.0645	0
	High	TIQVENSHLILTGAGALNK	3	12	12	Q13085;Q13085-2;Q13085-3;Q13085-4;P11497;P11497-2;Q9TTS3;Q5SWU9;Q5SWU9-2;Q28559;Q28559-2;Q28559-3		0	0	5.756e-12	5.07178	2	1979.1	1.59727	49.6069	0
	High	EVFFmNTQSIVQLVQR	2	13	13	Q13085;Q13085-2;Q13085-3;Q13085-4;P11497;P11497-2;Q9TTS3;E9Q4Z2;Q5SWU9;Q5SWU9-2;Q28559;Q28559-2;Q28559-3	M5(Oxidation)	0	0	4.643e-10	5.0492	2	1955	-1.58941	65.3086	0
	High	TLRDPSLPLLELQDIMTSVSGR	5	12	12	Q13085;Q13085-2;Q13085-3;Q13085-4;P11497;P11497-2;Q9TTS3;Q5SWU9;Q5SWU9-2;Q28559;Q28559-2;Q28559-3		0	0	5.837e-06	4.84679	3	2441.31	1.4077	70.9987	1
	High	FQAQSLGTTYIYDIPEMFR	3	12	12	Q13085;Q13085-2;Q13085-3;Q13085-4;P11497;P11497-2;Q9TTS3;Q5SWU9;Q5SWU9-2;Q28559;Q28559-2;Q28559-3		0	0	2.622e-09	4.83403	2	2280.09	-3.84494	67.0501	0
	High	MMYGVSPWGDSPIDFEDSAHVPcPR	2	4	4	Q13085;Q13085-2;Q13085-3;Q13085-4	C23(Carbamidomethyl)	0	0	5.317e-09	4.66426	3	2850.23	-1.74312	59.1552	0
	High	IIQQAGQVWFPDSAFK	2	12	12	Q13085;Q13085-2;Q13085-3;Q13085-4;P11497;P11497-2;Q9TTS3;Q5SWU9;Q5SWU9-2;Q28559;Q28559-2;Q28559-3		0	0	4.97e-10	4.59155	2	1834.95	-0.506715	57.7821	0
	High	VSALNSVHcEHVEDEGESR	3	12	12	Q13085;Q13085-2;Q13085-3;Q13085-4;P11497;P11497-2;Q9TTS3;Q5SWU9;Q5SWU9-2;Q28559;Q28559-2;Q28559-3	C9(Carbamidomethyl)	0	0	1.087e-08	4.57907	3	2153.95	-0.127734	35.7059	0
	High	FQAQSLGTTYIYDIPEmFR	3	12	12	Q13085;Q13085-2;Q13085-3;Q13085-4;P11497;P11497-2;Q9TTS3;Q5SWU9;Q5SWU9-2;Q28559;Q28559-2;Q28559-3	M17(Oxidation)	0	0	8.173e-10	4.55214	2	2296.09	-3.94276	67.11	0
	High	NGIAFMGPPSQAMWALGDK	1	12	12	Q13085;Q13085-2;Q13085-3;Q13085-4;P11497;P11497-2;Q9TTS3;Q5SWU9;Q5SWU9-2;Q28559;Q28559-2;Q28559-3		0	0	3.249e-08	4.5509	2	1990.95	-0.504406	61.7834	0
	High	EmAQYASNITSVLcQFPSQQIANILDSHAATLNR	1	12	12	Q13085;Q13085-2;Q13085-3;Q13085-4;P11497;P11497-2;Q9TTS3;Q5SWU9;Q5SWU9-2;Q28559;Q28559-2;Q28559-3	M2(Oxidation); C14(Carbamidomethyl)	0	0	1.337e-06	4.51494	3	3807.85	1.81688	69.9085	0
	High	DPSLPLLELQDIMTSVSGR	1	12	12	Q13085;Q13085-2;Q13085-3;Q13085-4;P11497;P11497-2;Q9TTS3;Q5SWU9;Q5SWU9-2;Q28559;Q28559-2;Q28559-3		0	0	4.436e-11	4.40658	2	2071.07	0.202402	73.2648	0
	High	DPSLPLLELQDImTSVSGR	3	12	12	Q13085;Q13085-2;Q13085-3;Q13085-4;P11497;P11497-2;Q9TTS3;Q5SWU9;Q5SWU9-2;Q28559;Q28559-2;Q28559-3	M13(Oxidation)	0	0	3.799e-09	4.38507	2	2087.07	1.4675	73.2737	0
	High	AYVWDNNKDLAEWLEK	1	4	4	Q13085;Q13085-2;Q13085-3;Q13085-4		0	0	6.907e-06	4.30121	3	1993.97	0.238337	59.2386	1
	High	LPGGNEIGMVAWK	1	12	12	Q13085;Q13085-2;Q13085-3;Q13085-4;P11497;P11497-2;Q9TTS3;Q5SWU9;Q5SWU9-2;Q28559;Q28559-2;Q28559-3		0	0	2.314e-07	4.27355	2	1371.71	-0.0812101	53.4384	0
	High	AYIAYELNSVQHR	1	12	12	Q13085;Q13085-2;Q13085-3;Q13085-4;P11497;P11497-2;Q9TTS3;Q5SWU9;Q5SWU9-2;Q28559;Q28559-2;Q28559-3		0	0	1.37e-07	4.20462	2	1563.79	0.142139	45.7725	0
	High	QLTEEDGVHSVIEENIK	2	4	4	Q13085;Q13085-2;Q13085-3;Q13085-4		0	0	7.268e-09	4.18078	2	1939.96	1.34807	46.9853	0
	High	LPGGNEIGmVAWK	2	12	12	Q13085;Q13085-2;Q13085-3;Q13085-4;P11497;P11497-2;Q9TTS3;Q5SWU9;Q5SWU9-2;Q28559;Q28559-2;Q28559-3	M9(Oxidation)	0	0	6.566e-06	4.08883	2	1387.7	-2.22169	53.474	0
	High	IPVQAVWAGWGHASENPK	2	16	16	O00763;O00763-2;Q13085;Q13085-2;Q13085-3;Q13085-4;P11497;P11497-2;Q9TTS3;E9Q4Z2;Q5SWU9;Q5SWU9-2;Q28559;Q28559-2;Q28559-3;O00763-3		0	0	1.839e-09	4.07696	3	1946.99	-0.519312	53.101	0
	High	DVDDGLQAAEEVGYPVMIK	2	4	4	Q13085;Q13085-2;Q13085-3;Q13085-4		0.0025	0	7.06e-07	4.01458	2	2048.98	-0.211247	58.1769	0
	High	VNNADDFPNLFR	1	12	12	Q13085;Q13085-2;Q13085-3;Q13085-4;P11497;P11497-2;Q9TTS3;Q5SWU9;Q5SWU9-2;Q28559;Q28559-2;Q28559-3		0	0	5.895e-07	3.98956	2	1421.68	-1.22851	55.8185	0
	High	VETQFQNGHYDK	3	12	12	Q13085;Q13085-2;Q13085-3;Q13085-4;P11497;P11497-2;Q9TTS3;Q5SWU9;Q5SWU9-2;Q28559;Q28559-2;Q28559-3		0	0	0.0002262	3.93365	2	1465.67	-1.31171	33.4961	0
	High	VQQAELHTGSLPR	5	8	8	Q13085;Q13085-2;Q13085-3;Q13085-4;Q9TTS3;Q28559;Q28559-2;Q28559-3		0	0	9.869e-08	3.86782	2	1435.76	-0.22366	37.0266	0
	High	DFTVASPAEFVTR	2	16	16	O00763;O00763-2;Q13085;Q13085-2;Q13085-3;Q13085-4;P11497;P11497-2;Q9TTS3;E9Q4Z2;Q5SWU9;Q5SWU9-2;Q28559;Q28559-2;Q28559-3;O00763-3		0	0	1.716e-06	3.77396	2	1439.72	-0.841604	55.4958	0
	High	EEAISNmVVALK	2	16	16	O00763;O00763-2;Q13085;Q13085-2;Q13085-3;Q13085-4;P11497;P11497-2;Q9TTS3;E9Q4Z2;Q5SWU9;Q5SWU9-2;Q28559;Q28559-2;Q28559-3;O00763-3	M7(Oxidation)	0	0	1.437e-05	3.73546	2	1319.69	-0.506978	52.6414	0
	High	TDcNHIFLNFVPTVIMDPSK	2	12	12	Q13085;Q13085-2;Q13085-3;Q13085-4;P11497;P11497-2;Q9TTS3;Q5SWU9;Q5SWU9-2;Q28559;Q28559-2;Q28559-3	C3(Carbamidomethyl)	0	0	5.949e-07	3.65484	2	2348.14	0.602418	63.6382	0
	High	IGSFGPQEDLLFLR	2	12	12	Q13085;Q13085-2;Q13085-3;Q13085-4;P11497;P11497-2;Q9TTS3;Q5SWU9;Q5SWU9-2;Q28559;Q28559-2;Q28559-3		0	0	1.692e-06	3.55875	2	1591.85	-0.692242	63.3409	0
	High	EASFEYLQNEGER	5	16	16	O00763;O00763-2;Q13085;Q13085-2;Q13085-3;Q13085-4;P11497;P11497-2;Q9TTS3;E9Q4Z2;Q5SWU9;Q5SWU9-2;Q28559;Q28559-2;Q28559-3;O00763-3		0	0	6.771e-07	3.54785	2	1571.7	0.162922	46.163	0
	High	ITDIIGKEEGIGPENLR	2	4	4	Q13085;Q13085-2;Q13085-3;Q13085-4		0	0	5.008e-07	3.5092	2	1854	-0.366749	48.6407	1
	High	HMFHVAWVDPEDPYK	1	10	10	Q13085;Q13085-2;Q13085-3;Q13085-4;Q9TTS3;Q5SWU9;Q5SWU9-2;Q28559;Q28559-2;Q28559-3		0	0	1.241e-05	3.48745	3	1870.86	-0.425638	51.4807	0
	High	HmFHVAWVDPEDPYK	1	10	10	Q13085;Q13085-2;Q13085-3;Q13085-4;Q9TTS3;Q5SWU9;Q5SWU9-2;Q28559;Q28559-2;Q28559-3	M2(Oxidation)	0	0	5.645e-06	3.474	3	1886.85	0.00860229	51.617	0
	High	DEPIHILNVAIK	2	12	12	Q13085;Q13085-2;Q13085-3;Q13085-4;P11497;P11497-2;Q9TTS3;Q5SWU9;Q5SWU9-2;Q28559;Q28559-2;Q28559-3		0	0	0.002298	3.42784	2	1361.78	-0.310909	52.7732	0
	High	EccQPVLVYIPPQAELR	1	4	4	Q13085;Q13085-2;Q13085-3;Q13085-4	C2(Carbamidomethyl); C3(Carbamidomethyl)	0	0	1.487e-07	3.42412	2	2072.03	1.12602	55.7788	0
	High	KVNNADDFPNLFR	3	12	12	Q13085;Q13085-2;Q13085-3;Q13085-4;P11497;P11497-2;Q9TTS3;Q5SWU9;Q5SWU9-2;Q28559;Q28559-2;Q28559-3		0	0	8.02e-05	3.41094	2	1549.77	-1.36282	51.8113	1
	High	ITSENPDEGFKPSSGTVQELNFR	2	16	16	O00763;O00763-2;Q13085;Q13085-2;Q13085-3;Q13085-4;P11497;P11497-2;Q9TTS3;E9Q4Z2;Q5SWU9;Q5SWU9-2;Q28559;Q28559-2;Q28559-3;O00763-3		0	0	1.854e-06	3.40635	3	2552.22	-0.612654	49.3678	0
	High	SDMNTVLNYIFSHAQVTK	1	11	11	Q13085;Q13085-2;Q13085-3;Q13085-4;P11497;P11497-2;Q5SWU9;Q5SWU9-2;Q28559;Q28559-2;Q28559-3		0	0	0.004288	3.33605	2	2068.02	2.01758	66.5513	0
	High	VDWQENDFSK	2	8	8	Q13085;Q13085-2;Q13085-3;Q13085-4;P11497;P11497-2;Q5SWU9;Q5SWU9-2		0	0	6.346e-05	3.32534	2	1267.56	-0.195558	45.1771	0
	High	FVVmVTPEDLK	3	16	16	O00763;O00763-2;Q13085;Q13085-2;Q13085-3;Q13085-4;P11497;P11497-2;Q9TTS3;E9Q4Z2;Q5SWU9;Q5SWU9-2;Q28559;Q28559-2;Q28559-3;O00763-3	M4(Oxidation)	0	0	0.0001182	3.274	2	1293.68	-0.680135	54.1929	0
	High	EEFLIPIYHQVAVQFADLHDTPGR	1	12	12	Q9TTS3;Q28559;Q28559-2;Q28559-3;Q13085;Q13085-2;Q13085-3;Q13085-4;P11497;P11497-2;Q5SWU9;Q5SWU9-2		0	0	0.0001092	3.25657	3	2795.42	0.547646	64.0467	0
	High	HLEVQILADQYGNAISLFGR	1	12	12	Q13085;Q13085-2;Q13085-3;Q13085-4;P11497;P11497-2;Q9TTS3;Q5SWU9;Q5SWU9-2;Q28559;Q28559-2;Q28559-3		0	0	0.0002597	3.22079	3	2244.17	-1.55563	63.715	0
	High	SDmNTVLNYIFSHAQVTK	1	11	11	Q13085;Q13085-2;Q13085-3;Q13085-4;P11497;P11497-2;Q5SWU9;Q5SWU9-2;Q28559;Q28559-2;Q28559-3	M3(Oxidation)	0	0	0.001435	3.21557	3	2084.01	-0.894647	66.7211	0
	High	DIIVIGNDITYR	2	10	10	Q13085;Q13085-2;Q13085-3;Q13085-4;Q9TTS3;Q5SWU9;Q5SWU9-2;Q28559;Q28559-2;Q28559-3		0	0	1.049e-05	3.21476	2	1391.75	-0.163933	54.8153	0
	High	VEVGTEVTDYR	1	12	12	Q13085;Q13085-2;Q13085-3;Q13085-4;P11497;P11497-2;Q9TTS3;Q5SWU9;Q5SWU9-2;Q28559;Q28559-2;Q28559-3		0	0	0.0001603	3.17478	2	1267.62	-0.0146915	41.7495	0
	High	QGPLHGmLINTPYVTK	1	12	12	Q13085;Q13085-2;Q13085-3;Q13085-4;P11497;P11497-2;Q9TTS3;Q5SWU9;Q5SWU9-2;Q28559;Q28559-2;Q28559-3	M7(Oxidation)	0	0	0.0005491	3.13405	3	1784.94	-0.410772	49.923	0
	High	EEAISNMVVALK	1	16	16	O00763;O00763-2;Q13085;Q13085-2;Q13085-3;Q13085-4;P11497;P11497-2;Q9TTS3;E9Q4Z2;Q5SWU9;Q5SWU9-2;Q28559;Q28559-2;Q28559-3;O00763-3		0	0	2.452e-05	3.12498	2	1303.69	-0.29375	52.5598	0
	High	IASSIVAQTAGIPTLPWSGSGLR	2	8	8	Q13085;Q13085-2;Q13085-3;Q13085-4;P11497;P11497-2;Q5SWU9;Q5SWU9-2		0	0	0.0009158	3.10346	3	2282.25	-0.356838	61.0729	0
	High	LLETESFQMNR	1	4	4	Q13085;Q13085-2;Q13085-3;Q13085-4		0	0	1.927e-05	3.10095	2	1367.66	0.238381	46.9587	0
	High	MADHYVPVPGGPNNNNYANVELILDIAK	2	7	7	Q13085;Q13085-2;Q13085-3;Q13085-4;Q9TTS3;Q5SWU9;Q5SWU9-2		0	0	0.000842	3.09087	3	3038.52	3.90456	62.2483	0
	High	VLIANNGIAAVK	1	16	16	O00763;O00763-2;Q13085;Q13085-2;Q13085-3;Q13085-4;P11497;P11497-2;Q9TTS3;E9Q4Z2;Q5SWU9;Q5SWU9-2;Q28559;Q28559-2;Q28559-3;O00763-3		0	0	0.0006171	3.07377	2	1182.72	-0.0378085	44.0729	0
	High	QVQAEVPGSPIFVmR	2	12	12	Q13085;Q13085-2;Q13085-3;Q13085-4;P11497;P11497-2;Q9TTS3;Q5SWU9;Q5SWU9-2;Q28559;Q28559-2;Q28559-3	M14(Oxidation)	0	0	1.063e-05	3.03865	2	1673.87	-0.338773	54.3693	0
	High	GSVLEPEGTVEIK	2	12	12	Q13085;Q13085-2;Q13085-3;Q13085-4;P11497;P11497-2;Q9TTS3;Q5SWU9;Q5SWU9-2;Q28559;Q28559-2;Q28559-3		0	0	9.367e-06	3.00953	2	1357.72	-0.371738	45.5015	0
	High	ILNVPQELYEK	1	8	8	Q13085;Q13085-2;Q13085-3;Q13085-4;Q9TTS3;Q28559;Q28559-2;Q28559-3		0	0	6.588e-05	2.99794	2	1345.74	-0.625783	50.4086	0
	High	GGSWVVIDSSINPR	1	4	4	Q13085;Q13085-2;Q13085-3;Q13085-4		0	0	0.0001509	2.92495	2	1486.76	-0.903907	52.5134	0
	High	DVDDGLQAAEEVGYPVmIK	1	4	4	Q13085;Q13085-2;Q13085-3;Q13085-4	M17(Oxidation)	0	0	1.146e-05	2.87747	2	2064.98	-1.41222	55.0005	0
	High	SSMSGLHLVK	2	11	11	Q13085;Q13085-2;Q13085-4;P11497;P11497-2;Q9TTS3;Q5SWU9;Q5SWU9-2;Q28559;Q28559-2;Q28559-3		0	0	0.00382	2.82973	2	1058.56	-3.23787	40.2754	0
	High	FGAYIVDGLR	3	16	16	O00763;O00763-2;Q13085;Q13085-2;Q13085-3;Q13085-4;P11497;P11497-2;Q9TTS3;E9Q4Z2;Q5SWU9;Q5SWU9-2;Q28559;Q28559-2;Q28559-3;O00763-3		0	0	0.0003656	2.82523	2	1110.59	-0.646359	52.7987	0
	High	WSYEMFR	1	12	12	Q13085;Q13085-2;Q13085-3;Q13085-4;P11497;P11497-2;Q9TTS3;Q5SWU9;Q5SWU9-2;Q28559;Q28559-2;Q28559-3		0	0	0.001374	2.81865	2	1018.44	-0.214491	53.9649	0
	High	TAQIMFQAYGDK	1	12	12	Q13085;Q13085-2;Q13085-3;Q13085-4;P11497;P11497-2;Q9TTS3;Q5SWU9;Q5SWU9-2;Q28559;Q28559-2;Q28559-3		0	0	0.005688	2.75813	2	1372.66	-0.146891	47.8665	0
	High	EGLPLmVFANWR	2	12	12	Q13085;Q13085-2;Q13085-3;Q13085-4;P11497;P11497-2;Q9TTS3;Q5SWU9;Q5SWU9-2;Q28559;Q28559-2;Q28559-3	M6(Oxidation)	0	0	3.323e-05	2.73744	2	1448.74	0.895749	68.5003	0
	High	FVVMVTPEDLK	2	16	16	O00763;O00763-2;Q13085;Q13085-2;Q13085-3;Q13085-4;P11497;P11497-2;Q9TTS3;E9Q4Z2;Q5SWU9;Q5SWU9-2;Q28559;Q28559-2;Q28559-3;O00763-3		0	0	0.001192	2.73475	2	1277.68	0.777294	54.1269	0
	High	LLETESFQmNR	3	4	4	Q13085;Q13085-2;Q13085-3;Q13085-4	M9(Oxidation)	0	0	6.511e-05	2.73339	2	1383.66	-0.500478	47.0738	0
	High	SLVQANPEVAMDSIIHMTQHISPTQR	1	4	4	Q13085;Q13085-2;Q13085-3;Q13085-4		0	0	0.002393	2.72812	3	2903.45	0.483577	61.9965	0
	High	NSVSNFLHSLER	1	4	4	Q13085;Q13085-2;Q13085-3;Q13085-4		0	0	8.873e-05	2.70692	2	1402.71	0.727394	56.2405	0
	High	WFVEVEGTVK	1	12	12	Q13085;Q13085-2;Q13085-3;Q13085-4;P11497;P11497-2;Q9TTS3;Q5SWU9;Q5SWU9-2;Q28559;Q28559-2;Q28559-3		0	0	0.0006247	2.67954	2	1193.62	-2.34927	52.5521	0
	High	TTVEYLIK	1	12	12	Q13085;Q13085-2;Q13085-3;Q13085-4;P11497;P11497-2;Q9TTS3;Q5SWU9;Q5SWU9-2;Q28559;Q28559-2;Q28559-3		0	0	0.003262	2.66229	2	966.55	-0.574076	45.7539	0
	High	TAQImFQAYGDK	1	12	12	Q13085;Q13085-2;Q13085-3;Q13085-4;P11497;P11497-2;Q9TTS3;Q5SWU9;Q5SWU9-2;Q28559;Q28559-2;Q28559-3	M5(Oxidation)	0	0	0.0005217	2.65494	2	1388.65	-0.351222	47.8744	0
	High	QVQAEVPGSPIFVMR	3	12	12	Q13085;Q13085-2;Q13085-3;Q13085-4;P11497;P11497-2;Q9TTS3;Q5SWU9;Q5SWU9-2;Q28559;Q28559-2;Q28559-3		0	0	0.001218	2.64879	3	1657.87	-0.2144	54.5164	0
	High	RPGAALDPGcVLAK	2	12	12	P11497;P11497-2;Q9TTS3;Q5SWU9;Q5SWU9-2;Q28559;Q28559-2;Q28559-3;Q13085;Q13085-2;Q13085-3;Q13085-4	C10(Carbamidomethyl)	0	0	0.005749	2.64672	3	1424.77	-0.933558	42.4801	0
	High	MGGMVSFR	1	12	12	Q13085;Q13085-2;Q13085-3;Q13085-4;P11497;P11497-2;Q9TTS3;Q5SWU9;Q5SWU9-2;Q28559;Q28559-2;Q28559-3		0	0	0.000818	2.63473	2	884.411	-0.461079	45.056	0
	High	QVLIASHLPSYELR	2	11	11	Q13085;Q13085-2;Q13085-3;Q13085-4;Q9TTS3;E9Q4Z2;Q5SWU9;Q5SWU9-2;Q28559;Q28559-2;Q28559-3		0	0	4.724e-05	2.58723	2	1625.9	0.242011	50.104	0
	High	EGSLSPASVGSDTLSDLGISSLQDGLALHIR	2	2	2	Q13085;Q13085-4		0	0	7.508e-06	2.52201	4	3095.59	0.056479	65.3167	0
	High	LGGIPVGVVAVETR	1	12	12	Q13085;Q13085-2;Q13085-3;Q13085-4;P11497;P11497-2;Q9TTS3;Q5SWU9;Q5SWU9-2;Q28559;Q28559-2;Q28559-3		0	0	0.001152	2.48133	2	1366.81	-0.0115962	51.6625	0
	High	DLAEWLEK	1	4	4	Q13085;Q13085-2;Q13085-3;Q13085-4		0	0	0.001015	2.466	2	1003.51	-0.762997	57.0302	0
	High	TFEDFVR	1	12	12	Q13085;Q13085-2;Q13085-3;Q13085-4;P11497;P11497-2;Q9TTS3;Q5SWU9;Q5SWU9-2;Q28559;Q28559-2;Q28559-3		0	0	0.003714	2.4568	2	913.441	-0.59858	47.6135	0
	High	TVELSIPADPANLDSEAK	2	10	10	Q13085;Q13085-2;Q13085-3;Q13085-4;Q9TTS3;Q5SWU9;Q5SWU9-2;Q28559;Q28559-2;Q28559-3		0	0	4.834e-06	2.41835	2	1869.94	0.406706	51.9293	0
	High	mGGMVSFR	3	12	12	Q13085;Q13085-2;Q13085-3;Q13085-4;P11497;P11497-2;Q9TTS3;Q5SWU9;Q5SWU9-2;Q28559;Q28559-2;Q28559-3	M1(Oxidation)	0	0	0.002128	2.40672	2	900.406	-1.10956	41.2743	0
	High	IIEFVPTK	1	8	8	Q13085;Q13085-2;Q13085-3;Q13085-4;P11497;P11497-2;Q5SWU9;Q5SWU9-2		0	0	0.002572	2.40465	2	946.56	-0.84109	46.824	0
	High	EGLPLMVFANWR	1	12	12	Q13085;Q13085-2;Q13085-3;Q13085-4;P11497;P11497-2;Q9TTS3;Q5SWU9;Q5SWU9-2;Q28559;Q28559-2;Q28559-3		0	0	0.003812	2.32355	2	1432.74	-0.598579	68.4649	0
	High	LGTPELSTAER	2	4	4	Q13085;Q13085-2;Q13085-3;Q13085-4		0	0	0.001356	2.2221	2	1173.61	0.276432	39.6303	0
	High	IDTGWLDR	1	11	11	Q13085;Q13085-2;Q13085-3;Q13085-4;P11497;P11497-2;Q5SWU9;Q5SWU9-2;Q28559;Q28559-2;Q28559-3		0	0	0.003589	2.16803	2	975.489	-0.54547	48.8291	0
	High	AIGIGAYLVR	1	16	16	E9Q4Z2;O00763;O00763-2;Q13085;Q13085-2;Q13085-3;Q13085-4;P11497;P11497-2;Q9TTS3;Q5SWU9;Q5SWU9-2;Q28559;Q28559-2;Q28559-3;O00763-3		0	0	0.0004209	2.14732	2	1032.62	-0.283478	53.9257	0
	High	EEGIGPENLR	2	4	4	Q13085;Q13085-2;Q13085-3;Q13085-4		0	0	0.004448	2.12403	2	1113.55	-0.133783	41.7608	0
	High	MHLYLGAAK	1	16	16	O00763;O00763-2;Q13085;Q13085-2;Q13085-3;Q13085-4;P11497;P11497-2;Q9TTS3;E9Q4Z2;Q5SWU9;Q5SWU9-2;Q28559;Q28559-2;Q28559-3;O00763-3		0	0	0.002528	2.05636	2	1003.54	-0.462669	42.0673	0
	High	IGLAEEIR	2	12	12	Q13085;Q13085-2;Q13085-3;Q13085-4;P11497;P11497-2;Q9TTS3;Q5SWU9;Q5SWU9-2;Q28559;Q28559-2;Q28559-3		0	0	0.004086	2.05617	2	900.514	-0.904572	44.1347	0
	High	NLLVTmLIDQLcGR	1	12	12	Q13085;Q13085-2;Q13085-3;Q13085-4;P11497;P11497-2;Q9TTS3;Q5SWU9;Q5SWU9-2;Q28559;Q28559-2;Q28559-3	M6(Oxidation); C12(Carbamidomethyl)	0	0	0.001066	1.81737	2	1661.87	2.04177	69.122	0
	High	YLYLTPQDYK	2	12	12	Q13085;Q13085-2;Q13085-3;Q13085-4;P11497;P11497-2;Q9TTS3;Q5SWU9;Q5SWU9-2;Q28559;Q28559-2;Q28559-3		0	0.001	0.007688	2.98886	2	1303.66	0.012772	50.0139	0
	High	SLVQANPEVAmDSIIHMTQHISPTQR	1	4	4	Q13085;Q13085-2;Q13085-3;Q13085-4	M11(Oxidation)	0	0.001	0.01269	2.93318	3	2919.45	0.445651	62.096	0
	High	QGPLHGMLINTPYVTK	1	12	12	Q13085;Q13085-2;Q13085-3;Q13085-4;P11497;P11497-2;Q9TTS3;Q5SWU9;Q5SWU9-2;Q28559;Q28559-2;Q28559-3		0	0.001	0.008758	2.90337	3	1768.94	-1.08085	49.8257	0
	High	KQVNYEVDR	1	4	4	Q13085;Q13085-2;Q13085-3;Q13085-4		0	0.001	0.008326	2.55447	2	1150.58	-0.65455	30.8636	1
	High	IYVSANSGAR	1	4	4	Q13085;Q13085-2;Q13085-3;Q13085-4		0	0.001	0.01346	2.39796	2	1037.54	-0.655916	32.6227	0
	High	HSDLVTK	1	12	12	Q13085;Q13085-2;Q13085-3;Q13085-4;P11497;P11497-2;Q9TTS3;Q5SWU9;Q5SWU9-2;Q28559;Q28559-2;Q28559-3		0	0.001	0.01066	2.23878	2	799.43	-1.11587	25.5629	0
	High	AVVMDLLR	1	12	12	Q13085;Q13085-2;Q13085-3;Q13085-4;P11497;P11497-2;Q9TTS3;Q5SWU9;Q5SWU9-2;Q28559;Q28559-2;Q28559-3		0	0.001	0.01909	2.06448	2	916.528	-0.0898538	53.435	0
	High	GVISDILDWK	1	4	4	Q13085;Q13085-2;Q13085-3;Q13085-4		0	0.001	0.006652	1.97221	2	1145.62	-0.849389	64.2662	0
	High	ENDPSVmR	1	8	8	Q13085;Q13085-2;Q13085-3;Q13085-4;P11497;P11497-2;Q5SWU9;Q5SWU9-2	M7(Oxidation)	0	0.001	0.0125	1.90613	2	963.419	-0.681056	31.6603	0
	High	QVNYEVDR	1	4	4	Q13085;Q13085-2;Q13085-3;Q13085-4		0	0.001	0.01297	1.83386	2	1022.49	-0.796931	34.4365	0
	High	AVVmDLLR	2	12	12	Q13085;Q13085-2;Q13085-3;Q13085-4;P11497;P11497-2;Q9TTS3;Q5SWU9;Q5SWU9-2;Q28559;Q28559-2;Q28559-3	M4(Oxidation)	0	0.001	0.01351	1.77404	2	932.523	-0.591463	53.308	0
	High	ANAEYIK	1	16	16	O00763;O00763-2;Q13085;Q13085-2;Q13085-3;Q13085-4;P11497;P11497-2;Q9TTS3;E9Q4Z2;Q5SWU9;Q5SWU9-2;Q28559;Q28559-2;Q28559-3;O00763-3		0	0.002	0.02434	2.67836	2	808.419	-0.908252	31.1975	0
	High	SVHSSVPLLNSK	1	6	6	Q13085;Q13085-2;Q13085-3;Q13085-4;Q5SWU9;Q5SWU9-2		0	0.002	0.02469	2.40668	2	1267.7	-0.219601	39.4805	0
	High	NGIAFmGPPSQAmWALGDK	1	12	12	Q13085;Q13085-2;Q13085-3;Q13085-4;P11497;P11497-2;Q9TTS3;Q5SWU9;Q5SWU9-2;Q28559;Q28559-2;Q28559-3	M6(Oxidation); M13(Oxidation)	0	0.003	0.03285	1.83813	2	2022.94	-0.236192	61.8941	0
	High	EMAQYASNITSVLcQFPSQQIANILDSHAATLNR	1	12	12	Q13085;Q13085-2;Q13085-3;Q13085-4;P11497;P11497-2;Q9TTS3;Q5SWU9;Q5SWU9-2;Q28559;Q28559-2;Q28559-3	C14(Carbamidomethyl)	0	0.005	0.03696	3.00145	3	3791.87	5.85968	69.8322	0
	High	LAAmFR	1	8	8	Q13085;Q13085-2;Q13085-3;Q13085-4;P11497;P11497-2;Q5SWU9;Q5SWU9-2	M4(Oxidation)	0	0.005	0.04259	2.04573	2	724.381	-0.275168	43.24	0
	High	ENDPSVMR	1	8	8	Q13085;Q13085-2;Q13085-3;Q13085-4;P11497;P11497-2;Q5SWU9;Q5SWU9-2		0	0.005	0.04071	1.94942	2	947.424	-0.905962	31.4498	0
	High	IIEEAPATIATPAVFEHMEQcAVK	1	4	4	Q13085;Q13085-2;Q13085-3;Q13085-4	C21(Carbamidomethyl)	0	0.005	0.0399	1.65118	3	2655.31	-1.23946	57.1677	0
	High	ATLVDHGIR	2	4	4	Q13085;Q13085-2;Q13085-3;Q13085-4		0	0.006	0.05742	1.9941	2	981.547	-0.555853	34.6914	0
	High	mQLDNPSK	1	12	12	Q13085;Q13085-2;Q13085-3;Q13085-4;P11497;P11497-2;Q9TTS3;Q5SWU9;Q5SWU9-2;Q28559;Q28559-2;Q28559-3	M1(Oxidation)	0	0.007	0.06772	2.02869	2	948.444	-1.42957	27.7346	0
	High	TFFYWR	1	13	13	Q13085;Q13085-2;Q13085-3;Q13085-4;P11497;P11497-2;Q9TTS3;E9Q4Z2;Q5SWU9;Q5SWU9-2;Q28559;Q28559-2;Q28559-3		0	0.007	0.0705	1.96321	2	919.446	-0.164066	56.4962	0
	High	HMEMYADR	2	12	12	Q13085;Q13085-2;Q13085-3;Q13085-4;P11497;P11497-2;Q9TTS3;Q5SWU9;Q5SWU9-2;Q28559;Q28559-2;Q28559-3		0	0.007	0.06268	1.37616	2	1052.43	-0.79358	34.1277	0
	High	GNIPTLNR	1	11	11	Q13085;Q13085-2;Q13085-3;Q13085-4;P11497;Q9TTS3;Q5SWU9;Q5SWU9-2;Q28559;Q28559-2;Q28559-3		0	0.008	0.08697	1.8585	2	884.496	1.28658	38.3607	0
	High	EFTQQNK	1	12	12	Q13085;Q13085-2;Q13085-3;Q13085-4;P11497;P11497-2;Q9TTS3;Q5SWU9;Q5SWU9-2;Q28559;Q28559-2;Q28559-3		0	0.009	0.1024	1.94183	2	894.431	-0.858164	25.8136	0
	High	LDLLEEK	1	5	5	Q13085;Q13085-4;Q9TTS3;Q28559;Q28559-3		0	0.009	0.09976	1.81231	2	859.477	-0.013828	45.4959	0
	High	NFDLTAIPcANHK	1	12	12	Q13085;Q13085-2;Q13085-3;Q13085-4;P11497;P11497-2;Q9TTS3;Q5SWU9;Q5SWU9-2;Q28559;Q28559-2;Q28559-3	C9(Carbamidomethyl)	0	0.009	0.1068	1.45563	3	1500.72	-1.4583	47.6096	0
	High	cVFALR	1	12	12	Q13085;Q13085-2;Q13085-3;Q13085-4;P11497;P11497-2;Q9TTS3;Q5SWU9;Q5SWU9-2;Q28559;Q28559-2;Q28559-3	C1(Carbamidomethyl)	0	0.009	0.09899	1.45303	2	765.407	-0.484891	45.6854	0
	Medium	mHLYLGAAK	2	16	16	O00763;O00763-2;Q13085;Q13085-2;Q13085-3;Q13085-4;P11497;P11497-2;Q9TTS3;E9Q4Z2;Q5SWU9;Q5SWU9-2;Q28559;Q28559-2;Q28559-3;O00763-3	M1(Oxidation)	0	0.01	0.1108	1.71093	2	1019.53	-0.376829	42.2697	0
	Medium	SPEYPEGR	2	4	4	Q13085;Q13085-2;Q13085-3;Q13085-4		0	0.012	0.1378	1.94952	2	934.426	-0.937	31.1545	0
	Medium	AYVWDNNK	1	12	12	Q13085;Q13085-2;Q13085-3;Q13085-4;P11497;P11497-2;Q9TTS3;Q5SWU9;Q5SWU9-2;Q28559;Q28559-2;Q28559-3		0	0.013	0.1435	2.01198	2	1009.47	-0.361604	41.3793	0
	Medium	VKDWVER	1	9	9	Q13085;Q13085-2;Q13085-3;Q13085-4;P11497;P11497-2;Q9TTS3;Q5SWU9;Q5SWU9-2		0	0.018	0.1726	2.16685	2	931.498	-1.79163	34.7396	1
	Medium	GHVIAAR	1	16	16	O00763;O00763-2;Q13085;Q13085-2;Q13085-3;Q13085-4;P11497;P11497-2;Q9TTS3;E9Q4Z2;Q5SWU9;Q5SWU9-2;Q28559;Q28559-2;Q28559-3;O00763-3		0	0.02	0.1773	1.66605	2	723.426	0.00233524	25.6526	0
	Medium	DKFEEDR	3	12	12	Q13085;Q13085-2;Q13085-3;Q13085-4;P11497;P11497-2;Q9TTS3;Q5SWU9;Q5SWU9-2;Q28559;Q28559-2;Q28559-3		0	0.022	0.1953	1.62369	2	938.42	-2.03435	27.2554	1
	Medium	ITDIIGK	1	12	12	Q13085;Q13085-2;Q13085-3;Q13085-4;P11497;P11497-2;Q9TTS3;Q5SWU9;Q5SWU9-2;Q28559;Q28559-2;Q28559-3		0	0.024	0.2078	1.34034	2	759.461	-0.340072	38.7889	0
	Medium	VLQAELK	1	12	12	Q13085;Q13085-2;Q13085-3;Q13085-4;P11497;P11497-2;Q9TTS3;Q5SWU9;Q5SWU9-2;Q28559;Q28559-2;Q28559-3		0	0.025	0.2179	1.92876	2	800.487	-0.932257	35.9492	0
	Medium	DMYDQVLK	1	15	15	O00763;O00763-2;Q13085;Q13085-2;Q13085-3;Q13085-4;P11497;P11497-2;Q9TTS3;Q5SWU9;Q5SWU9-2;Q28559;Q28559-2;Q28559-3;O00763-3		0	0.025	0.2155	1.80452	2	1011.48	-0.348528	46.3972	0
	Medium	DmYDQVLK	1	15	15	O00763;O00763-2;Q13085;Q13085-2;Q13085-3;Q13085-4;P11497;P11497-2;Q9TTS3;Q5SWU9;Q5SWU9-2;Q28559;Q28559-2;Q28559-3;O00763-3	M2(Oxidation)	0	0.028	0.2379	1.67167	2	1027.48	-0.859158	46.2725	0
	Medium	HMEmYADR	2	12	12	Q13085;Q13085-2;Q13085-3;Q13085-4;P11497;P11497-2;Q9TTS3;Q5SWU9;Q5SWU9-2;Q28559;Q28559-2;Q28559-3	M4(Oxidation)	0	0.031	0.2593	1.63358	2	1068.42	-1.16372	33.5341	0
	Medium	LTFLVAQK	1	12	12	Q13085;Q13085-2;Q13085-3;Q13085-4;P11497;P11497-2;Q9TTS3;Q5SWU9;Q5SWU9-2;Q28559;Q28559-2;Q28559-3		0	0.035	0.2941	1.96364	2	919.561	-0.0299163	48.1688	0
	Medium	DYVLK	1	19	19	Q13085;Q13085-2;Q13085-3;Q13085-4;Q9BUP3;Q9BUP3-3;P11497;P11497-2;Q9TTS3;Q505D1;Q5SWU9;Q5SWU9-2;Q9Z2G9;Q28559;A1YER2;A1YFX9;A2T7G9;Q28559-2;Q28559-3		0	0.038	0.3229	1.66733	2	637.355	-0.277744	36.2458	0
	Medium	LPELLLK	1	12	12	Q13085;Q13085-2;Q13085-3;Q13085-4;P11497;P11497-2;Q9TTS3;Q5SWU9;Q5SWU9-2;Q28559;Q28559-2;Q28559-3		0	0.041	0.3504	2.05816	2	825.544	-0.12377	51.8078	0
	Medium	LLLEDLVK	1	12	12	Q13085;Q13085-2;Q13085-3;Q13085-4;P11497;P11497-2;Q9TTS3;Q5SWU9;Q5SWU9-2;Q28559;Q28559-2;Q28559-3		0	0.043	0.3628	1.82255	2	942.586	-0.688483	57.0266	0
	Medium	MQLDNPSK	1	12	12	Q13085;Q13085-2;Q13085-3;Q13085-4;P11497;P11497-2;Q9TTS3;Q5SWU9;Q5SWU9-2;Q28559;Q28559-2;Q28559-3		0	0.045	0.3765	1.58871	2	932.449	-1.27819	33.4118	0
Q13085-2	Isoform 2 of Acetyl-CoA carboxylase 1 OS=Homo sapiens OX=9606 GN=ACACA - [ACACA_HUMAN]	591.786	56.25	1	0	106	209	2288	259.521	6.58057
	A2	Sequence	# PSMs	# Proteins	# Protein Groups	Protein Group Accessions	Modifications	ΔCn	q-Value	PEP	XCorr	Charge	MH+ [Da]	ΔM [ppm]	RT [min]	# Missed Cleavages
	High	IHNANPELTDGQIQAMLR	2	10	10	Q13085;Q13085-2;Q13085-3;Q13085-4;Q9TTS3;Q5SWU9;Q5SWU9-2;Q28559;Q28559-2;Q28559-3		0	0	4.569e-12	6.23936	3	2021.02	-0.0458941	51.0002	0
	High	RIPVQAVWAGWGHASENPK	1	16	16	O00763;O00763-2;Q13085;Q13085-2;Q13085-3;Q13085-4;P11497;P11497-2;Q9TTS3;E9Q4Z2;Q5SWU9;Q5SWU9-2;Q28559;Q28559-2;Q28559-3;O00763-3		0	0	5.179e-12	5.93032	3	2103.09	-0.41547	50.4848	1
	High	TLRDPSLPLLELQDImTSVSGR	1	12	12	Q13085;Q13085-2;Q13085-3;Q13085-4;P11497;P11497-2;Q9TTS3;Q5SWU9;Q5SWU9-2;Q28559;Q28559-2;Q28559-3	M16(Oxidation)	0	0	5.937e-07	5.60486	3	2457.3	-0.804308	70.6855	1
	High	LLLEAMDELEVAFNNTNVR	1	12	12	Q13085;Q13085-2;Q13085-3;Q13085-4;P11497;P11497-2;Q9TTS3;Q5SWU9;Q5SWU9-2;Q28559;Q28559-2;Q28559-3		0	0	1.022e-11	5.44795	2	2191.11	0.12585	71.5013	0
	High	GQVLPAHTLLNTVDVELIYEGVK	2	4	4	Q13085;Q13085-2;Q13085-3;Q13085-4		0	0	1.528e-06	5.30673	3	2508.37	-0.355622	63.077	0
	High	EVFFMNTQSIVQLVQR	1	13	13	Q13085;Q13085-2;Q13085-3;Q13085-4;P11497;P11497-2;Q9TTS3;E9Q4Z2;Q5SWU9;Q5SWU9-2;Q28559;Q28559-2;Q28559-3		0	0	8.962e-11	5.2535	2	1939.01	-2.77703	65.2609	0
	High	IHNANPELTDGQIQAmLR	2	10	10	Q13085;Q13085-2;Q13085-3;Q13085-4;Q9TTS3;Q5SWU9;Q5SWU9-2;Q28559;Q28559-2;Q28559-3	M16(Oxidation)	0	0	2.635e-12	5.12583	3	2037.02	-0.0960921	51.0645	0
	High	TIQVENSHLILTGAGALNK	3	12	12	Q13085;Q13085-2;Q13085-3;Q13085-4;P11497;P11497-2;Q9TTS3;Q5SWU9;Q5SWU9-2;Q28559;Q28559-2;Q28559-3		0	0	5.756e-12	5.07178	2	1979.1	1.59727	49.6069	0
	High	EVFFmNTQSIVQLVQR	2	13	13	Q13085;Q13085-2;Q13085-3;Q13085-4;P11497;P11497-2;Q9TTS3;E9Q4Z2;Q5SWU9;Q5SWU9-2;Q28559;Q28559-2;Q28559-3	M5(Oxidation)	0	0	4.643e-10	5.0492	2	1955	-1.58941	65.3086	0
	High	TLRDPSLPLLELQDIMTSVSGR	5	12	12	Q13085;Q13085-2;Q13085-3;Q13085-4;P11497;P11497-2;Q9TTS3;Q5SWU9;Q5SWU9-2;Q28559;Q28559-2;Q28559-3		0	0	5.837e-06	4.84679	3	2441.31	1.4077	70.9987	1
	High	FQAQSLGTTYIYDIPEMFR	3	12	12	Q13085;Q13085-2;Q13085-3;Q13085-4;P11497;P11497-2;Q9TTS3;Q5SWU9;Q5SWU9-2;Q28559;Q28559-2;Q28559-3		0	0	2.622e-09	4.83403	2	2280.09	-3.84494	67.0501	0
	High	MMYGVSPWGDSPIDFEDSAHVPcPR	2	4	4	Q13085;Q13085-2;Q13085-3;Q13085-4	C23(Carbamidomethyl)	0	0	5.317e-09	4.66426	3	2850.23	-1.74312	59.1552	0
	High	IIQQAGQVWFPDSAFK	2	12	12	Q13085;Q13085-2;Q13085-3;Q13085-4;P11497;P11497-2;Q9TTS3;Q5SWU9;Q5SWU9-2;Q28559;Q28559-2;Q28559-3		0	0	4.97e-10	4.59155	2	1834.95	-0.506715	57.7821	0
	High	VSALNSVHcEHVEDEGESR	3	12	12	Q13085;Q13085-2;Q13085-3;Q13085-4;P11497;P11497-2;Q9TTS3;Q5SWU9;Q5SWU9-2;Q28559;Q28559-2;Q28559-3	C9(Carbamidomethyl)	0	0	1.087e-08	4.57907	3	2153.95	-0.127734	35.7059	0
	High	FQAQSLGTTYIYDIPEmFR	3	12	12	Q13085;Q13085-2;Q13085-3;Q13085-4;P11497;P11497-2;Q9TTS3;Q5SWU9;Q5SWU9-2;Q28559;Q28559-2;Q28559-3	M17(Oxidation)	0	0	8.173e-10	4.55214	2	2296.09	-3.94276	67.11	0
	High	NGIAFMGPPSQAMWALGDK	1	12	12	Q13085;Q13085-2;Q13085-3;Q13085-4;P11497;P11497-2;Q9TTS3;Q5SWU9;Q5SWU9-2;Q28559;Q28559-2;Q28559-3		0	0	3.249e-08	4.5509	2	1990.95	-0.504406	61.7834	0
	High	EmAQYASNITSVLcQFPSQQIANILDSHAATLNR	1	12	12	Q13085;Q13085-2;Q13085-3;Q13085-4;P11497;P11497-2;Q9TTS3;Q5SWU9;Q5SWU9-2;Q28559;Q28559-2;Q28559-3	M2(Oxidation); C14(Carbamidomethyl)	0	0	1.337e-06	4.51494	3	3807.85	1.81688	69.9085	0
	High	DPSLPLLELQDIMTSVSGR	1	12	12	Q13085;Q13085-2;Q13085-3;Q13085-4;P11497;P11497-2;Q9TTS3;Q5SWU9;Q5SWU9-2;Q28559;Q28559-2;Q28559-3		0	0	4.436e-11	4.40658	2	2071.07	0.202402	73.2648	0
	High	DPSLPLLELQDImTSVSGR	3	12	12	Q13085;Q13085-2;Q13085-3;Q13085-4;P11497;P11497-2;Q9TTS3;Q5SWU9;Q5SWU9-2;Q28559;Q28559-2;Q28559-3	M13(Oxidation)	0	0	3.799e-09	4.38507	2	2087.07	1.4675	73.2737	0
	High	AYVWDNNKDLAEWLEK	1	4	4	Q13085;Q13085-2;Q13085-3;Q13085-4		0	0	6.907e-06	4.30121	3	1993.97	0.238337	59.2386	1
	High	LPGGNEIGMVAWK	1	12	12	Q13085;Q13085-2;Q13085-3;Q13085-4;P11497;P11497-2;Q9TTS3;Q5SWU9;Q5SWU9-2;Q28559;Q28559-2;Q28559-3		0	0	2.314e-07	4.27355	2	1371.71	-0.0812101	53.4384	0
	High	AYIAYELNSVQHR	1	12	12	Q13085;Q13085-2;Q13085-3;Q13085-4;P11497;P11497-2;Q9TTS3;Q5SWU9;Q5SWU9-2;Q28559;Q28559-2;Q28559-3		0	0	1.37e-07	4.20462	2	1563.79	0.142139	45.7725	0
	High	QLTEEDGVHSVIEENIK	2	4	4	Q13085;Q13085-2;Q13085-3;Q13085-4		0	0	7.268e-09	4.18078	2	1939.96	1.34807	46.9853	0
	High	LPGGNEIGmVAWK	2	12	12	Q13085;Q13085-2;Q13085-3;Q13085-4;P11497;P11497-2;Q9TTS3;Q5SWU9;Q5SWU9-2;Q28559;Q28559-2;Q28559-3	M9(Oxidation)	0	0	6.566e-06	4.08883	2	1387.7	-2.22169	53.474	0
	High	IPVQAVWAGWGHASENPK	2	16	16	O00763;O00763-2;Q13085;Q13085-2;Q13085-3;Q13085-4;P11497;P11497-2;Q9TTS3;E9Q4Z2;Q5SWU9;Q5SWU9-2;Q28559;Q28559-2;Q28559-3;O00763-3		0	0	1.839e-09	4.07696	3	1946.99	-0.519312	53.101	0
	High	DVDDGLQAAEEVGYPVMIK	2	4	4	Q13085;Q13085-2;Q13085-3;Q13085-4		0.0025	0	7.06e-07	4.01458	2	2048.98	-0.211247	58.1769	0
	High	VNNADDFPNLFR	1	12	12	Q13085;Q13085-2;Q13085-3;Q13085-4;P11497;P11497-2;Q9TTS3;Q5SWU9;Q5SWU9-2;Q28559;Q28559-2;Q28559-3		0	0	5.895e-07	3.98956	2	1421.68	-1.22851	55.8185	0
	High	VETQFQNGHYDK	3	12	12	Q13085;Q13085-2;Q13085-3;Q13085-4;P11497;P11497-2;Q9TTS3;Q5SWU9;Q5SWU9-2;Q28559;Q28559-2;Q28559-3		0	0	0.0002262	3.93365	2	1465.67	-1.31171	33.4961	0
	High	VQQAELHTGSLPR	5	8	8	Q13085;Q13085-2;Q13085-3;Q13085-4;Q9TTS3;Q28559;Q28559-2;Q28559-3		0	0	9.869e-08	3.86782	2	1435.76	-0.22366	37.0266	0
	High	DFTVASPAEFVTR	2	16	16	O00763;O00763-2;Q13085;Q13085-2;Q13085-3;Q13085-4;P11497;P11497-2;Q9TTS3;E9Q4Z2;Q5SWU9;Q5SWU9-2;Q28559;Q28559-2;Q28559-3;O00763-3		0	0	1.716e-06	3.77396	2	1439.72	-0.841604	55.4958	0
	High	EEAISNmVVALK	2	16	16	O00763;O00763-2;Q13085;Q13085-2;Q13085-3;Q13085-4;P11497;P11497-2;Q9TTS3;E9Q4Z2;Q5SWU9;Q5SWU9-2;Q28559;Q28559-2;Q28559-3;O00763-3	M7(Oxidation)	0	0	1.437e-05	3.73546	2	1319.69	-0.506978	52.6414	0
	High	TDcNHIFLNFVPTVIMDPSK	2	12	12	Q13085;Q13085-2;Q13085-3;Q13085-4;P11497;P11497-2;Q9TTS3;Q5SWU9;Q5SWU9-2;Q28559;Q28559-2;Q28559-3	C3(Carbamidomethyl)	0	0	5.949e-07	3.65484	2	2348.14	0.602418	63.6382	0
	High	IGSFGPQEDLLFLR	2	12	12	Q13085;Q13085-2;Q13085-3;Q13085-4;P11497;P11497-2;Q9TTS3;Q5SWU9;Q5SWU9-2;Q28559;Q28559-2;Q28559-3		0	0	1.692e-06	3.55875	2	1591.85	-0.692242	63.3409	0
	High	EASFEYLQNEGER	5	16	16	O00763;O00763-2;Q13085;Q13085-2;Q13085-3;Q13085-4;P11497;P11497-2;Q9TTS3;E9Q4Z2;Q5SWU9;Q5SWU9-2;Q28559;Q28559-2;Q28559-3;O00763-3		0	0	6.771e-07	3.54785	2	1571.7	0.162922	46.163	0
	High	ITDIIGKEEGIGPENLR	2	4	4	Q13085;Q13085-2;Q13085-3;Q13085-4		0	0	5.008e-07	3.5092	2	1854	-0.366749	48.6407	1
	High	HMFHVAWVDPEDPYK	1	10	10	Q13085;Q13085-2;Q13085-3;Q13085-4;Q9TTS3;Q5SWU9;Q5SWU9-2;Q28559;Q28559-2;Q28559-3		0	0	1.241e-05	3.48745	3	1870.86	-0.425638	51.4807	0
	High	HmFHVAWVDPEDPYK	1	10	10	Q13085;Q13085-2;Q13085-3;Q13085-4;Q9TTS3;Q5SWU9;Q5SWU9-2;Q28559;Q28559-2;Q28559-3	M2(Oxidation)	0	0	5.645e-06	3.474	3	1886.85	0.00860229	51.617	0
	High	DEPIHILNVAIK	2	12	12	Q13085;Q13085-2;Q13085-3;Q13085-4;P11497;P11497-2;Q9TTS3;Q5SWU9;Q5SWU9-2;Q28559;Q28559-2;Q28559-3		0	0	0.002298	3.42784	2	1361.78	-0.310909	52.7732	0
	High	EccQPVLVYIPPQAELR	1	4	4	Q13085;Q13085-2;Q13085-3;Q13085-4	C2(Carbamidomethyl); C3(Carbamidomethyl)	0	0	1.487e-07	3.42412	2	2072.03	1.12602	55.7788	0
	High	KVNNADDFPNLFR	3	12	12	Q13085;Q13085-2;Q13085-3;Q13085-4;P11497;P11497-2;Q9TTS3;Q5SWU9;Q5SWU9-2;Q28559;Q28559-2;Q28559-3		0	0	8.02e-05	3.41094	2	1549.77	-1.36282	51.8113	1
	High	ITSENPDEGFKPSSGTVQELNFR	2	16	16	O00763;O00763-2;Q13085;Q13085-2;Q13085-3;Q13085-4;P11497;P11497-2;Q9TTS3;E9Q4Z2;Q5SWU9;Q5SWU9-2;Q28559;Q28559-2;Q28559-3;O00763-3		0	0	1.854e-06	3.40635	3	2552.22	-0.612654	49.3678	0
	High	SDMNTVLNYIFSHAQVTK	1	11	11	Q13085;Q13085-2;Q13085-3;Q13085-4;P11497;P11497-2;Q5SWU9;Q5SWU9-2;Q28559;Q28559-2;Q28559-3		0	0	0.004288	3.33605	2	2068.02	2.01758	66.5513	0
	High	VDWQENDFSK	2	8	8	Q13085;Q13085-2;Q13085-3;Q13085-4;P11497;P11497-2;Q5SWU9;Q5SWU9-2		0	0	6.346e-05	3.32534	2	1267.56	-0.195558	45.1771	0
	High	FVVmVTPEDLK	3	16	16	O00763;O00763-2;Q13085;Q13085-2;Q13085-3;Q13085-4;P11497;P11497-2;Q9TTS3;E9Q4Z2;Q5SWU9;Q5SWU9-2;Q28559;Q28559-2;Q28559-3;O00763-3	M4(Oxidation)	0	0	0.0001182	3.274	2	1293.68	-0.680135	54.1929	0
	High	EEFLIPIYHQVAVQFADLHDTPGR	1	12	12	Q9TTS3;Q28559;Q28559-2;Q28559-3;Q13085;Q13085-2;Q13085-3;Q13085-4;P11497;P11497-2;Q5SWU9;Q5SWU9-2		0	0	0.0001092	3.25657	3	2795.42	0.547646	64.0467	0
	High	HLEVQILADQYGNAISLFGR	1	12	12	Q13085;Q13085-2;Q13085-3;Q13085-4;P11497;P11497-2;Q9TTS3;Q5SWU9;Q5SWU9-2;Q28559;Q28559-2;Q28559-3		0	0	0.0002597	3.22079	3	2244.17	-1.55563	63.715	0
	High	SDmNTVLNYIFSHAQVTK	1	11	11	Q13085;Q13085-2;Q13085-3;Q13085-4;P11497;P11497-2;Q5SWU9;Q5SWU9-2;Q28559;Q28559-2;Q28559-3	M3(Oxidation)	0	0	0.001435	3.21557	3	2084.01	-0.894647	66.7211	0
	High	DIIVIGNDITYR	2	10	10	Q13085;Q13085-2;Q13085-3;Q13085-4;Q9TTS3;Q5SWU9;Q5SWU9-2;Q28559;Q28559-2;Q28559-3		0	0	1.049e-05	3.21476	2	1391.75	-0.163933	54.8153	0
	High	VEVGTEVTDYR	1	12	12	Q13085;Q13085-2;Q13085-3;Q13085-4;P11497;P11497-2;Q9TTS3;Q5SWU9;Q5SWU9-2;Q28559;Q28559-2;Q28559-3		0	0	0.0001603	3.17478	2	1267.62	-0.0146915	41.7495	0
	High	QGPLHGmLINTPYVTK	1	12	12	Q13085;Q13085-2;Q13085-3;Q13085-4;P11497;P11497-2;Q9TTS3;Q5SWU9;Q5SWU9-2;Q28559;Q28559-2;Q28559-3	M7(Oxidation)	0	0	0.0005491	3.13405	3	1784.94	-0.410772	49.923	0
	High	EEAISNMVVALK	1	16	16	O00763;O00763-2;Q13085;Q13085-2;Q13085-3;Q13085-4;P11497;P11497-2;Q9TTS3;E9Q4Z2;Q5SWU9;Q5SWU9-2;Q28559;Q28559-2;Q28559-3;O00763-3		0	0	2.452e-05	3.12498	2	1303.69	-0.29375	52.5598	0
	High	IASSIVAQTAGIPTLPWSGSGLR	2	8	8	Q13085;Q13085-2;Q13085-3;Q13085-4;P11497;P11497-2;Q5SWU9;Q5SWU9-2		0	0	0.0009158	3.10346	3	2282.25	-0.356838	61.0729	0
	High	LLETESFQMNR	1	4	4	Q13085;Q13085-2;Q13085-3;Q13085-4		0	0	1.927e-05	3.10095	2	1367.66	0.238381	46.9587	0
	High	MADHYVPVPGGPNNNNYANVELILDIAK	2	7	7	Q13085;Q13085-2;Q13085-3;Q13085-4;Q9TTS3;Q5SWU9;Q5SWU9-2		0	0	0.000842	3.09087	3	3038.52	3.90456	62.2483	0
	High	VLIANNGIAAVK	1	16	16	O00763;O00763-2;Q13085;Q13085-2;Q13085-3;Q13085-4;P11497;P11497-2;Q9TTS3;E9Q4Z2;Q5SWU9;Q5SWU9-2;Q28559;Q28559-2;Q28559-3;O00763-3		0	0	0.0006171	3.07377	2	1182.72	-0.0378085	44.0729	0
	High	QVQAEVPGSPIFVmR	2	12	12	Q13085;Q13085-2;Q13085-3;Q13085-4;P11497;P11497-2;Q9TTS3;Q5SWU9;Q5SWU9-2;Q28559;Q28559-2;Q28559-3	M14(Oxidation)	0	0	1.063e-05	3.03865	2	1673.87	-0.338773	54.3693	0
	High	GSVLEPEGTVEIK	2	12	12	Q13085;Q13085-2;Q13085-3;Q13085-4;P11497;P11497-2;Q9TTS3;Q5SWU9;Q5SWU9-2;Q28559;Q28559-2;Q28559-3		0	0	9.367e-06	3.00953	2	1357.72	-0.371738	45.5015	0
	High	ILNVPQELYEK	1	8	8	Q13085;Q13085-2;Q13085-3;Q13085-4;Q9TTS3;Q28559;Q28559-2;Q28559-3		0	0	6.588e-05	2.99794	2	1345.74	-0.625783	50.4086	0
	High	GGSWVVIDSSINPR	1	4	4	Q13085;Q13085-2;Q13085-3;Q13085-4		0	0	0.0001509	2.92495	2	1486.76	-0.903907	52.5134	0
	High	DVDDGLQAAEEVGYPVmIK	1	4	4	Q13085;Q13085-2;Q13085-3;Q13085-4	M17(Oxidation)	0	0	1.146e-05	2.87747	2	2064.98	-1.41222	55.0005	0
	High	SSMSGLHLVK	2	11	11	Q13085;Q13085-2;Q13085-4;P11497;P11497-2;Q9TTS3;Q5SWU9;Q5SWU9-2;Q28559;Q28559-2;Q28559-3		0	0	0.00382	2.82973	2	1058.56	-3.23787	40.2754	0
	High	FGAYIVDGLR	3	16	16	O00763;O00763-2;Q13085;Q13085-2;Q13085-3;Q13085-4;P11497;P11497-2;Q9TTS3;E9Q4Z2;Q5SWU9;Q5SWU9-2;Q28559;Q28559-2;Q28559-3;O00763-3		0	0	0.0003656	2.82523	2	1110.59	-0.646359	52.7987	0
	High	WSYEMFR	1	12	12	Q13085;Q13085-2;Q13085-3;Q13085-4;P11497;P11497-2;Q9TTS3;Q5SWU9;Q5SWU9-2;Q28559;Q28559-2;Q28559-3		0	0	0.001374	2.81865	2	1018.44	-0.214491	53.9649	0
	High	TAQIMFQAYGDK	1	12	12	Q13085;Q13085-2;Q13085-3;Q13085-4;P11497;P11497-2;Q9TTS3;Q5SWU9;Q5SWU9-2;Q28559;Q28559-2;Q28559-3		0	0	0.005688	2.75813	2	1372.66	-0.146891	47.8665	0
	High	EGLPLmVFANWR	2	12	12	Q13085;Q13085-2;Q13085-3;Q13085-4;P11497;P11497-2;Q9TTS3;Q5SWU9;Q5SWU9-2;Q28559;Q28559-2;Q28559-3	M6(Oxidation)	0	0	3.323e-05	2.73744	2	1448.74	0.895749	68.5003	0
	High	FVVMVTPEDLK	2	16	16	O00763;O00763-2;Q13085;Q13085-2;Q13085-3;Q13085-4;P11497;P11497-2;Q9TTS3;E9Q4Z2;Q5SWU9;Q5SWU9-2;Q28559;Q28559-2;Q28559-3;O00763-3		0	0	0.001192	2.73475	2	1277.68	0.777294	54.1269	0
	High	LLETESFQmNR	3	4	4	Q13085;Q13085-2;Q13085-3;Q13085-4	M9(Oxidation)	0	0	6.511e-05	2.73339	2	1383.66	-0.500478	47.0738	0
	High	SLVQANPEVAMDSIIHMTQHISPTQR	1	4	4	Q13085;Q13085-2;Q13085-3;Q13085-4		0	0	0.002393	2.72812	3	2903.45	0.483577	61.9965	0
	High	NSVSNFLHSLER	1	4	4	Q13085;Q13085-2;Q13085-3;Q13085-4		0	0	8.873e-05	2.70692	2	1402.71	0.727394	56.2405	0
	High	WFVEVEGTVK	1	12	12	Q13085;Q13085-2;Q13085-3;Q13085-4;P11497;P11497-2;Q9TTS3;Q5SWU9;Q5SWU9-2;Q28559;Q28559-2;Q28559-3		0	0	0.0006247	2.67954	2	1193.62	-2.34927	52.5521	0
	High	TTVEYLIK	1	12	12	Q13085;Q13085-2;Q13085-3;Q13085-4;P11497;P11497-2;Q9TTS3;Q5SWU9;Q5SWU9-2;Q28559;Q28559-2;Q28559-3		0	0	0.003262	2.66229	2	966.55	-0.574076	45.7539	0
	High	TAQImFQAYGDK	1	12	12	Q13085;Q13085-2;Q13085-3;Q13085-4;P11497;P11497-2;Q9TTS3;Q5SWU9;Q5SWU9-2;Q28559;Q28559-2;Q28559-3	M5(Oxidation)	0	0	0.0005217	2.65494	2	1388.65	-0.351222	47.8744	0
	High	QVQAEVPGSPIFVMR	3	12	12	Q13085;Q13085-2;Q13085-3;Q13085-4;P11497;P11497-2;Q9TTS3;Q5SWU9;Q5SWU9-2;Q28559;Q28559-2;Q28559-3		0	0	0.001218	2.64879	3	1657.87	-0.2144	54.5164	0
	High	RPGAALDPGcVLAK	2	12	12	P11497;P11497-2;Q9TTS3;Q5SWU9;Q5SWU9-2;Q28559;Q28559-2;Q28559-3;Q13085;Q13085-2;Q13085-3;Q13085-4	C10(Carbamidomethyl)	0	0	0.005749	2.64672	3	1424.77	-0.933558	42.4801	0
	High	MGGMVSFR	1	12	12	Q13085;Q13085-2;Q13085-3;Q13085-4;P11497;P11497-2;Q9TTS3;Q5SWU9;Q5SWU9-2;Q28559;Q28559-2;Q28559-3		0	0	0.000818	2.63473	2	884.411	-0.461079	45.056	0
	High	QVLIASHLPSYELR	2	11	11	Q13085;Q13085-2;Q13085-3;Q13085-4;Q9TTS3;E9Q4Z2;Q5SWU9;Q5SWU9-2;Q28559;Q28559-2;Q28559-3		0	0	4.724e-05	2.58723	2	1625.9	0.242011	50.104	0
	High	LGGIPVGVVAVETR	1	12	12	Q13085;Q13085-2;Q13085-3;Q13085-4;P11497;P11497-2;Q9TTS3;Q5SWU9;Q5SWU9-2;Q28559;Q28559-2;Q28559-3		0	0	0.001152	2.48133	2	1366.81	-0.0115962	51.6625	0
	High	DLAEWLEK	1	4	4	Q13085;Q13085-2;Q13085-3;Q13085-4		0	0	0.001015	2.466	2	1003.51	-0.762997	57.0302	0
	High	TFEDFVR	1	12	12	Q13085;Q13085-2;Q13085-3;Q13085-4;P11497;P11497-2;Q9TTS3;Q5SWU9;Q5SWU9-2;Q28559;Q28559-2;Q28559-3		0	0	0.003714	2.4568	2	913.441	-0.59858	47.6135	0
	High	TVELSIPADPANLDSEAK	2	10	10	Q13085;Q13085-2;Q13085-3;Q13085-4;Q9TTS3;Q5SWU9;Q5SWU9-2;Q28559;Q28559-2;Q28559-3		0	0	4.834e-06	2.41835	2	1869.94	0.406706	51.9293	0
	High	mGGMVSFR	3	12	12	Q13085;Q13085-2;Q13085-3;Q13085-4;P11497;P11497-2;Q9TTS3;Q5SWU9;Q5SWU9-2;Q28559;Q28559-2;Q28559-3	M1(Oxidation)	0	0	0.002128	2.40672	2	900.406	-1.10956	41.2743	0
	High	IIEFVPTK	1	8	8	Q13085;Q13085-2;Q13085-3;Q13085-4;P11497;P11497-2;Q5SWU9;Q5SWU9-2		0	0	0.002572	2.40465	2	946.56	-0.84109	46.824	0
	High	EGLPLMVFANWR	1	12	12	Q13085;Q13085-2;Q13085-3;Q13085-4;P11497;P11497-2;Q9TTS3;Q5SWU9;Q5SWU9-2;Q28559;Q28559-2;Q28559-3		0	0	0.003812	2.32355	2	1432.74	-0.598579	68.4649	0
	High	LGTPELSTAER	2	4	4	Q13085;Q13085-2;Q13085-3;Q13085-4		0	0	0.001356	2.2221	2	1173.61	0.276432	39.6303	0
	High	IDTGWLDR	1	11	11	Q13085;Q13085-2;Q13085-3;Q13085-4;P11497;P11497-2;Q5SWU9;Q5SWU9-2;Q28559;Q28559-2;Q28559-3		0	0	0.003589	2.16803	2	975.489	-0.54547	48.8291	0
	High	AIGIGAYLVR	1	16	16	E9Q4Z2;O00763;O00763-2;Q13085;Q13085-2;Q13085-3;Q13085-4;P11497;P11497-2;Q9TTS3;Q5SWU9;Q5SWU9-2;Q28559;Q28559-2;Q28559-3;O00763-3		0	0	0.0004209	2.14732	2	1032.62	-0.283478	53.9257	0
	High	EEGIGPENLR	2	4	4	Q13085;Q13085-2;Q13085-3;Q13085-4		0	0	0.004448	2.12403	2	1113.55	-0.133783	41.7608	0
	High	MHLYLGAAK	1	16	16	O00763;O00763-2;Q13085;Q13085-2;Q13085-3;Q13085-4;P11497;P11497-2;Q9TTS3;E9Q4Z2;Q5SWU9;Q5SWU9-2;Q28559;Q28559-2;Q28559-3;O00763-3		0	0	0.002528	2.05636	2	1003.54	-0.462669	42.0673	0
	High	IGLAEEIR	2	12	12	Q13085;Q13085-2;Q13085-3;Q13085-4;P11497;P11497-2;Q9TTS3;Q5SWU9;Q5SWU9-2;Q28559;Q28559-2;Q28559-3		0	0	0.004086	2.05617	2	900.514	-0.904572	44.1347	0
	High	NLLVTmLIDQLcGR	1	12	12	Q13085;Q13085-2;Q13085-3;Q13085-4;P11497;P11497-2;Q9TTS3;Q5SWU9;Q5SWU9-2;Q28559;Q28559-2;Q28559-3	M6(Oxidation); C12(Carbamidomethyl)	0	0	0.001066	1.81737	2	1661.87	2.04177	69.122	0
	High	YLYLTPQDYK	2	12	12	Q13085;Q13085-2;Q13085-3;Q13085-4;P11497;P11497-2;Q9TTS3;Q5SWU9;Q5SWU9-2;Q28559;Q28559-2;Q28559-3		0	0.001	0.007688	2.98886	2	1303.66	0.012772	50.0139	0
	High	SLVQANPEVAmDSIIHMTQHISPTQR	1	4	4	Q13085;Q13085-2;Q13085-3;Q13085-4	M11(Oxidation)	0	0.001	0.01269	2.93318	3	2919.45	0.445651	62.096	0
	High	QGPLHGMLINTPYVTK	1	12	12	Q13085;Q13085-2;Q13085-3;Q13085-4;P11497;P11497-2;Q9TTS3;Q5SWU9;Q5SWU9-2;Q28559;Q28559-2;Q28559-3		0	0.001	0.008758	2.90337	3	1768.94	-1.08085	49.8257	0
	High	KQVNYEVDR	1	4	4	Q13085;Q13085-2;Q13085-3;Q13085-4		0	0.001	0.008326	2.55447	2	1150.58	-0.65455	30.8636	1
	High	IYVSANSGAR	1	4	4	Q13085;Q13085-2;Q13085-3;Q13085-4		0	0.001	0.01346	2.39796	2	1037.54	-0.655916	32.6227	0
	High	HSDLVTK	1	12	12	Q13085;Q13085-2;Q13085-3;Q13085-4;P11497;P11497-2;Q9TTS3;Q5SWU9;Q5SWU9-2;Q28559;Q28559-2;Q28559-3		0	0.001	0.01066	2.23878	2	799.43	-1.11587	25.5629	0
	High	AVVMDLLR	1	12	12	Q13085;Q13085-2;Q13085-3;Q13085-4;P11497;P11497-2;Q9TTS3;Q5SWU9;Q5SWU9-2;Q28559;Q28559-2;Q28559-3		0	0.001	0.01909	2.06448	2	916.528	-0.0898538	53.435	0
	High	GVISDILDWK	1	4	4	Q13085;Q13085-2;Q13085-3;Q13085-4		0	0.001	0.006652	1.97221	2	1145.62	-0.849389	64.2662	0
	High	ENDPSVmR	1	8	8	Q13085;Q13085-2;Q13085-3;Q13085-4;P11497;P11497-2;Q5SWU9;Q5SWU9-2	M7(Oxidation)	0	0.001	0.0125	1.90613	2	963.419	-0.681056	31.6603	0
	High	QVNYEVDR	1	4	4	Q13085;Q13085-2;Q13085-3;Q13085-4		0	0.001	0.01297	1.83386	2	1022.49	-0.796931	34.4365	0
	High	AVVmDLLR	2	12	12	Q13085;Q13085-2;Q13085-3;Q13085-4;P11497;P11497-2;Q9TTS3;Q5SWU9;Q5SWU9-2;Q28559;Q28559-2;Q28559-3	M4(Oxidation)	0	0.001	0.01351	1.77404	2	932.523	-0.591463	53.308	0
	High	ANAEYIK	1	16	16	O00763;O00763-2;Q13085;Q13085-2;Q13085-3;Q13085-4;P11497;P11497-2;Q9TTS3;E9Q4Z2;Q5SWU9;Q5SWU9-2;Q28559;Q28559-2;Q28559-3;O00763-3		0	0.002	0.02434	2.67836	2	808.419	-0.908252	31.1975	0
	High	SVHSSVPLLNSK	1	6	6	Q13085;Q13085-2;Q13085-3;Q13085-4;Q5SWU9;Q5SWU9-2		0	0.002	0.02469	2.40668	2	1267.7	-0.219601	39.4805	0
	High	NGIAFmGPPSQAmWALGDK	1	12	12	Q13085;Q13085-2;Q13085-3;Q13085-4;P11497;P11497-2;Q9TTS3;Q5SWU9;Q5SWU9-2;Q28559;Q28559-2;Q28559-3	M6(Oxidation); M13(Oxidation)	0	0.003	0.03285	1.83813	2	2022.94	-0.236192	61.8941	0
	High	EMAQYASNITSVLcQFPSQQIANILDSHAATLNR	1	12	12	Q13085;Q13085-2;Q13085-3;Q13085-4;P11497;P11497-2;Q9TTS3;Q5SWU9;Q5SWU9-2;Q28559;Q28559-2;Q28559-3	C14(Carbamidomethyl)	0	0.005	0.03696	3.00145	3	3791.87	5.85968	69.8322	0
	High	LAAmFR	1	8	8	Q13085;Q13085-2;Q13085-3;Q13085-4;P11497;P11497-2;Q5SWU9;Q5SWU9-2	M4(Oxidation)	0	0.005	0.04259	2.04573	2	724.381	-0.275168	43.24	0
	High	ENDPSVMR	1	8	8	Q13085;Q13085-2;Q13085-3;Q13085-4;P11497;P11497-2;Q5SWU9;Q5SWU9-2		0	0.005	0.04071	1.94942	2	947.424	-0.905962	31.4498	0
	High	IIEEAPATIATPAVFEHMEQcAVK	1	4	4	Q13085;Q13085-2;Q13085-3;Q13085-4	C21(Carbamidomethyl)	0	0.005	0.0399	1.65118	3	2655.31	-1.23946	57.1677	0
	High	ATLVDHGIR	2	4	4	Q13085;Q13085-2;Q13085-3;Q13085-4		0	0.006	0.05742	1.9941	2	981.547	-0.555853	34.6914	0
	High	mQLDNPSK	1	12	12	Q13085;Q13085-2;Q13085-3;Q13085-4;P11497;P11497-2;Q9TTS3;Q5SWU9;Q5SWU9-2;Q28559;Q28559-2;Q28559-3	M1(Oxidation)	0	0.007	0.06772	2.02869	2	948.444	-1.42957	27.7346	0
	High	TFFYWR	1	13	13	Q13085;Q13085-2;Q13085-3;Q13085-4;P11497;P11497-2;Q9TTS3;E9Q4Z2;Q5SWU9;Q5SWU9-2;Q28559;Q28559-2;Q28559-3		0	0.007	0.0705	1.96321	2	919.446	-0.164066	56.4962	0
	High	HMEMYADR	2	12	12	Q13085;Q13085-2;Q13085-3;Q13085-4;P11497;P11497-2;Q9TTS3;Q5SWU9;Q5SWU9-2;Q28559;Q28559-2;Q28559-3		0	0.007	0.06268	1.37616	2	1052.43	-0.79358	34.1277	0
	High	GNIPTLNR	1	11	11	Q13085;Q13085-2;Q13085-3;Q13085-4;P11497;Q9TTS3;Q5SWU9;Q5SWU9-2;Q28559;Q28559-2;Q28559-3		0	0.008	0.08697	1.8585	2	884.496	1.28658	38.3607	0
	High	EFTQQNK	1	12	12	Q13085;Q13085-2;Q13085-3;Q13085-4;P11497;P11497-2;Q9TTS3;Q5SWU9;Q5SWU9-2;Q28559;Q28559-2;Q28559-3		0	0.009	0.1024	1.94183	2	894.431	-0.858164	25.8136	0
	High	NFDLTAIPcANHK	1	12	12	Q13085;Q13085-2;Q13085-3;Q13085-4;P11497;P11497-2;Q9TTS3;Q5SWU9;Q5SWU9-2;Q28559;Q28559-2;Q28559-3	C9(Carbamidomethyl)	0	0.009	0.1068	1.45563	3	1500.72	-1.4583	47.6096	0
	High	cVFALR	1	12	12	Q13085;Q13085-2;Q13085-3;Q13085-4;P11497;P11497-2;Q9TTS3;Q5SWU9;Q5SWU9-2;Q28559;Q28559-2;Q28559-3	C1(Carbamidomethyl)	0	0.009	0.09899	1.45303	2	765.407	-0.484891	45.6854	0
	Medium	mHLYLGAAK	2	16	16	O00763;O00763-2;Q13085;Q13085-2;Q13085-3;Q13085-4;P11497;P11497-2;Q9TTS3;E9Q4Z2;Q5SWU9;Q5SWU9-2;Q28559;Q28559-2;Q28559-3;O00763-3	M1(Oxidation)	0	0.01	0.1108	1.71093	2	1019.53	-0.376829	42.2697	0
	Medium	SPEYPEGR	2	4	4	Q13085;Q13085-2;Q13085-3;Q13085-4		0	0.012	0.1378	1.94952	2	934.426	-0.937	31.1545	0
	Medium	AYVWDNNK	1	12	12	Q13085;Q13085-2;Q13085-3;Q13085-4;P11497;P11497-2;Q9TTS3;Q5SWU9;Q5SWU9-2;Q28559;Q28559-2;Q28559-3		0	0.013	0.1435	2.01198	2	1009.47	-0.361604	41.3793	0
	Medium	VKDWVER	1	9	9	Q13085;Q13085-2;Q13085-3;Q13085-4;P11497;P11497-2;Q9TTS3;Q5SWU9;Q5SWU9-2		0	0.018	0.1726	2.16685	2	931.498	-1.79163	34.7396	1
	Medium	GHVIAAR	1	16	16	O00763;O00763-2;Q13085;Q13085-2;Q13085-3;Q13085-4;P11497;P11497-2;Q9TTS3;E9Q4Z2;Q5SWU9;Q5SWU9-2;Q28559;Q28559-2;Q28559-3;O00763-3		0	0.02	0.1773	1.66605	2	723.426	0.00233524	25.6526	0
	Medium	DKFEEDR	3	12	12	Q13085;Q13085-2;Q13085-3;Q13085-4;P11497;P11497-2;Q9TTS3;Q5SWU9;Q5SWU9-2;Q28559;Q28559-2;Q28559-3		0	0.022	0.1953	1.62369	2	938.42	-2.03435	27.2554	1
	Medium	ITDIIGK	1	12	12	Q13085;Q13085-2;Q13085-3;Q13085-4;P11497;P11497-2;Q9TTS3;Q5SWU9;Q5SWU9-2;Q28559;Q28559-2;Q28559-3		0	0.024	0.2078	1.34034	2	759.461	-0.340072	38.7889	0
	Medium	VLQAELK	1	12	12	Q13085;Q13085-2;Q13085-3;Q13085-4;P11497;P11497-2;Q9TTS3;Q5SWU9;Q5SWU9-2;Q28559;Q28559-2;Q28559-3		0	0.025	0.2179	1.92876	2	800.487	-0.932257	35.9492	0
	Medium	DMYDQVLK	1	15	15	O00763;O00763-2;Q13085;Q13085-2;Q13085-3;Q13085-4;P11497;P11497-2;Q9TTS3;Q5SWU9;Q5SWU9-2;Q28559;Q28559-2;Q28559-3;O00763-3		0	0.025	0.2155	1.80452	2	1011.48	-0.348528	46.3972	0
	Medium	DmYDQVLK	1	15	15	O00763;O00763-2;Q13085;Q13085-2;Q13085-3;Q13085-4;P11497;P11497-2;Q9TTS3;Q5SWU9;Q5SWU9-2;Q28559;Q28559-2;Q28559-3;O00763-3	M2(Oxidation)	0	0.028	0.2379	1.67167	2	1027.48	-0.859158	46.2725	0
	Medium	HMEmYADR	2	12	12	Q13085;Q13085-2;Q13085-3;Q13085-4;P11497;P11497-2;Q9TTS3;Q5SWU9;Q5SWU9-2;Q28559;Q28559-2;Q28559-3	M4(Oxidation)	0	0.031	0.2593	1.63358	2	1068.42	-1.16372	33.5341	0
	Medium	LTFLVAQK	1	12	12	Q13085;Q13085-2;Q13085-3;Q13085-4;P11497;P11497-2;Q9TTS3;Q5SWU9;Q5SWU9-2;Q28559;Q28559-2;Q28559-3		0	0.035	0.2941	1.96364	2	919.561	-0.0299163	48.1688	0
	Medium	DYVLK	1	19	19	Q13085;Q13085-2;Q13085-3;Q13085-4;Q9BUP3;Q9BUP3-3;P11497;P11497-2;Q9TTS3;Q505D1;Q5SWU9;Q5SWU9-2;Q9Z2G9;Q28559;A1YER2;A1YFX9;A2T7G9;Q28559-2;Q28559-3		0	0.038	0.3229	1.66733	2	637.355	-0.277744	36.2458	0
	Medium	LPELLLK	1	12	12	Q13085;Q13085-2;Q13085-3;Q13085-4;P11497;P11497-2;Q9TTS3;Q5SWU9;Q5SWU9-2;Q28559;Q28559-2;Q28559-3		0	0.041	0.3504	2.05816	2	825.544	-0.12377	51.8078	0
	Medium	LLLEDLVK	1	12	12	Q13085;Q13085-2;Q13085-3;Q13085-4;P11497;P11497-2;Q9TTS3;Q5SWU9;Q5SWU9-2;Q28559;Q28559-2;Q28559-3		0	0.043	0.3628	1.82255	2	942.586	-0.688483	57.0266	0
	Medium	MQLDNPSK	1	12	12	Q13085;Q13085-2;Q13085-3;Q13085-4;P11497;P11497-2;Q9TTS3;Q5SWU9;Q5SWU9-2;Q28559;Q28559-2;Q28559-3		0	0.045	0.3765	1.58871	2	932.449	-1.27819	33.4118	0
Q13085-3	Isoform 3 of Acetyl-CoA carboxylase 1 OS=Homo sapiens OX=9606 GN=ACACA - [ACACA_HUMAN]	586.688	56.31	1	0	105	207	2268	257.075	6.60986
	A2	Sequence	# PSMs	# Proteins	# Protein Groups	Protein Group Accessions	Modifications	ΔCn	q-Value	PEP	XCorr	Charge	MH+ [Da]	ΔM [ppm]	RT [min]	# Missed Cleavages
	High	IHNANPELTDGQIQAMLR	2	10	10	Q13085;Q13085-2;Q13085-3;Q13085-4;Q9TTS3;Q5SWU9;Q5SWU9-2;Q28559;Q28559-2;Q28559-3		0	0	4.569e-12	6.23936	3	2021.02	-0.0458941	51.0002	0
	High	RIPVQAVWAGWGHASENPK	1	16	16	O00763;O00763-2;Q13085;Q13085-2;Q13085-3;Q13085-4;P11497;P11497-2;Q9TTS3;E9Q4Z2;Q5SWU9;Q5SWU9-2;Q28559;Q28559-2;Q28559-3;O00763-3		0	0	5.179e-12	5.93032	3	2103.09	-0.41547	50.4848	1
	High	TLRDPSLPLLELQDImTSVSGR	1	12	12	Q13085;Q13085-2;Q13085-3;Q13085-4;P11497;P11497-2;Q9TTS3;Q5SWU9;Q5SWU9-2;Q28559;Q28559-2;Q28559-3	M16(Oxidation)	0	0	5.937e-07	5.60486	3	2457.3	-0.804308	70.6855	1
	High	LLLEAMDELEVAFNNTNVR	1	12	12	Q13085;Q13085-2;Q13085-3;Q13085-4;P11497;P11497-2;Q9TTS3;Q5SWU9;Q5SWU9-2;Q28559;Q28559-2;Q28559-3		0	0	1.022e-11	5.44795	2	2191.11	0.12585	71.5013	0
	High	GQVLPAHTLLNTVDVELIYEGVK	2	4	4	Q13085;Q13085-2;Q13085-3;Q13085-4		0	0	1.528e-06	5.30673	3	2508.37	-0.355622	63.077	0
	High	EVFFMNTQSIVQLVQR	1	13	13	Q13085;Q13085-2;Q13085-3;Q13085-4;P11497;P11497-2;Q9TTS3;E9Q4Z2;Q5SWU9;Q5SWU9-2;Q28559;Q28559-2;Q28559-3		0	0	8.962e-11	5.2535	2	1939.01	-2.77703	65.2609	0
	High	IHNANPELTDGQIQAmLR	2	10	10	Q13085;Q13085-2;Q13085-3;Q13085-4;Q9TTS3;Q5SWU9;Q5SWU9-2;Q28559;Q28559-2;Q28559-3	M16(Oxidation)	0	0	2.635e-12	5.12583	3	2037.02	-0.0960921	51.0645	0
	High	TIQVENSHLILTGAGALNK	3	12	12	Q13085;Q13085-2;Q13085-3;Q13085-4;P11497;P11497-2;Q9TTS3;Q5SWU9;Q5SWU9-2;Q28559;Q28559-2;Q28559-3		0	0	5.756e-12	5.07178	2	1979.1	1.59727	49.6069	0
	High	EVFFmNTQSIVQLVQR	2	13	13	Q13085;Q13085-2;Q13085-3;Q13085-4;P11497;P11497-2;Q9TTS3;E9Q4Z2;Q5SWU9;Q5SWU9-2;Q28559;Q28559-2;Q28559-3	M5(Oxidation)	0	0	4.643e-10	5.0492	2	1955	-1.58941	65.3086	0
	High	TLRDPSLPLLELQDIMTSVSGR	5	12	12	Q13085;Q13085-2;Q13085-3;Q13085-4;P11497;P11497-2;Q9TTS3;Q5SWU9;Q5SWU9-2;Q28559;Q28559-2;Q28559-3		0	0	5.837e-06	4.84679	3	2441.31	1.4077	70.9987	1
	High	FQAQSLGTTYIYDIPEMFR	3	12	12	Q13085;Q13085-2;Q13085-3;Q13085-4;P11497;P11497-2;Q9TTS3;Q5SWU9;Q5SWU9-2;Q28559;Q28559-2;Q28559-3		0	0	2.622e-09	4.83403	2	2280.09	-3.84494	67.0501	0
	High	MMYGVSPWGDSPIDFEDSAHVPcPR	2	4	4	Q13085;Q13085-2;Q13085-3;Q13085-4	C23(Carbamidomethyl)	0	0	5.317e-09	4.66426	3	2850.23	-1.74312	59.1552	0
	High	IIQQAGQVWFPDSAFK	2	12	12	Q13085;Q13085-2;Q13085-3;Q13085-4;P11497;P11497-2;Q9TTS3;Q5SWU9;Q5SWU9-2;Q28559;Q28559-2;Q28559-3		0	0	4.97e-10	4.59155	2	1834.95	-0.506715	57.7821	0
	High	VSALNSVHcEHVEDEGESR	3	12	12	Q13085;Q13085-2;Q13085-3;Q13085-4;P11497;P11497-2;Q9TTS3;Q5SWU9;Q5SWU9-2;Q28559;Q28559-2;Q28559-3	C9(Carbamidomethyl)	0	0	1.087e-08	4.57907	3	2153.95	-0.127734	35.7059	0
	High	FQAQSLGTTYIYDIPEmFR	3	12	12	Q13085;Q13085-2;Q13085-3;Q13085-4;P11497;P11497-2;Q9TTS3;Q5SWU9;Q5SWU9-2;Q28559;Q28559-2;Q28559-3	M17(Oxidation)	0	0	8.173e-10	4.55214	2	2296.09	-3.94276	67.11	0
	High	NGIAFMGPPSQAMWALGDK	1	12	12	Q13085;Q13085-2;Q13085-3;Q13085-4;P11497;P11497-2;Q9TTS3;Q5SWU9;Q5SWU9-2;Q28559;Q28559-2;Q28559-3		0	0	3.249e-08	4.5509	2	1990.95	-0.504406	61.7834	0
	High	EmAQYASNITSVLcQFPSQQIANILDSHAATLNR	1	12	12	Q13085;Q13085-2;Q13085-3;Q13085-4;P11497;P11497-2;Q9TTS3;Q5SWU9;Q5SWU9-2;Q28559;Q28559-2;Q28559-3	M2(Oxidation); C14(Carbamidomethyl)	0	0	1.337e-06	4.51494	3	3807.85	1.81688	69.9085	0
	High	DPSLPLLELQDIMTSVSGR	1	12	12	Q13085;Q13085-2;Q13085-3;Q13085-4;P11497;P11497-2;Q9TTS3;Q5SWU9;Q5SWU9-2;Q28559;Q28559-2;Q28559-3		0	0	4.436e-11	4.40658	2	2071.07	0.202402	73.2648	0
	High	DPSLPLLELQDImTSVSGR	3	12	12	Q13085;Q13085-2;Q13085-3;Q13085-4;P11497;P11497-2;Q9TTS3;Q5SWU9;Q5SWU9-2;Q28559;Q28559-2;Q28559-3	M13(Oxidation)	0	0	3.799e-09	4.38507	2	2087.07	1.4675	73.2737	0
	High	AYVWDNNKDLAEWLEK	1	4	4	Q13085;Q13085-2;Q13085-3;Q13085-4		0	0	6.907e-06	4.30121	3	1993.97	0.238337	59.2386	1
	High	LPGGNEIGMVAWK	1	12	12	Q13085;Q13085-2;Q13085-3;Q13085-4;P11497;P11497-2;Q9TTS3;Q5SWU9;Q5SWU9-2;Q28559;Q28559-2;Q28559-3		0	0	2.314e-07	4.27355	2	1371.71	-0.0812101	53.4384	0
	High	AYIAYELNSVQHR	1	12	12	Q13085;Q13085-2;Q13085-3;Q13085-4;P11497;P11497-2;Q9TTS3;Q5SWU9;Q5SWU9-2;Q28559;Q28559-2;Q28559-3		0	0	1.37e-07	4.20462	2	1563.79	0.142139	45.7725	0
	High	QLTEEDGVHSVIEENIK	2	4	4	Q13085;Q13085-2;Q13085-3;Q13085-4		0	0	7.268e-09	4.18078	2	1939.96	1.34807	46.9853	0
	High	LPGGNEIGmVAWK	2	12	12	Q13085;Q13085-2;Q13085-3;Q13085-4;P11497;P11497-2;Q9TTS3;Q5SWU9;Q5SWU9-2;Q28559;Q28559-2;Q28559-3	M9(Oxidation)	0	0	6.566e-06	4.08883	2	1387.7	-2.22169	53.474	0
	High	IPVQAVWAGWGHASENPK	2	16	16	O00763;O00763-2;Q13085;Q13085-2;Q13085-3;Q13085-4;P11497;P11497-2;Q9TTS3;E9Q4Z2;Q5SWU9;Q5SWU9-2;Q28559;Q28559-2;Q28559-3;O00763-3		0	0	1.839e-09	4.07696	3	1946.99	-0.519312	53.101	0
	High	DVDDGLQAAEEVGYPVMIK	2	4	4	Q13085;Q13085-2;Q13085-3;Q13085-4		0.0025	0	7.06e-07	4.01458	2	2048.98	-0.211247	58.1769	0
	High	VNNADDFPNLFR	1	12	12	Q13085;Q13085-2;Q13085-3;Q13085-4;P11497;P11497-2;Q9TTS3;Q5SWU9;Q5SWU9-2;Q28559;Q28559-2;Q28559-3		0	0	5.895e-07	3.98956	2	1421.68	-1.22851	55.8185	0
	High	VETQFQNGHYDK	3	12	12	Q13085;Q13085-2;Q13085-3;Q13085-4;P11497;P11497-2;Q9TTS3;Q5SWU9;Q5SWU9-2;Q28559;Q28559-2;Q28559-3		0	0	0.0002262	3.93365	2	1465.67	-1.31171	33.4961	0
	High	VQQAELHTGSLPR	5	8	8	Q13085;Q13085-2;Q13085-3;Q13085-4;Q9TTS3;Q28559;Q28559-2;Q28559-3		0	0	9.869e-08	3.86782	2	1435.76	-0.22366	37.0266	0
	High	DFTVASPAEFVTR	2	16	16	O00763;O00763-2;Q13085;Q13085-2;Q13085-3;Q13085-4;P11497;P11497-2;Q9TTS3;E9Q4Z2;Q5SWU9;Q5SWU9-2;Q28559;Q28559-2;Q28559-3;O00763-3		0	0	1.716e-06	3.77396	2	1439.72	-0.841604	55.4958	0
	High	EEAISNmVVALK	2	16	16	O00763;O00763-2;Q13085;Q13085-2;Q13085-3;Q13085-4;P11497;P11497-2;Q9TTS3;E9Q4Z2;Q5SWU9;Q5SWU9-2;Q28559;Q28559-2;Q28559-3;O00763-3	M7(Oxidation)	0	0	1.437e-05	3.73546	2	1319.69	-0.506978	52.6414	0
	High	TDcNHIFLNFVPTVIMDPSK	2	12	12	Q13085;Q13085-2;Q13085-3;Q13085-4;P11497;P11497-2;Q9TTS3;Q5SWU9;Q5SWU9-2;Q28559;Q28559-2;Q28559-3	C3(Carbamidomethyl)	0	0	5.949e-07	3.65484	2	2348.14	0.602418	63.6382	0
	High	IGSFGPQEDLLFLR	2	12	12	Q13085;Q13085-2;Q13085-3;Q13085-4;P11497;P11497-2;Q9TTS3;Q5SWU9;Q5SWU9-2;Q28559;Q28559-2;Q28559-3		0	0	1.692e-06	3.55875	2	1591.85	-0.692242	63.3409	0
	High	EASFEYLQNEGER	5	16	16	O00763;O00763-2;Q13085;Q13085-2;Q13085-3;Q13085-4;P11497;P11497-2;Q9TTS3;E9Q4Z2;Q5SWU9;Q5SWU9-2;Q28559;Q28559-2;Q28559-3;O00763-3		0	0	6.771e-07	3.54785	2	1571.7	0.162922	46.163	0
	High	ITDIIGKEEGIGPENLR	2	4	4	Q13085;Q13085-2;Q13085-3;Q13085-4		0	0	5.008e-07	3.5092	2	1854	-0.366749	48.6407	1
	High	HMFHVAWVDPEDPYK	1	10	10	Q13085;Q13085-2;Q13085-3;Q13085-4;Q9TTS3;Q5SWU9;Q5SWU9-2;Q28559;Q28559-2;Q28559-3		0	0	1.241e-05	3.48745	3	1870.86	-0.425638	51.4807	0
	High	HmFHVAWVDPEDPYK	1	10	10	Q13085;Q13085-2;Q13085-3;Q13085-4;Q9TTS3;Q5SWU9;Q5SWU9-2;Q28559;Q28559-2;Q28559-3	M2(Oxidation)	0	0	5.645e-06	3.474	3	1886.85	0.00860229	51.617	0
	High	DEPIHILNVAIK	2	12	12	Q13085;Q13085-2;Q13085-3;Q13085-4;P11497;P11497-2;Q9TTS3;Q5SWU9;Q5SWU9-2;Q28559;Q28559-2;Q28559-3		0	0	0.002298	3.42784	2	1361.78	-0.310909	52.7732	0
	High	EccQPVLVYIPPQAELR	1	4	4	Q13085;Q13085-2;Q13085-3;Q13085-4	C2(Carbamidomethyl); C3(Carbamidomethyl)	0	0	1.487e-07	3.42412	2	2072.03	1.12602	55.7788	0
	High	KVNNADDFPNLFR	3	12	12	Q13085;Q13085-2;Q13085-3;Q13085-4;P11497;P11497-2;Q9TTS3;Q5SWU9;Q5SWU9-2;Q28559;Q28559-2;Q28559-3		0	0	8.02e-05	3.41094	2	1549.77	-1.36282	51.8113	1
	High	ITSENPDEGFKPSSGTVQELNFR	2	16	16	O00763;O00763-2;Q13085;Q13085-2;Q13085-3;Q13085-4;P11497;P11497-2;Q9TTS3;E9Q4Z2;Q5SWU9;Q5SWU9-2;Q28559;Q28559-2;Q28559-3;O00763-3		0	0	1.854e-06	3.40635	3	2552.22	-0.612654	49.3678	0
	High	SDMNTVLNYIFSHAQVTK	1	11	11	Q13085;Q13085-2;Q13085-3;Q13085-4;P11497;P11497-2;Q5SWU9;Q5SWU9-2;Q28559;Q28559-2;Q28559-3		0	0	0.004288	3.33605	2	2068.02	2.01758	66.5513	0
	High	VDWQENDFSK	2	8	8	Q13085;Q13085-2;Q13085-3;Q13085-4;P11497;P11497-2;Q5SWU9;Q5SWU9-2		0	0	6.346e-05	3.32534	2	1267.56	-0.195558	45.1771	0
	High	FVVmVTPEDLK	3	16	16	O00763;O00763-2;Q13085;Q13085-2;Q13085-3;Q13085-4;P11497;P11497-2;Q9TTS3;E9Q4Z2;Q5SWU9;Q5SWU9-2;Q28559;Q28559-2;Q28559-3;O00763-3	M4(Oxidation)	0	0	0.0001182	3.274	2	1293.68	-0.680135	54.1929	0
	High	EEFLIPIYHQVAVQFADLHDTPGR	1	12	12	Q9TTS3;Q28559;Q28559-2;Q28559-3;Q13085;Q13085-2;Q13085-3;Q13085-4;P11497;P11497-2;Q5SWU9;Q5SWU9-2		0	0	0.0001092	3.25657	3	2795.42	0.547646	64.0467	0
	High	HLEVQILADQYGNAISLFGR	1	12	12	Q13085;Q13085-2;Q13085-3;Q13085-4;P11497;P11497-2;Q9TTS3;Q5SWU9;Q5SWU9-2;Q28559;Q28559-2;Q28559-3		0	0	0.0002597	3.22079	3	2244.17	-1.55563	63.715	0
	High	SDmNTVLNYIFSHAQVTK	1	11	11	Q13085;Q13085-2;Q13085-3;Q13085-4;P11497;P11497-2;Q5SWU9;Q5SWU9-2;Q28559;Q28559-2;Q28559-3	M3(Oxidation)	0	0	0.001435	3.21557	3	2084.01	-0.894647	66.7211	0
	High	DIIVIGNDITYR	2	10	10	Q13085;Q13085-2;Q13085-3;Q13085-4;Q9TTS3;Q5SWU9;Q5SWU9-2;Q28559;Q28559-2;Q28559-3		0	0	1.049e-05	3.21476	2	1391.75	-0.163933	54.8153	0
	High	VEVGTEVTDYR	1	12	12	Q13085;Q13085-2;Q13085-3;Q13085-4;P11497;P11497-2;Q9TTS3;Q5SWU9;Q5SWU9-2;Q28559;Q28559-2;Q28559-3		0	0	0.0001603	3.17478	2	1267.62	-0.0146915	41.7495	0
	High	QGPLHGmLINTPYVTK	1	12	12	Q13085;Q13085-2;Q13085-3;Q13085-4;P11497;P11497-2;Q9TTS3;Q5SWU9;Q5SWU9-2;Q28559;Q28559-2;Q28559-3	M7(Oxidation)	0	0	0.0005491	3.13405	3	1784.94	-0.410772	49.923	0
	High	EEAISNMVVALK	1	16	16	O00763;O00763-2;Q13085;Q13085-2;Q13085-3;Q13085-4;P11497;P11497-2;Q9TTS3;E9Q4Z2;Q5SWU9;Q5SWU9-2;Q28559;Q28559-2;Q28559-3;O00763-3		0	0	2.452e-05	3.12498	2	1303.69	-0.29375	52.5598	0
	High	IASSIVAQTAGIPTLPWSGSGLR	2	8	8	Q13085;Q13085-2;Q13085-3;Q13085-4;P11497;P11497-2;Q5SWU9;Q5SWU9-2		0	0	0.0009158	3.10346	3	2282.25	-0.356838	61.0729	0
	High	LLETESFQMNR	1	4	4	Q13085;Q13085-2;Q13085-3;Q13085-4		0	0	1.927e-05	3.10095	2	1367.66	0.238381	46.9587	0
	High	MADHYVPVPGGPNNNNYANVELILDIAK	2	7	7	Q13085;Q13085-2;Q13085-3;Q13085-4;Q9TTS3;Q5SWU9;Q5SWU9-2		0	0	0.000842	3.09087	3	3038.52	3.90456	62.2483	0
	High	VLIANNGIAAVK	1	16	16	O00763;O00763-2;Q13085;Q13085-2;Q13085-3;Q13085-4;P11497;P11497-2;Q9TTS3;E9Q4Z2;Q5SWU9;Q5SWU9-2;Q28559;Q28559-2;Q28559-3;O00763-3		0	0	0.0006171	3.07377	2	1182.72	-0.0378085	44.0729	0
	High	QVQAEVPGSPIFVmR	2	12	12	Q13085;Q13085-2;Q13085-3;Q13085-4;P11497;P11497-2;Q9TTS3;Q5SWU9;Q5SWU9-2;Q28559;Q28559-2;Q28559-3	M14(Oxidation)	0	0	1.063e-05	3.03865	2	1673.87	-0.338773	54.3693	0
	High	GSVLEPEGTVEIK	2	12	12	Q13085;Q13085-2;Q13085-3;Q13085-4;P11497;P11497-2;Q9TTS3;Q5SWU9;Q5SWU9-2;Q28559;Q28559-2;Q28559-3		0	0	9.367e-06	3.00953	2	1357.72	-0.371738	45.5015	0
	High	ILNVPQELYEK	1	8	8	Q13085;Q13085-2;Q13085-3;Q13085-4;Q9TTS3;Q28559;Q28559-2;Q28559-3		0	0	6.588e-05	2.99794	2	1345.74	-0.625783	50.4086	0
	High	GGSWVVIDSSINPR	1	4	4	Q13085;Q13085-2;Q13085-3;Q13085-4		0	0	0.0001509	2.92495	2	1486.76	-0.903907	52.5134	0
	High	DVDDGLQAAEEVGYPVmIK	1	4	4	Q13085;Q13085-2;Q13085-3;Q13085-4	M17(Oxidation)	0	0	1.146e-05	2.87747	2	2064.98	-1.41222	55.0005	0
	High	FGAYIVDGLR	3	16	16	O00763;O00763-2;Q13085;Q13085-2;Q13085-3;Q13085-4;P11497;P11497-2;Q9TTS3;E9Q4Z2;Q5SWU9;Q5SWU9-2;Q28559;Q28559-2;Q28559-3;O00763-3		0	0	0.0003656	2.82523	2	1110.59	-0.646359	52.7987	0
	High	WSYEMFR	1	12	12	Q13085;Q13085-2;Q13085-3;Q13085-4;P11497;P11497-2;Q9TTS3;Q5SWU9;Q5SWU9-2;Q28559;Q28559-2;Q28559-3		0	0	0.001374	2.81865	2	1018.44	-0.214491	53.9649	0
	High	TAQIMFQAYGDK	1	12	12	Q13085;Q13085-2;Q13085-3;Q13085-4;P11497;P11497-2;Q9TTS3;Q5SWU9;Q5SWU9-2;Q28559;Q28559-2;Q28559-3		0	0	0.005688	2.75813	2	1372.66	-0.146891	47.8665	0
	High	EGLPLmVFANWR	2	12	12	Q13085;Q13085-2;Q13085-3;Q13085-4;P11497;P11497-2;Q9TTS3;Q5SWU9;Q5SWU9-2;Q28559;Q28559-2;Q28559-3	M6(Oxidation)	0	0	3.323e-05	2.73744	2	1448.74	0.895749	68.5003	0
	High	FVVMVTPEDLK	2	16	16	O00763;O00763-2;Q13085;Q13085-2;Q13085-3;Q13085-4;P11497;P11497-2;Q9TTS3;E9Q4Z2;Q5SWU9;Q5SWU9-2;Q28559;Q28559-2;Q28559-3;O00763-3		0	0	0.001192	2.73475	2	1277.68	0.777294	54.1269	0
	High	LLETESFQmNR	3	4	4	Q13085;Q13085-2;Q13085-3;Q13085-4	M9(Oxidation)	0	0	6.511e-05	2.73339	2	1383.66	-0.500478	47.0738	0
	High	SLVQANPEVAMDSIIHMTQHISPTQR	1	4	4	Q13085;Q13085-2;Q13085-3;Q13085-4		0	0	0.002393	2.72812	3	2903.45	0.483577	61.9965	0
	High	NSVSNFLHSLER	1	4	4	Q13085;Q13085-2;Q13085-3;Q13085-4		0	0	8.873e-05	2.70692	2	1402.71	0.727394	56.2405	0
	High	WFVEVEGTVK	1	12	12	Q13085;Q13085-2;Q13085-3;Q13085-4;P11497;P11497-2;Q9TTS3;Q5SWU9;Q5SWU9-2;Q28559;Q28559-2;Q28559-3		0	0	0.0006247	2.67954	2	1193.62	-2.34927	52.5521	0
	High	TTVEYLIK	1	12	12	Q13085;Q13085-2;Q13085-3;Q13085-4;P11497;P11497-2;Q9TTS3;Q5SWU9;Q5SWU9-2;Q28559;Q28559-2;Q28559-3		0	0	0.003262	2.66229	2	966.55	-0.574076	45.7539	0
	High	TAQImFQAYGDK	1	12	12	Q13085;Q13085-2;Q13085-3;Q13085-4;P11497;P11497-2;Q9TTS3;Q5SWU9;Q5SWU9-2;Q28559;Q28559-2;Q28559-3	M5(Oxidation)	0	0	0.0005217	2.65494	2	1388.65	-0.351222	47.8744	0
	High	QVQAEVPGSPIFVMR	3	12	12	Q13085;Q13085-2;Q13085-3;Q13085-4;P11497;P11497-2;Q9TTS3;Q5SWU9;Q5SWU9-2;Q28559;Q28559-2;Q28559-3		0	0	0.001218	2.64879	3	1657.87	-0.2144	54.5164	0
	High	RPGAALDPGcVLAK	2	12	12	P11497;P11497-2;Q9TTS3;Q5SWU9;Q5SWU9-2;Q28559;Q28559-2;Q28559-3;Q13085;Q13085-2;Q13085-3;Q13085-4	C10(Carbamidomethyl)	0	0	0.005749	2.64672	3	1424.77	-0.933558	42.4801	0
	High	MGGMVSFR	1	12	12	Q13085;Q13085-2;Q13085-3;Q13085-4;P11497;P11497-2;Q9TTS3;Q5SWU9;Q5SWU9-2;Q28559;Q28559-2;Q28559-3		0	0	0.000818	2.63473	2	884.411	-0.461079	45.056	0
	High	QVLIASHLPSYELR	2	11	11	Q13085;Q13085-2;Q13085-3;Q13085-4;Q9TTS3;E9Q4Z2;Q5SWU9;Q5SWU9-2;Q28559;Q28559-2;Q28559-3		0	0	4.724e-05	2.58723	2	1625.9	0.242011	50.104	0
	High	LGGIPVGVVAVETR	1	12	12	Q13085;Q13085-2;Q13085-3;Q13085-4;P11497;P11497-2;Q9TTS3;Q5SWU9;Q5SWU9-2;Q28559;Q28559-2;Q28559-3		0	0	0.001152	2.48133	2	1366.81	-0.0115962	51.6625	0
	High	DLAEWLEK	1	4	4	Q13085;Q13085-2;Q13085-3;Q13085-4		0	0	0.001015	2.466	2	1003.51	-0.762997	57.0302	0
	High	TFEDFVR	1	12	12	Q13085;Q13085-2;Q13085-3;Q13085-4;P11497;P11497-2;Q9TTS3;Q5SWU9;Q5SWU9-2;Q28559;Q28559-2;Q28559-3		0	0	0.003714	2.4568	2	913.441	-0.59858	47.6135	0
	High	TVELSIPADPANLDSEAK	2	10	10	Q13085;Q13085-2;Q13085-3;Q13085-4;Q9TTS3;Q5SWU9;Q5SWU9-2;Q28559;Q28559-2;Q28559-3		0	0	4.834e-06	2.41835	2	1869.94	0.406706	51.9293	0
	High	mGGMVSFR	3	12	12	Q13085;Q13085-2;Q13085-3;Q13085-4;P11497;P11497-2;Q9TTS3;Q5SWU9;Q5SWU9-2;Q28559;Q28559-2;Q28559-3	M1(Oxidation)	0	0	0.002128	2.40672	2	900.406	-1.10956	41.2743	0
	High	IIEFVPTK	1	8	8	Q13085;Q13085-2;Q13085-3;Q13085-4;P11497;P11497-2;Q5SWU9;Q5SWU9-2		0	0	0.002572	2.40465	2	946.56	-0.84109	46.824	0
	High	EGLPLMVFANWR	1	12	12	Q13085;Q13085-2;Q13085-3;Q13085-4;P11497;P11497-2;Q9TTS3;Q5SWU9;Q5SWU9-2;Q28559;Q28559-2;Q28559-3		0	0	0.003812	2.32355	2	1432.74	-0.598579	68.4649	0
	High	LGTPELSTAER	2	4	4	Q13085;Q13085-2;Q13085-3;Q13085-4		0	0	0.001356	2.2221	2	1173.61	0.276432	39.6303	0
	High	IDTGWLDR	1	11	11	Q13085;Q13085-2;Q13085-3;Q13085-4;P11497;P11497-2;Q5SWU9;Q5SWU9-2;Q28559;Q28559-2;Q28559-3		0	0	0.003589	2.16803	2	975.489	-0.54547	48.8291	0
	High	AIGIGAYLVR	1	16	16	E9Q4Z2;O00763;O00763-2;Q13085;Q13085-2;Q13085-3;Q13085-4;P11497;P11497-2;Q9TTS3;Q5SWU9;Q5SWU9-2;Q28559;Q28559-2;Q28559-3;O00763-3		0	0	0.0004209	2.14732	2	1032.62	-0.283478	53.9257	0
	High	EEGIGPENLR	2	4	4	Q13085;Q13085-2;Q13085-3;Q13085-4		0	0	0.004448	2.12403	2	1113.55	-0.133783	41.7608	0
	High	MHLYLGAAK	1	16	16	O00763;O00763-2;Q13085;Q13085-2;Q13085-3;Q13085-4;P11497;P11497-2;Q9TTS3;E9Q4Z2;Q5SWU9;Q5SWU9-2;Q28559;Q28559-2;Q28559-3;O00763-3		0	0	0.002528	2.05636	2	1003.54	-0.462669	42.0673	0
	High	IGLAEEIR	2	12	12	Q13085;Q13085-2;Q13085-3;Q13085-4;P11497;P11497-2;Q9TTS3;Q5SWU9;Q5SWU9-2;Q28559;Q28559-2;Q28559-3		0	0	0.004086	2.05617	2	900.514	-0.904572	44.1347	0
	High	NLLVTmLIDQLcGR	1	12	12	Q13085;Q13085-2;Q13085-3;Q13085-4;P11497;P11497-2;Q9TTS3;Q5SWU9;Q5SWU9-2;Q28559;Q28559-2;Q28559-3	M6(Oxidation); C12(Carbamidomethyl)	0	0	0.001066	1.81737	2	1661.87	2.04177	69.122	0
	High	YLYLTPQDYK	2	12	12	Q13085;Q13085-2;Q13085-3;Q13085-4;P11497;P11497-2;Q9TTS3;Q5SWU9;Q5SWU9-2;Q28559;Q28559-2;Q28559-3		0	0.001	0.007688	2.98886	2	1303.66	0.012772	50.0139	0
	High	SLVQANPEVAmDSIIHMTQHISPTQR	1	4	4	Q13085;Q13085-2;Q13085-3;Q13085-4	M11(Oxidation)	0	0.001	0.01269	2.93318	3	2919.45	0.445651	62.096	0
	High	QGPLHGMLINTPYVTK	1	12	12	Q13085;Q13085-2;Q13085-3;Q13085-4;P11497;P11497-2;Q9TTS3;Q5SWU9;Q5SWU9-2;Q28559;Q28559-2;Q28559-3		0	0.001	0.008758	2.90337	3	1768.94	-1.08085	49.8257	0
	High	KQVNYEVDR	1	4	4	Q13085;Q13085-2;Q13085-3;Q13085-4		0	0.001	0.008326	2.55447	2	1150.58	-0.65455	30.8636	1
	High	IYVSANSGAR	1	4	4	Q13085;Q13085-2;Q13085-3;Q13085-4		0	0.001	0.01346	2.39796	2	1037.54	-0.655916	32.6227	0
	High	HSDLVTK	1	12	12	Q13085;Q13085-2;Q13085-3;Q13085-4;P11497;P11497-2;Q9TTS3;Q5SWU9;Q5SWU9-2;Q28559;Q28559-2;Q28559-3		0	0.001	0.01066	2.23878	2	799.43	-1.11587	25.5629	0
	High	AVVMDLLR	1	12	12	Q13085;Q13085-2;Q13085-3;Q13085-4;P11497;P11497-2;Q9TTS3;Q5SWU9;Q5SWU9-2;Q28559;Q28559-2;Q28559-3		0	0.001	0.01909	2.06448	2	916.528	-0.0898538	53.435	0
	High	GVISDILDWK	1	4	4	Q13085;Q13085-2;Q13085-3;Q13085-4		0	0.001	0.006652	1.97221	2	1145.62	-0.849389	64.2662	0
	High	ENDPSVmR	1	8	8	Q13085;Q13085-2;Q13085-3;Q13085-4;P11497;P11497-2;Q5SWU9;Q5SWU9-2	M7(Oxidation)	0	0.001	0.0125	1.90613	2	963.419	-0.681056	31.6603	0
	High	QVNYEVDR	1	4	4	Q13085;Q13085-2;Q13085-3;Q13085-4		0	0.001	0.01297	1.83386	2	1022.49	-0.796931	34.4365	0
	High	AVVmDLLR	2	12	12	Q13085;Q13085-2;Q13085-3;Q13085-4;P11497;P11497-2;Q9TTS3;Q5SWU9;Q5SWU9-2;Q28559;Q28559-2;Q28559-3	M4(Oxidation)	0	0.001	0.01351	1.77404	2	932.523	-0.591463	53.308	0
	High	ANAEYIK	1	16	16	O00763;O00763-2;Q13085;Q13085-2;Q13085-3;Q13085-4;P11497;P11497-2;Q9TTS3;E9Q4Z2;Q5SWU9;Q5SWU9-2;Q28559;Q28559-2;Q28559-3;O00763-3		0	0.002	0.02434	2.67836	2	808.419	-0.908252	31.1975	0
	High	SVHSSVPLLNSK	1	6	6	Q13085;Q13085-2;Q13085-3;Q13085-4;Q5SWU9;Q5SWU9-2		0	0.002	0.02469	2.40668	2	1267.7	-0.219601	39.4805	0
	High	NGIAFmGPPSQAmWALGDK	1	12	12	Q13085;Q13085-2;Q13085-3;Q13085-4;P11497;P11497-2;Q9TTS3;Q5SWU9;Q5SWU9-2;Q28559;Q28559-2;Q28559-3	M6(Oxidation); M13(Oxidation)	0	0.003	0.03285	1.83813	2	2022.94	-0.236192	61.8941	0
	High	EMAQYASNITSVLcQFPSQQIANILDSHAATLNR	1	12	12	Q13085;Q13085-2;Q13085-3;Q13085-4;P11497;P11497-2;Q9TTS3;Q5SWU9;Q5SWU9-2;Q28559;Q28559-2;Q28559-3	C14(Carbamidomethyl)	0	0.005	0.03696	3.00145	3	3791.87	5.85968	69.8322	0
	High	LAAmFR	1	8	8	Q13085;Q13085-2;Q13085-3;Q13085-4;P11497;P11497-2;Q5SWU9;Q5SWU9-2	M4(Oxidation)	0	0.005	0.04259	2.04573	2	724.381	-0.275168	43.24	0
	High	ENDPSVMR	1	8	8	Q13085;Q13085-2;Q13085-3;Q13085-4;P11497;P11497-2;Q5SWU9;Q5SWU9-2		0	0.005	0.04071	1.94942	2	947.424	-0.905962	31.4498	0
	High	IIEEAPATIATPAVFEHMEQcAVK	1	4	4	Q13085;Q13085-2;Q13085-3;Q13085-4	C21(Carbamidomethyl)	0	0.005	0.0399	1.65118	3	2655.31	-1.23946	57.1677	0
	High	ATLVDHGIR	2	4	4	Q13085;Q13085-2;Q13085-3;Q13085-4		0	0.006	0.05742	1.9941	2	981.547	-0.555853	34.6914	0
	High	mQLDNPSK	1	12	12	Q13085;Q13085-2;Q13085-3;Q13085-4;P11497;P11497-2;Q9TTS3;Q5SWU9;Q5SWU9-2;Q28559;Q28559-2;Q28559-3	M1(Oxidation)	0	0.007	0.06772	2.02869	2	948.444	-1.42957	27.7346	0
	High	TFFYWR	1	13	13	Q13085;Q13085-2;Q13085-3;Q13085-4;P11497;P11497-2;Q9TTS3;E9Q4Z2;Q5SWU9;Q5SWU9-2;Q28559;Q28559-2;Q28559-3		0	0.007	0.0705	1.96321	2	919.446	-0.164066	56.4962	0
	High	HMEMYADR	2	12	12	Q13085;Q13085-2;Q13085-3;Q13085-4;P11497;P11497-2;Q9TTS3;Q5SWU9;Q5SWU9-2;Q28559;Q28559-2;Q28559-3		0	0.007	0.06268	1.37616	2	1052.43	-0.79358	34.1277	0
	High	GNIPTLNR	1	11	11	Q13085;Q13085-2;Q13085-3;Q13085-4;P11497;Q9TTS3;Q5SWU9;Q5SWU9-2;Q28559;Q28559-2;Q28559-3		0	0.008	0.08697	1.8585	2	884.496	1.28658	38.3607	0
	High	EFTQQNK	1	12	12	Q13085;Q13085-2;Q13085-3;Q13085-4;P11497;P11497-2;Q9TTS3;Q5SWU9;Q5SWU9-2;Q28559;Q28559-2;Q28559-3		0	0.009	0.1024	1.94183	2	894.431	-0.858164	25.8136	0
	High	NFDLTAIPcANHK	1	12	12	Q13085;Q13085-2;Q13085-3;Q13085-4;P11497;P11497-2;Q9TTS3;Q5SWU9;Q5SWU9-2;Q28559;Q28559-2;Q28559-3	C9(Carbamidomethyl)	0	0.009	0.1068	1.45563	3	1500.72	-1.4583	47.6096	0
	High	cVFALR	1	12	12	Q13085;Q13085-2;Q13085-3;Q13085-4;P11497;P11497-2;Q9TTS3;Q5SWU9;Q5SWU9-2;Q28559;Q28559-2;Q28559-3	C1(Carbamidomethyl)	0	0.009	0.09899	1.45303	2	765.407	-0.484891	45.6854	0
	Medium	mHLYLGAAK	2	16	16	O00763;O00763-2;Q13085;Q13085-2;Q13085-3;Q13085-4;P11497;P11497-2;Q9TTS3;E9Q4Z2;Q5SWU9;Q5SWU9-2;Q28559;Q28559-2;Q28559-3;O00763-3	M1(Oxidation)	0	0.01	0.1108	1.71093	2	1019.53	-0.376829	42.2697	0
	Medium	SPEYPEGR	2	4	4	Q13085;Q13085-2;Q13085-3;Q13085-4		0	0.012	0.1378	1.94952	2	934.426	-0.937	31.1545	0
	Medium	AYVWDNNK	1	12	12	Q13085;Q13085-2;Q13085-3;Q13085-4;P11497;P11497-2;Q9TTS3;Q5SWU9;Q5SWU9-2;Q28559;Q28559-2;Q28559-3		0	0.013	0.1435	2.01198	2	1009.47	-0.361604	41.3793	0
	Medium	VKDWVER	1	9	9	Q13085;Q13085-2;Q13085-3;Q13085-4;P11497;P11497-2;Q9TTS3;Q5SWU9;Q5SWU9-2		0	0.018	0.1726	2.16685	2	931.498	-1.79163	34.7396	1
	Medium	GHVIAAR	1	16	16	O00763;O00763-2;Q13085;Q13085-2;Q13085-3;Q13085-4;P11497;P11497-2;Q9TTS3;E9Q4Z2;Q5SWU9;Q5SWU9-2;Q28559;Q28559-2;Q28559-3;O00763-3		0	0.02	0.1773	1.66605	2	723.426	0.00233524	25.6526	0
	Medium	DKFEEDR	3	12	12	Q13085;Q13085-2;Q13085-3;Q13085-4;P11497;P11497-2;Q9TTS3;Q5SWU9;Q5SWU9-2;Q28559;Q28559-2;Q28559-3		0	0.022	0.1953	1.62369	2	938.42	-2.03435	27.2554	1
	Medium	ITDIIGK	1	12	12	Q13085;Q13085-2;Q13085-3;Q13085-4;P11497;P11497-2;Q9TTS3;Q5SWU9;Q5SWU9-2;Q28559;Q28559-2;Q28559-3		0	0.024	0.2078	1.34034	2	759.461	-0.340072	38.7889	0
	Medium	VLQAELK	1	12	12	Q13085;Q13085-2;Q13085-3;Q13085-4;P11497;P11497-2;Q9TTS3;Q5SWU9;Q5SWU9-2;Q28559;Q28559-2;Q28559-3		0	0.025	0.2179	1.92876	2	800.487	-0.932257	35.9492	0
	Medium	DMYDQVLK	1	15	15	O00763;O00763-2;Q13085;Q13085-2;Q13085-3;Q13085-4;P11497;P11497-2;Q9TTS3;Q5SWU9;Q5SWU9-2;Q28559;Q28559-2;Q28559-3;O00763-3		0	0.025	0.2155	1.80452	2	1011.48	-0.348528	46.3972	0
	Medium	DmYDQVLK	1	15	15	O00763;O00763-2;Q13085;Q13085-2;Q13085-3;Q13085-4;P11497;P11497-2;Q9TTS3;Q5SWU9;Q5SWU9-2;Q28559;Q28559-2;Q28559-3;O00763-3	M2(Oxidation)	0	0.028	0.2379	1.67167	2	1027.48	-0.859158	46.2725	0
	Medium	HMEmYADR	2	12	12	Q13085;Q13085-2;Q13085-3;Q13085-4;P11497;P11497-2;Q9TTS3;Q5SWU9;Q5SWU9-2;Q28559;Q28559-2;Q28559-3	M4(Oxidation)	0	0.031	0.2593	1.63358	2	1068.42	-1.16372	33.5341	0
	Medium	LTFLVAQK	1	12	12	Q13085;Q13085-2;Q13085-3;Q13085-4;P11497;P11497-2;Q9TTS3;Q5SWU9;Q5SWU9-2;Q28559;Q28559-2;Q28559-3		0	0.035	0.2941	1.96364	2	919.561	-0.0299163	48.1688	0
	Medium	DYVLK	1	19	19	Q13085;Q13085-2;Q13085-3;Q13085-4;Q9BUP3;Q9BUP3-3;P11497;P11497-2;Q9TTS3;Q505D1;Q5SWU9;Q5SWU9-2;Q9Z2G9;Q28559;A1YER2;A1YFX9;A2T7G9;Q28559-2;Q28559-3		0	0.038	0.3229	1.66733	2	637.355	-0.277744	36.2458	0
	Medium	LPELLLK	1	12	12	Q13085;Q13085-2;Q13085-3;Q13085-4;P11497;P11497-2;Q9TTS3;Q5SWU9;Q5SWU9-2;Q28559;Q28559-2;Q28559-3		0	0.041	0.3504	2.05816	2	825.544	-0.12377	51.8078	0
	Medium	LLLEDLVK	1	12	12	Q13085;Q13085-2;Q13085-3;Q13085-4;P11497;P11497-2;Q9TTS3;Q5SWU9;Q5SWU9-2;Q28559;Q28559-2;Q28559-3		0	0.043	0.3628	1.82255	2	942.586	-0.688483	57.0266	0
	Medium	MQLDNPSK	1	12	12	Q13085;Q13085-2;Q13085-3;Q13085-4;P11497;P11497-2;Q9TTS3;Q5SWU9;Q5SWU9-2;Q28559;Q28559-2;Q28559-3		0	0.045	0.3765	1.58871	2	932.449	-1.27819	33.4118	0
P11498	Pyruvate carboxylase, mitochondrial OS=Homo sapiens OX=9606 GN=PC PE=1 SV=2 - [PYC_HUMAN]	344.21	56.03	1	5	48	114	1178	129.551	6.84424
	A2	Sequence	# PSMs	# Proteins	# Protein Groups	Protein Group Accessions	Modifications	ΔCn	q-Value	PEP	XCorr	Charge	MH+ [Da]	ΔM [ppm]	RT [min]	# Missed Cleavages
	High	LDNASAFQGAVISPHYDSLLVK	4	5	5	P11498-2;P11498;P52873;Q29RK2;Q05920		0	0	8.366e-12	5.34609	3	2345.21	-0.374633	54.7486	0
	High	HGEEVTPEDVLSAAmYPDVFAHFK	3	2	2	P11498;Q29RK2	M15(Oxidation)	0	0	1.029e-09	5.33901	3	2705.25	-2.92271	61.1741	0
	High	HGEEVTPEDVLSAAMYPDVFAHFK	3	2	2	P11498;Q29RK2		0	0	5.592e-09	4.77816	3	2689.26	0.0259789	64.7354	0
	High	VVHSYEELEENYTR	4	5	5	P11498-2;P11498;P52873;Q29RK2;Q05920		0	0	4.989e-08	4.72584	2	1767.82	-1.34271	44.2742	0
	High	LQVEHTVTEEITDVDLVHAQIHVAEGR	1	3	3	P11498-2;P11498;Q29RK2		0	0	5.294e-08	4.5285	4	3038.55	-0.462111	53.902	0
	High	AYSEALAAFGNGALFVEK	4	5	5	P11498-2;P11498;P52873;Q29RK2;Q05920		0	0	5.973e-08	4.50378	3	1857.93	-2.28059	61.1215	0
	High	LLHYLGHVMVNGPTTPIPVK	1	3	3	P11498;P52873;Q29RK2		0	0	3.577e-08	4.30787	3	2186.22	-0.159281	49.8216	0
	High	TVAIYSEQDTGQmHR	4	2	2	P11498-2;P11498	M13(Oxidation)	0	0	1.131e-07	4.2142	2	1751.8	-1.5918	35.5887	0
	High	TVAIYSEQDTGQMHR	3	2	2	P11498-2;P11498		0	0	5.309e-06	4.17255	2	1735.81	1.09005	38.6181	0
	High	AEAEAQAEELSFPR	2	4	4	P11498;P52873;Q29RK2;Q05920		0	0	8.807e-08	4.15846	2	1547.74	1.56376	47.097	0
	High	ADFAQAcQDAGVR	3	5	5	P11498-2;P11498;P52873;Q29RK2;Q05920	C7(Carbamidomethyl)	0	0	1.921e-06	4.0897	2	1408.63	-1.28306	40.8903	0
	High	IVGDLAQFMVQNGLSR	2	3	3	P11498;P52873;Q05920		0	0	1.257e-08	4.05227	2	1747.92	0.140776	60.8538	0
	High	ENNVDAVHPGYGFLSER	3	3	3	P11498-2;P11498;Q29RK2		0	0	2.753e-06	4.04745	2	1903.89	0.495515	48.1939	0
	High	DFTATFGPLDSLNTR	3	4	4	P11498;P52873;Q29RK2;Q05920		0	0	1.209e-07	3.93437	2	1654.81	-0.457586	59.1491	0
	High	DMAGLLKPTAcTMLVSSLR	1	2	2	P11498;Q29RK2	C11(Carbamidomethyl)	0	0	3.536e-05	3.9205	3	2064.06	-2.02904	59.4889	0
	High	NHPGLLLMDTTFR	2	1	1	P11498		0	0	1.247e-05	3.91824	3	1514.78	-0.406077	54.0992	0
	High	AYVEANQMLGDLIK	1	4	4	P11498;P52873;Q29RK2;Q05920		0	0	2.833e-07	3.89508	2	1564.81	0.839817	58.3683	0
	High	NHPGLLLmDTTFR	1	1	1	P11498	M8(Oxidation)	0	0	0.0003162	3.85063	3	1530.77	-0.528921	54.2313	0
	High	SVVEFLQGYIGVPHGGFPEPFR	1	1	1	P11498		0	0	0.0001344	3.79601	3	2432.24	-0.656569	66.1153	0
	High	YSLQYYmGLAEELVR	1	2	2	P11498;Q29RK2	M7(Oxidation)	0	0	3.488e-07	3.76675	2	1850.9	-1.20157	72.595	0
	High	VVEIAPAAHLDPQLR	2	3	3	P11498-2;P11498;Q29RK2		0	0	2.237e-08	3.70621	2	1628.91	-0.698074	47.3371	0
	High	GLYAAFDcTATMK	1	4	4	P11498;P52873;Q29RK2;Q05920	C8(Carbamidomethyl)	0	0	4.254e-05	3.68876	2	1448.66	0.111549	51.0064	0
	High	IVGDLAQFmVQNGLSR	1	3	3	P11498;P52873;Q05920	M9(Oxidation)	0	0	2.433e-08	3.65856	2	1763.91	0.461737	60.8734	0
	High	QVGYENAGTVEFLVDR	1	3	3	P11498-2;P11498;Q29RK2		0	0	3.062e-05	3.57922	2	1796.88	-0.427667	54.9613	0
	High	GLAPVQAYLHIPDIIK	2	5	5	P11498-2;P11498;P52873;Q29RK2;Q05920		0	0	2.521e-06	3.49678	2	1748.01	0.742054	60.6523	0
	High	ADEAYLIGR	1	5	5	P11498-2;P11498;P52873;Q29RK2;Q05920		0	0	5.869e-05	3.42441	2	1007.51	-0.735595	43.6163	0
	High	GLYAAFDcTATmK	3	4	4	P11498;P52873;Q29RK2;Q05920	C8(Carbamidomethyl); M12(Oxidation)	0	0	1.122e-05	3.38801	2	1464.65	-0.168346	51.041	0
	High	AYVEANQmLGDLIK	1	4	4	P11498;P52873;Q29RK2;Q05920	M8(Oxidation)	0	0	7.562e-06	3.38677	2	1580.8	-0.894074	58.5715	0
	High	VFDYSEYWEGAR	2	4	4	P11498;P52873;Q29RK2;Q05920		0	0	1.855e-06	3.36074	2	1521.66	-0.276803	55.0987	0
	High	GANAVGYTNYPDNVVFK	2	4	4	P11498;P52873;Q29RK2;Q05920		0	0	4.532e-09	3.35604	2	1828.89	0.345161	50.2148	0
	High	GTPLDTEVPMER	2	1	1	P11498		0	0	7.252e-05	3.33269	2	1344.65	0.499034	44.988	0
	High	ASPSPTDPVVPAVPIGPPPAGFR	4	1	1	P11498		0	0	0.0004607	3.21804	2	2226.19	-0.950699	55.4928	0
	High	FLYEcPWR	1	4	4	P11498;P52873;Q29RK2;Q05920	C5(Carbamidomethyl)	0	0	8.352e-05	2.99508	2	1170.54	-0.128752	52.8419	0
	High	GTPLDTEVPmER	2	1	1	P11498	M10(Oxidation)	0	0	0.001457	2.85955	2	1360.64	-0.524533	45.0071	0
	High	VEGRPGASLPPLDLQALEK	2	2	2	P11498;Q29RK2		0	0	0.001436	2.85814	2	1990.1	0.781354	53.9904	0
	High	QVFFELNGQLR	1	4	4	P11498;P52873;Q29RK2;Q05920		0	0	2.448e-05	2.79184	2	1350.72	-1.11636	55.2607	0
	High	SGEGMGIR	1	5	5	P11498-2;P11498;P52873;Q29RK2;Q05920		0	0	0.003874	2.75994	2	806.382	-0.852901	32.3692	0
	High	KAYVEANQmLGDLIK	1	4	4	P11498;P52873;Q29RK2;Q05920	M9(Oxidation)	0	0	0.001355	2.64978	3	1708.89	-0.263054	54.2161	1
	High	TSTAPAASPNVR	1	2	2	P11498-2;P11498		0	0	0.004699	2.51368	2	1171.6	-1.57679	29.7291	0
	High	IAEEFEVELER	1	4	4	P11498;P52873;Q29RK2;Q05920		0	0	0.0002496	2.48861	2	1363.67	-1.9264	51.4378	0
	High	IAPYVAHNFSK	2	1	1	P11498		0	0	0.001741	2.44256	2	1246.66	-0.323263	38.8527	0
	High	HYFIEVNSR	2	5	5	P11498-2;P11498;P52873;Q29RK2;Q05920		0	0	0.001391	2.40854	2	1164.58	0.398791	41.7533	0
	High	ELIPNIPFQMLLR	3	3	3	P11498;P52873;Q05920		0	0	0.00286	2.40511	2	1583.9	-0.312415	69.6514	0
	High	ELIPNIPFQmLLR	3	3	3	P11498;P52873;Q05920	M10(Oxidation)	0	0	0.0004788	2.39818	2	1599.89	-0.640711	69.2342	0
	High	GQIGAPMPGK	1	4	4	P11498;P52873;Q29RK2;Q05920		0	0	0.002417	2.18432	2	955.502	-1.39796	35.2923	0
	High	AGTHILcIK	3	4	4	P11498;P52873;Q29RK2;Q05920	C7(Carbamidomethyl)	0	0	0.005228	2.0481	2	1012.56	-0.558981	38.9	0
	High	FIGPSPEVVR	2	5	5	P11498-2;P11498;P52873;Q29RK2;Q05920		0	0	0.001191	1.69202	2	1100.61	-0.4622	44.0131	0
	High	KAYVEANQMLGDLIK	1	4	4	P11498;P52873;Q29RK2;Q05920		0	0.001	0.005996	3.41484	3	1692.9	-0.312864	54.2391	1
	High	ALAVSDLNR	2	3	3	P11498;P52873;Q05920		0	0.001	0.009313	2.50386	2	958.532	0.119537	40.115	0
	High	AIAIAAGVPVVPGTDAPITSLHEAHEFSNTYGFPIIFK	2	3	3	P11498-2;P11498;Q29RK2		0	0.001	0.00816	2.44708	4	3951.06	-1.12407	63.9192	0
	High	DAHQSLLATR	1	4	4	P11498;P52873;Q29RK2;Q05920		0	0.001	0.00637	2.41502	2	1111.58	-0.873568	35.9956	0
	High	GQIGAPmPGK	2	4	4	P11498;P52873;Q29RK2;Q05920	M7(Oxidation)	0	0.001	0.01004	2.18091	2	971.497	-1.04117	30.9013	0
	High	ENGMDVFR	1	3	3	P11498;P52873;Q05920		0	0.001	0.01896	2.01499	2	967.429	-0.78594	44.8539	0
	High	AcTELGIR	1	5	5	P11498-2;P11498;P52873;Q29RK2;Q05920	C2(Carbamidomethyl)	0	0.003	0.02595	2.18108	2	919.466	-0.558202	37.986	0
	High	ENGmDVFR	1	3	3	P11498;P52873;Q05920	M4(Oxidation)	0	0.004	0.03575	2.11551	2	983.425	-0.00898693	44.8808	0
	High	YSLQYYMGLAEELVR	1	2	2	P11498;Q29RK2		0	0.005	0.03725	2.16732	2	1834.91	2.00411	72.433	0
	High	LFLQGPK	1	4	4	P11498;P52873;Q29RK2;Q05920		0	0.005	0.03946	2.05693	2	802.482	-0.33788	44.0023	0
	High	QKADEAYLIGR	1	5	5	P11498-2;P11498;P52873;Q29RK2;Q05920		0	0.006	0.05783	2.64295	2	1263.67	-0.575048	39.8993	1
	High	SGEGmGIR	3	5	5	P11498-2;P11498;P52873;Q29RK2;Q05920	M5(Oxidation)	0	0.006	0.05672	1.636	2	822.377	-0.293583	32.2847	0
	Medium	EGPEGFAR	1	4	4	P11498;P52873;Q29RK2;Q05920		0	0.01	0.1107	1.72058	2	862.405	-0.387758	35.2441	0
	Medium	LTSDSVK	1	5	5	P11498-2;P11498;P52873;Q29RK2;Q05920		0	0.025	0.2109	1.86686	2	749.404	-0.0173967	26.0238	0
Q08211	ATP-dependent RNA helicase A OS=Homo sapiens OX=9606 GN=DHX9 PE=1 SV=4 - [DHX9_HUMAN]	106.36	34.41	1	0	39	44	1270	140.869	6.84424
	A2	Sequence	# PSMs	# Proteins	# Protein Groups	Protein Group Accessions	Modifications	ΔCn	q-Value	PEP	XCorr	Charge	MH+ [Da]	ΔM [ppm]	RT [min]	# Missed Cleavages
	High	VQSDGQIVLVDDWIK	1	3	3	Q08211;Q08211-2;Q5R874		0	0	1.671e-07	4.42164	2	1714.9	0.248152	59.8349	0
	High	TTQVPQFILDDFIQNDR	2	2	2	Q08211;Q5R874		0	0	1.497e-06	4.20515	2	2050.02	-0.0526433	64.9691	0
	High	KFESEILEAISQNSVVIIR	1	2	2	Q08211;Q5R874		0	0	0.0001551	4.01349	3	2175.2	0.196058	63.6504	1
	High	GMTLVTPLQLLLFASK	1	7	7	Q08211;Q08211-2;Q28141;O70133;O70133-2;O70133-3;Q5R874		0	0	9.769e-08	3.99368	2	1732.01	-0.265289	73.3283	0
	High	NELMYQLEQDHDLQAILQER	1	2	2	Q08211;Q5R874		0	0	2.166e-05	3.84937	3	2486.2	2.0058	60.6603	0
	High	AENNSEVGASGYGVPGPTWDR	2	2	2	Q08211;Q5R874		0	0	1.761e-08	3.76714	2	2162.97	-0.191879	48.6487	0
	High	ELDALDANDELTPLGR	1	6	6	Q08211;Q28141;O70133;O70133-2;O70133-3;Q5R874		0	0	5.575e-08	3.73233	2	1741.86	0.360656	53.6659	0
	High	DINTDFLLVVLR	1	6	6	Q08211;Q28141;O70133;O70133-2;O70133-3;Q5R874		0	0	0.0002205	3.56361	2	1417.8	-4.84413	71.549	0
	High	GmTLVTPLQLLLFASK	2	7	7	Q08211;Q08211-2;Q28141;O70133;O70133-2;O70133-3;Q5R874	M2(Oxidation)	0	0	3.379e-06	3.24392	2	1748	-0.286862	73.1818	0
	High	QLYHLGVVEAYSGLTK	1	2	2	Q08211;Q5R874		0	0	8.47e-05	3.19015	3	1777.95	-0.59705	52.5787	0
	High	LAAQScALSLVR	1	6	6	Q08211;Q28141;O70133;O70133-2;O70133-3;Q5R874	C6(Carbamidomethyl)	0	0	6.105e-06	3.1441	2	1288.7	-0.927112	47.7259	0
	High	AAMEALVVEVTK	1	4	4	Q08211;Q08211-2;Q28141;Q5R874		0	0	2.04e-05	3.08923	2	1260.69	-0.0524501	54.1346	0
	High	YTQVGPDHNR	2	5	5	Q08211;Q28141;O70133;O70133-2;Q5R874		0	0	0.001356	3.01881	2	1186.56	-0.82907	27.7144	0
	High	AAEcNIVVTQPR	1	6	6	Q08211;Q28141;O70133;O70133-2;O70133-3;Q5R874	C4(Carbamidomethyl)	0	0	0.001111	2.91039	2	1357.69	-1.12954	38.2391	0
	High	LAQFEPSQR	1	3	3	Q08211;Q28141;Q5R874		0	0	0.0001968	2.79552	2	1075.55	-0.892265	37.4449	0
	High	DFVNYLVR	1	5	5	Q08211;Q28141;O70133;O70133-2;Q5R874		0	0	0.000304	2.70166	2	1025.54	-0.774506	54.8711	0
	High	VFDPVPVGVTK	1	2	2	Q08211;Q5R874		0	0	0.003979	2.34894	2	1157.66	-0.640935	47.978	0
	High	QPAIISQLDPVNER	1	3	3	Q08211;Q08211-2;Q5R874		0	0	0.004079	1.67559	2	1579.84	0.308037	51.0294	0
	High	MGGEEAEIR	1	3	3	Q08211;Q28141;Q5R874		0	0.001	0.007216	2.43074	2	991.451	-0.357992	33.9253	0
	High	NFLYAWcGK	1	5	5	Q08211;Q28141;O70133;O70133-2;Q5R874	C7(Carbamidomethyl)	0	0.001	0.01377	2.37306	2	1158.54	-1.18374	54.8674	0
	High	LGGIGQFLAK	1	6	6	Q08211;Q28141;O70133;O70133-2;O70133-3;Q5R874		0	0.001	0.006336	2.35717	2	1003.59	-0.362749	52.5828	0
	High	LNQYFQK	1	5	5	Q08211;Q28141;O70133;O70133-2;Q5R874		0	0.001	0.01132	2.24792	2	940.489	0.0476293	38.2091	0
	High	DVVQAYPEVR	1	3	3	Q08211;Q28141;Q5R874		0	0.001	0.01619	2.19451	2	1175.6	-0.868926	41.6333	0
	High	MTPSYEIR	1	3	3	Q08211;Q28141;Q5R874		0	0.001	0.01452	1.90475	2	996.481	-0.562438	39.9658	0
	High	SSVNcPFSSQDmK	1	6	6	Q08211;Q28141;O70133;O70133-2;O70133-3;Q5R874	C5(Carbamidomethyl); M12(Oxidation)	0	0.003	0.02689	2.39239	2	1502.62	-2.20854	41.6043	0
	High	ISAVSVAER	1	3	3	Q08211;Q28141;Q5R874		0	0.008	0.07185	1.49045	2	931.523	2.12703	36.4899	0
	Medium	MTWEAK	1	6	6	Q08211;Q28141;O70133;O70133-2;O70133-3;Q5R874		0	0.01	0.1107	1.85116	2	765.36	0.00215626	37.4599	0
	Medium	AIEPPPLDAVIEAEHTLR	1	3	3	Q08211;Q28141;Q5R874		0	0.011	0.1242	1.7682	2	1971.05	-0.525016	59.6779	0
	Medium	KLEAGIR	1	6	6	Q08211;Q28141;O70133;O70133-2;O70133-3;Q5R874		0	0.013	0.1434	1.92303	2	786.483	-0.851584	30.2864	1
	Medium	KVFDPVPVGVTK	1	2	2	Q08211;Q5R874		0	0.022	0.1895	2.43177	2	1285.75	-0.291712	43.9785	1
	Medium	LFTAHNNmTNYATVWASK	1	6	6	Q08211;Q28141;O70133;O70133-2;O70133-3;Q5R874	M8(Oxidation)	0	0.022	0.1972	2.0488	3	2084.98	-2.82577	52.0242	0
	Medium	MLNmIR	1	3	3	Q08211;Q08211-2;Q5R874	M4(Oxidation)	0	0.022	0.2019	1.62303	2	793.406	-0.0187952	43.8969	0
	Medium	LGYIHR	1	6	6	Q08211;Q28141;O70133;O70133-2;O70133-3;Q5R874		0	0.025	0.2101	1.55091	2	758.43	-1.16437	33.4466	0
	Medium	TNLEQR	1	6	6	Q08211;Q28141;O70133;O70133-2;O70133-3;Q5R874		0	0.03	0.2501	1.64398	2	760.394	-0.880724	26.6332	0
	Medium	GISHVIVDEIHER	1	6	6	Q08211;Q28141;O70133;O70133-2;O70133-3;Q5R874		0	0.031	0.2618	2.02216	3	1503.79	0.0377437	44.0921	0
	Medium	LSMSQLNEK	1	5	5	Q08211;O70133;O70133-2;O70133-3;Q5R874		0	0.032	0.2731	1.97108	2	1049.53	-0.96162	40.4774	0
	Medium	LPIEPR	1	6	6	Q08211;Q28141;O70133;O70133-2;O70133-3;Q5R874		0	0.032	0.2664	1.45081	2	724.435	-0.439257	36.2568	0
	Medium	NALIHK	1	7	7	Q08211;Q28141;O70133;O70133-2;O70133-3;Q5R874;A8MVM7		0	0.035	0.2936	1.47457	2	695.42	-0.355184	27.1234	0
	Medium	LETHMTPEMFR	1	6	6	Q08211;Q28141;O70133;O70133-2;O70133-3;Q5R874		0	0.038	0.3247	2.20757	3	1391.64	-0.879917	46.1472	0
	Medium	YGDGPRPPK	1	7	7	Q08211;Q08211-2;Q28141;O70133;O70133-2;O70133-3;Q5R874		0	0.04	0.3336	1.63489	2	986.504	-1.45607	28.3848	0
P05165	Propionyl-CoA carboxylase alpha chain, mitochondrial OS=Homo sapiens OX=9606 GN=PCCA PE=1 SV=4 - [PCCA_HUMAN]	188.03	58.1	1	0	36	65	728	80.0081	7.51807
	A2	Sequence	# PSMs	# Proteins	# Protein Groups	Protein Group Accessions	Modifications	ΔCn	q-Value	PEP	XCorr	Charge	MH+ [Da]	ΔM [ppm]	RT [min]	# Missed Cleavages
	High	LQVEHPVTEcITGLDLVQEmIR	1	3	3	P05165-3;P05165;P05165-2	C10(Carbamidomethyl); M20(Oxidation)	0	0	1.25e-09	5.31135	3	2596.31	0.685213	63.9233	0
	High	VDSGIQPGSDISIYYDPMISK	1	4	4	P05165-3;P05165;P05165-2;Q91ZA3		0	0	1.053e-05	4.54618	2	2285.09	-3.33296	57.4301	0
	High	SYLNMDAIMEAIK	2	5	5	P05165-3;P05165;P05165-2;P14882;Q91ZA3		0	0	3.101e-07	4.17695	2	1498.72	-2.37295	64.6394	0
	High	LQVEHPVTEcITGLDLVQEMIR	1	3	3	P05165-3;P05165;P05165-2	C10(Carbamidomethyl)	0	0	8.41e-06	4.13316	3	2580.32	1.72285	63.6301	0
	High	VVEEAPSIFLDAETR	3	3	3	P05165-3;P05165;P05165-2		0	0	1.568e-07	4.01678	2	1675.86	1.73389	54.9259	0
	High	EAGGNmSIQFLGTVYK	1	3	3	P05165;P05165-2;Q91ZA3	M6(Oxidation)	0	0	2.123e-07	3.96003	2	1730.84	-0.79418	57.1365	0
	High	MPVIKPDIANWELSVK	1	3	3	P05165-3;P05165;P05165-2		0	0	4.189e-07	3.8848	3	1840.01	1.25889	56.1963	0
	High	KAEVNTIPGFDGVVK	1	3	3	P05165-3;P05165;P05165-2		0	0	1.95e-06	3.85964	2	1573.86	-0.513188	47.2041	1
	High	YSSAGTVEFLVDSK	1	3	3	P05165-3;P05165;P05165-2		0	0	1.144e-07	3.83704	2	1502.74	0.312275	52.3808	0
	High	SYLNMDAIMEAIKK	1	5	5	P05165-3;P05165;P05165-2;P14882;Q91ZA3		0	0	5.192e-06	3.68002	2	1626.82	-0.309767	60.3423	1
	High	LSSQEAASSFGDDR	2	3	3	P05165-3;P05165;P05165-2		0	0	9.937e-08	3.66966	2	1469.65	-1.02745	39.1781	0
	High	EAGGNMSIQFLGTVYK	1	3	3	P05165;P05165-2;Q91ZA3		0	0	2.702e-08	3.64652	2	1714.85	0.148274	57.0376	0
	High	VHTVVASNNGSVFSVEVDGSK	2	3	3	P05165-3;P05165;P05165-2		0	0	0.001125	3.56052	3	2132.05	-4.46939	46.2874	0
	High	AMGEQAVALAR	2	3	3	P05165-3;P05165;P05165-2		0	0	0.0001789	3.54535	2	1116.58	-1.00711	41.3244	0
	High	AmGEQAVALAR	2	3	3	P05165-3;P05165;P05165-2	M2(Oxidation)	0	0	1.22e-06	3.46154	2	1132.58	-1.24549	41.2072	0
	High	SYLNmDAImEAIK	1	5	5	P05165-3;P05165;P05165-2;P14882;Q91ZA3	M5(Oxidation); M9(Oxidation)	0	0	2.894e-06	3.40119	2	1530.72	-0.224995	64.66	0
	High	MADALDNYVIR	1	3	3	P05165-3;P05165;P05165-2		0	0	2.204e-05	3.30831	2	1280.63	0.291734	51.0257	0
	High	AQAVHPGYGFLSENK	4	4	4	P05165-3;P05165;P05165-2;Q91ZA3		0	0	9.99e-06	3.30828	2	1617.8	0.156009	44.096	0
	High	FLSDVYPDGFK	2	5	5	P05165-3;P05165;P05165-2;P14882;Q91ZA3		0	0	2.107e-05	3.29569	2	1287.63	-0.453316	52.9043	0
	High	mADEAVcVGPAPTSK	2	5	5	P05165-3;P05165;P05165-2;P14882;Q91ZA3	M1(Oxidation); C7(Carbamidomethyl)	0	0	0.0007174	3.23793	2	1548.7	0.437005	36.2169	0
	High	HGNALWLNER	1	5	5	P05165-3;P05165;P05165-2;P14882;Q91ZA3		0	0	6.483e-06	3.22086	2	1209.61	-0.023986	43.557	0
	High	mPVIKPDIANWELSVK	1	3	3	P05165-3;P05165;P05165-2	M1(Oxidation)	0	0	4.306e-06	3.09271	3	1856	0.205994	56.3975	0
	High	mADALDNYVIR	2	3	3	P05165-3;P05165;P05165-2	M1(Oxidation)	0	0	0.0001625	3.03775	2	1296.63	-0.120799	51.1991	0
	High	VDSGIQPGSDISIYYDPmISK	1	4	4	P05165-3;P05165;P05165-2;Q91ZA3	M18(Oxidation)	0	0	0.001667	3.0275	2	2301.09	-3.96461	57.3625	0
	High	SYLNMDAImEAIK	1	5	5	P05165-3;P05165;P05165-2;P14882;Q91ZA3	M9(Oxidation)	0	0	0.0001458	2.99387	2	1514.72	-0.0384959	64.7476	0
	High	LSQYQEPLHLPGVR	2	5	5	P14882;Q91ZA3;P05165-3;P05165;P05165-2		0	0	7.389e-07	2.94055	2	1636.88	-0.496652	48.7657	0
	High	TVAIHSDVDASSVHVK	3	5	5	P05165-3;P05165;P05165-2;P14882;Q91ZA3		0	0	1.623e-06	2.80655	3	1664.86	-0.0166113	36.6887	0
	High	HIEIQVLGDK	1	5	5	P05165-3;P05165;P05165-2;P14882;Q91ZA3		0	0	0.0003115	2.72118	2	1151.64	0.267629	43.8516	0
	High	VTEDTSSVLR	2	2	2	P05165;P05165-2		0	0	0.0005897	2.59616	2	1106.57	-2.04722	36.3662	0
	High	INGWAVEcR	1	3	3	P05165-3;P05165;P05165-2	C8(Carbamidomethyl)	0	0	0.0007497	2.55192	2	1104.53	0.234612	43.434	0
	High	AQHFQENSR	1	3	3	P05165-3;P05165;P05165-2		0	0	0.0009173	2.47476	2	1116.52	0.749828	25.8444	0
	High	IAWDDEETR	1	4	4	P05165-3;P05165;P05165-2;Q91ZA3		0	0	0.0001876	2.35094	2	1134.51	-0.0883077	41.7644	0
	High	GVTHNIALLR	2	3	3	P05165-3;P05165;P05165-2		0	0	0.001281	2.32564	2	1093.65	0.8283	42.0484	0
	High	NFYFLEMNTR	1	5	5	P05165-3;P05165;P05165-2;P14882;Q91ZA3		0	0.001	0.007543	2.54715	2	1334.62	0.432802	58.6325	0
	High	LITYGSDR	1	3	3	P05165-3;P05165;P05165-2		0	0.001	0.007389	2.26026	2	924.478	-0.845378	35.8814	0
	High	SFGLPSIGR	1	5	5	P05165-3;P05165;P05165-2;P14882;Q91ZA3		0	0.001	0.00973	1.70671	2	933.515	-0.572277	51.3965	0
	High	NLGSVGYDPNEK	1	2	2	P05165-3;P05165		0	0.003	0.02927	2.5051	2	1292.61	-0.306029	39.3623	0
	High	KNFYFLEMNTR	1	3	3	P05165-3;P05165;P05165-2		0	0.004	0.03352	2.00436	2	1462.72	0.812654	52.4194	1
	High	VYAEDPYK	1	5	5	P05165-3;P05165;P05165-2;P14882;Q91ZA3		0	0.006	0.05717	2.04197	2	984.468	0.703773	36.2208	0
	High	DAEEAVR	2	3	3	P05165-3;P05165;P05165-2		0	0.008	0.09229	1.83679	2	789.373	-0.780101	27.3493	0
	Medium	VNILTR	1	2	2	P05165;P05165-2		0	0.016	0.1653	1.71472	2	715.446	0.287039	38.5998	0
	Medium	EIGYPVmIK	1	5	5	P05165-3;P05165;P05165-2;P14882;Q91ZA3	M7(Oxidation)	0	0.016	0.1652	1.35906	2	1065.56	-0.532719	49.1699	0
	Medium	LLIEK	1	109	109	O75386-3;O75386-2;O15530-5;O15530;O15530-2;O15530-3;O15530-4;O75386;P24298;P57078;P57078-2;Q5TCS8;Q5VT06;Q8IVF4;Q8IYE0-2;Q8IYX3;Q8IYX3-2;Q8N4P6;Q8N4P6-2;Q8WXX0;Q9HD40;Q9HD40-2;Q9UKJ3;Q9UKJ3-2;O55173;P0C152;P25409;Q4V8B5;Q63170;A2A6A1;D3Z750;E9Q0C6;E9Q309;Q80X53;Q80XC6;Q80YT7-2;Q9ERK0;Q9Z2A0;Q95LR6;Q5RAK7;Q5VU43-13;Q5VU43-2;Q95LR6-2;Q8IYX3-3;Q9UKI8-5;Q9UKI8-4;P05165-3;Q01970-2;P05165;P05165-2;Q4R4…		0	0.018	0.1673	1.65788	2	615.408	-0.167366	36.385	0
	Medium	SVHcQAGDTVGEGDLLVELE	1	3	3	P05165-3;P05165;P05165-2	C4(Carbamidomethyl)	0	0.031	0.2632	2.38018	2	2127.99	0.105529	57.0648	0
	Medium	EIGYPVMIK	1	5	5	P05165-3;P05165;P05165-2;P14882;Q91ZA3		0	0.033	0.2836	1.54799	2	1049.57	-1.54761	49.1192	0
	Medium	MADEAVcVGPAPTSK	1	5	5	P05165-3;P05165;P05165-2;P14882;Q91ZA3	C7(Carbamidomethyl)	0	0.048	0.3951	1.7995	2	1532.71	-1.44251	38.7368	0
P05165-2	Isoform 2 of Propionyl-CoA carboxylase alpha chain, mitochondrial OS=Homo sapiens OX=9606 GN=PCCA - [PCCA_HUMAN]	185.525	58.55	1	0	35	64	702	76.9986	7.34229
	A2	Sequence	# PSMs	# Proteins	# Protein Groups	Protein Group Accessions	Modifications	ΔCn	q-Value	PEP	XCorr	Charge	MH+ [Da]	ΔM [ppm]	RT [min]	# Missed Cleavages
	High	LQVEHPVTEcITGLDLVQEmIR	1	3	3	P05165-3;P05165;P05165-2	C10(Carbamidomethyl); M20(Oxidation)	0	0	1.25e-09	5.31135	3	2596.31	0.685213	63.9233	0
	High	VDSGIQPGSDISIYYDPMISK	1	4	4	P05165-3;P05165;P05165-2;Q91ZA3		0	0	1.053e-05	4.54618	2	2285.09	-3.33296	57.4301	0
	High	SYLNMDAIMEAIK	2	5	5	P05165-3;P05165;P05165-2;P14882;Q91ZA3		0	0	3.101e-07	4.17695	2	1498.72	-2.37295	64.6394	0
	High	LQVEHPVTEcITGLDLVQEMIR	1	3	3	P05165-3;P05165;P05165-2	C10(Carbamidomethyl)	0	0	8.41e-06	4.13316	3	2580.32	1.72285	63.6301	0
	High	VVEEAPSIFLDAETR	3	3	3	P05165-3;P05165;P05165-2		0	0	1.568e-07	4.01678	2	1675.86	1.73389	54.9259	0
	High	EAGGNmSIQFLGTVYK	1	3	3	P05165;P05165-2;Q91ZA3	M6(Oxidation)	0	0	2.123e-07	3.96003	2	1730.84	-0.79418	57.1365	0
	High	MPVIKPDIANWELSVK	1	3	3	P05165-3;P05165;P05165-2		0	0	4.189e-07	3.8848	3	1840.01	1.25889	56.1963	0
	High	KAEVNTIPGFDGVVK	1	3	3	P05165-3;P05165;P05165-2		0	0	1.95e-06	3.85964	2	1573.86	-0.513188	47.2041	1
	High	YSSAGTVEFLVDSK	1	3	3	P05165-3;P05165;P05165-2		0	0	1.144e-07	3.83704	2	1502.74	0.312275	52.3808	0
	High	SYLNMDAIMEAIKK	1	5	5	P05165-3;P05165;P05165-2;P14882;Q91ZA3		0	0	5.192e-06	3.68002	2	1626.82	-0.309767	60.3423	1
	High	LSSQEAASSFGDDR	2	3	3	P05165-3;P05165;P05165-2		0	0	9.937e-08	3.66966	2	1469.65	-1.02745	39.1781	0
	High	EAGGNMSIQFLGTVYK	1	3	3	P05165;P05165-2;Q91ZA3		0	0	2.702e-08	3.64652	2	1714.85	0.148274	57.0376	0
	High	VHTVVASNNGSVFSVEVDGSK	2	3	3	P05165-3;P05165;P05165-2		0	0	0.001125	3.56052	3	2132.05	-4.46939	46.2874	0
	High	AMGEQAVALAR	2	3	3	P05165-3;P05165;P05165-2		0	0	0.0001789	3.54535	2	1116.58	-1.00711	41.3244	0
	High	AmGEQAVALAR	2	3	3	P05165-3;P05165;P05165-2	M2(Oxidation)	0	0	1.22e-06	3.46154	2	1132.58	-1.24549	41.2072	0
	High	SYLNmDAImEAIK	1	5	5	P05165-3;P05165;P05165-2;P14882;Q91ZA3	M5(Oxidation); M9(Oxidation)	0	0	2.894e-06	3.40119	2	1530.72	-0.224995	64.66	0
	High	MADALDNYVIR	1	3	3	P05165-3;P05165;P05165-2		0	0	2.204e-05	3.30831	2	1280.63	0.291734	51.0257	0
	High	AQAVHPGYGFLSENK	4	4	4	P05165-3;P05165;P05165-2;Q91ZA3		0	0	9.99e-06	3.30828	2	1617.8	0.156009	44.096	0
	High	FLSDVYPDGFK	2	5	5	P05165-3;P05165;P05165-2;P14882;Q91ZA3		0	0	2.107e-05	3.29569	2	1287.63	-0.453316	52.9043	0
	High	mADEAVcVGPAPTSK	2	5	5	P05165-3;P05165;P05165-2;P14882;Q91ZA3	M1(Oxidation); C7(Carbamidomethyl)	0	0	0.0007174	3.23793	2	1548.7	0.437005	36.2169	0
	High	HGNALWLNER	1	5	5	P05165-3;P05165;P05165-2;P14882;Q91ZA3		0	0	6.483e-06	3.22086	2	1209.61	-0.023986	43.557	0
	High	mPVIKPDIANWELSVK	1	3	3	P05165-3;P05165;P05165-2	M1(Oxidation)	0	0	4.306e-06	3.09271	3	1856	0.205994	56.3975	0
	High	mADALDNYVIR	2	3	3	P05165-3;P05165;P05165-2	M1(Oxidation)	0	0	0.0001625	3.03775	2	1296.63	-0.120799	51.1991	0
	High	VDSGIQPGSDISIYYDPmISK	1	4	4	P05165-3;P05165;P05165-2;Q91ZA3	M18(Oxidation)	0	0	0.001667	3.0275	2	2301.09	-3.96461	57.3625	0
	High	SYLNMDAImEAIK	1	5	5	P05165-3;P05165;P05165-2;P14882;Q91ZA3	M9(Oxidation)	0	0	0.0001458	2.99387	2	1514.72	-0.0384959	64.7476	0
	High	LSQYQEPLHLPGVR	2	5	5	P14882;Q91ZA3;P05165-3;P05165;P05165-2		0	0	7.389e-07	2.94055	2	1636.88	-0.496652	48.7657	0
	High	TVAIHSDVDASSVHVK	3	5	5	P05165-3;P05165;P05165-2;P14882;Q91ZA3		0	0	1.623e-06	2.80655	3	1664.86	-0.0166113	36.6887	0
	High	HIEIQVLGDK	1	5	5	P05165-3;P05165;P05165-2;P14882;Q91ZA3		0	0	0.0003115	2.72118	2	1151.64	0.267629	43.8516	0
	High	VTEDTSSVLR	2	2	2	P05165;P05165-2		0	0	0.0005897	2.59616	2	1106.57	-2.04722	36.3662	0
	High	INGWAVEcR	1	3	3	P05165-3;P05165;P05165-2	C8(Carbamidomethyl)	0	0	0.0007497	2.55192	2	1104.53	0.234612	43.434	0
	High	AQHFQENSR	1	3	3	P05165-3;P05165;P05165-2		0	0	0.0009173	2.47476	2	1116.52	0.749828	25.8444	0
	High	IAWDDEETR	1	4	4	P05165-3;P05165;P05165-2;Q91ZA3		0	0	0.0001876	2.35094	2	1134.51	-0.0883077	41.7644	0
	High	GVTHNIALLR	2	3	3	P05165-3;P05165;P05165-2		0	0	0.001281	2.32564	2	1093.65	0.8283	42.0484	0
	High	NFYFLEMNTR	1	5	5	P05165-3;P05165;P05165-2;P14882;Q91ZA3		0	0.001	0.007543	2.54715	2	1334.62	0.432802	58.6325	0
	High	LITYGSDR	1	3	3	P05165-3;P05165;P05165-2		0	0.001	0.007389	2.26026	2	924.478	-0.845378	35.8814	0
	High	SFGLPSIGR	1	5	5	P05165-3;P05165;P05165-2;P14882;Q91ZA3		0	0.001	0.00973	1.70671	2	933.515	-0.572277	51.3965	0
	High	KNFYFLEMNTR	1	3	3	P05165-3;P05165;P05165-2		0	0.004	0.03352	2.00436	2	1462.72	0.812654	52.4194	1
	High	VYAEDPYK	1	5	5	P05165-3;P05165;P05165-2;P14882;Q91ZA3		0	0.006	0.05717	2.04197	2	984.468	0.703773	36.2208	0
	High	DAEEAVR	2	3	3	P05165-3;P05165;P05165-2		0	0.008	0.09229	1.83679	2	789.373	-0.780101	27.3493	0
	Medium	VNILTR	1	2	2	P05165;P05165-2		0	0.016	0.1653	1.71472	2	715.446	0.287039	38.5998	0
	Medium	EIGYPVmIK	1	5	5	P05165-3;P05165;P05165-2;P14882;Q91ZA3	M7(Oxidation)	0	0.016	0.1652	1.35906	2	1065.56	-0.532719	49.1699	0
	Medium	LLIEK	1	109	109	O75386-3;O75386-2;O15530-5;O15530;O15530-2;O15530-3;O15530-4;O75386;P24298;P57078;P57078-2;Q5TCS8;Q5VT06;Q8IVF4;Q8IYE0-2;Q8IYX3;Q8IYX3-2;Q8N4P6;Q8N4P6-2;Q8WXX0;Q9HD40;Q9HD40-2;Q9UKJ3;Q9UKJ3-2;O55173;P0C152;P25409;Q4V8B5;Q63170;A2A6A1;D3Z750;E9Q0C6;E9Q309;Q80X53;Q80XC6;Q80YT7-2;Q9ERK0;Q9Z2A0;Q95LR6;Q5RAK7;Q5VU43-13;Q5VU43-2;Q95LR6-2;Q8IYX3-3;Q9UKI8-5;Q9UKI8-4;P05165-3;Q01970-2;P05165;P05165-2;Q4R4…		0	0.018	0.1673	1.65788	2	615.408	-0.167366	36.385	0
	Medium	SVHcQAGDTVGEGDLLVELE	1	3	3	P05165-3;P05165;P05165-2	C4(Carbamidomethyl)	0	0.031	0.2632	2.38018	2	2127.99	0.105529	57.0648	0
	Medium	EIGYPVMIK	1	5	5	P05165-3;P05165;P05165-2;P14882;Q91ZA3		0	0.033	0.2836	1.54799	2	1049.57	-1.54761	49.1192	0
	Medium	MADEAVcVGPAPTSK	1	5	5	P05165-3;P05165;P05165-2;P14882;Q91ZA3	C7(Carbamidomethyl)	0	0.048	0.3951	1.7995	2	1532.71	-1.44251	38.7368	0
Q15149	Plectin OS=Homo sapiens OX=9606 GN=PLEC PE=1 SV=3 - [PLEC_HUMAN]	85.3929	8.22	1	0	34	36	4684	531.466	5.96045
	A2	Sequence	# PSMs	# Proteins	# Protein Groups	Protein Group Accessions	Modifications	ΔCn	q-Value	PEP	XCorr	Charge	MH+ [Da]	ΔM [ppm]	RT [min]	# Missed Cleavages
	High	SQVMDEATALQLR	2	9	9	Q15149;Q15149-2;Q15149-3;Q15149-4;Q15149-5;Q15149-6;Q15149-7;Q15149-8;Q15149-9		0	0	5.492e-05	3.90931	2	1461.76	13.236	49.5373	0
	High	GGELVYTDSEAR	1	9	9	Q15149;Q15149-2;Q15149-3;Q15149-4;Q15149-5;Q15149-6;Q15149-7;Q15149-8;Q15149-9		0	0	0.000108	3.68213	2	1296.6	-1.47105	39.1367	0
	High	LLDPEDVDVPQPDEK	1	30	30	Q15149;Q15149-2;Q15149-3;Q15149-4;Q15149-5;Q15149-6;Q15149-7;Q15149-8;Q15149-9;P30427;P30427-2;P30427-3;P30427-4;Q9QXS1-5;Q9QXS1-10;Q9QXS1-8;Q9QXS1-12;Q9QXS1-4;Q9QXS1-13;Q9QXS1-3;Q9QXS1;Q9QXS1-2;Q9QXS1-14;Q9JI55;Q9QXS1-6;Q9QXS1-7;Q9QXS1-9;Q9QXS1-11;Q9QXS1-15;Q9QXS1-16		0	0	2.124e-05	3.1038	2	1708.82	-2.71278	48.5204	0
	High	AQVEQELTTLR	1	30	30	Q15149;Q15149-2;Q15149-3;Q15149-4;Q15149-5;Q15149-6;Q15149-7;Q15149-8;Q15149-9;P30427;P30427-2;P30427-3;P30427-4;Q9QXS1-5;Q9QXS1-10;Q9QXS1-8;Q9QXS1-12;Q9QXS1-4;Q9QXS1-13;Q9QXS1-3;Q9QXS1;Q9QXS1-2;Q9QXS1-14;Q9JI55;Q9QXS1-6;Q9QXS1-7;Q9QXS1-9;Q9QXS1-11;Q9QXS1-15;Q9QXS1-16		0	0	0.0001013	2.99838	2	1287.69	-1.0475	46.0371	0
	High	QSSEAEIQAK	1	30	30	Q15149;Q15149-2;Q15149-3;Q15149-4;Q15149-5;Q15149-6;Q15149-7;Q15149-8;Q15149-9;P30427;P30427-2;P30427-3;P30427-4;Q9QXS1-5;Q9QXS1-10;Q9QXS1-8;Q9QXS1-12;Q9QXS1-4;Q9QXS1-13;Q9QXS1-3;Q9QXS1;Q9QXS1-2;Q9QXS1-14;Q9JI55;Q9QXS1-6;Q9QXS1-7;Q9QXS1-9;Q9QXS1-11;Q9QXS1-15;Q9QXS1-16		0	0	0.001035	2.96038	2	1090.54	-0.464355	28.6913	0
	High	LTAEDLFEAR	1	9	9	Q15149;Q15149-2;Q15149-3;Q15149-4;Q15149-5;Q15149-6;Q15149-7;Q15149-8;Q15149-9		0	0	3.105e-05	2.94338	2	1164.59	-0.266448	53.7363	0
	High	VLALPEPSPAAPTLR	1	30	30	Q15149;Q15149-2;Q15149-3;Q15149-4;Q15149-5;Q15149-6;Q15149-7;Q15149-8;Q15149-9;P30427;P30427-2;P30427-3;P30427-4;Q9QXS1-5;Q9QXS1-10;Q9QXS1-8;Q9QXS1-12;Q9QXS1-4;Q9QXS1-13;Q9QXS1-3;Q9QXS1;Q9QXS1-2;Q9QXS1-14;Q9JI55;Q9QXS1-6;Q9QXS1-7;Q9QXS1-9;Q9QXS1-11;Q9QXS1-15;Q9QXS1-16		0	0	0.0006487	2.74258	2	1531.88	-0.010678	50.9572	0
	High	IIITVVEEQEQK	1	9	9	Q15149;Q15149-2;Q15149-3;Q15149-4;Q15149-5;Q15149-6;Q15149-7;Q15149-8;Q15149-9		0	0	3.208e-06	2.71202	2	1428.8	1.52377	47.4521	0
	High	SSSVGSSSSYPISPAVSR	1	10	10	Q15149;Q15149-2;Q15149-3;Q15149-4;Q15149-5;Q15149-6;Q15149-7;Q15149-8;Q15149-9;Q9JI55		0	0	0.003281	2.66292	2	1754.86	2.53106	41.8585	0
	High	ESADPLGAWLQDAR	1	9	9	Q15149;Q15149-2;Q15149-3;Q15149-4;Q15149-5;Q15149-6;Q15149-7;Q15149-8;Q15149-9		0	0	0.005237	2.63761	2	1528.74	-1.64282	60.4848	0
	High	LSVAAQEAAR	1	30	30	Q15149;Q15149-2;Q15149-3;Q15149-4;Q15149-5;Q15149-6;Q15149-7;Q15149-8;Q15149-9;P30427;P30427-2;P30427-3;P30427-4;Q9QXS1-5;Q9QXS1-10;Q9QXS1-8;Q9QXS1-12;Q9QXS1-4;Q9QXS1-13;Q9QXS1-3;Q9QXS1;Q9QXS1-2;Q9QXS1-14;Q9JI55;Q9QXS1-6;Q9QXS1-7;Q9QXS1-9;Q9QXS1-11;Q9QXS1-15;Q9QXS1-16		0	0	5.408e-05	2.5996	2	1015.55	-0.954828	33.5562	0
	High	LAAEQELIR	1	30	30	Q15149;Q15149-2;Q15149-3;Q15149-4;Q15149-5;Q15149-6;Q15149-7;Q15149-8;Q15149-9;P30427;P30427-2;P30427-3;P30427-4;Q9QXS1-5;Q9QXS1-10;Q9QXS1-8;Q9QXS1-12;Q9QXS1-4;Q9QXS1-13;Q9QXS1-3;Q9QXS1;Q9QXS1-2;Q9QXS1-14;Q9JI55;Q9QXS1-6;Q9QXS1-7;Q9QXS1-9;Q9QXS1-11;Q9QXS1-15;Q9QXS1-16		0	0	0.0006581	2.58047	2	1042.59	-0.733554	42.863	0
	High	QVEEEILALK	1	10	10	Q15149;Q15149-2;Q15149-3;Q15149-4;Q15149-5;Q15149-6;Q15149-7;Q15149-8;Q15149-9;Q9JI55		0	0	0.00332	2.56247	2	1171.66	0.179908	50.7213	0
	High	QLAEEDLAQQR	1	30	30	Q15149;Q15149-2;Q15149-3;Q15149-4;Q15149-5;Q15149-6;Q15149-7;Q15149-8;Q15149-9;P30427;P30427-2;P30427-3;P30427-4;Q9QXS1-5;Q9QXS1-10;Q9QXS1-8;Q9QXS1-12;Q9QXS1-4;Q9QXS1-13;Q9QXS1-3;Q9QXS1;Q9QXS1-2;Q9QXS1-14;Q9JI55;Q9QXS1-6;Q9QXS1-7;Q9QXS1-9;Q9QXS1-11;Q9QXS1-15;Q9QXS1-16		0	0	0.0004225	2.48003	2	1300.65	-0.292154	38.5679	0
	High	QLAEGTAQQR	1	26	26	Q15149;Q15149-2;Q15149-3;Q15149-4;Q15149-5;Q15149-6;Q15149-7;Q15149-8;Q15149-9;Q9QXS1-5;Q9QXS1-10;Q9QXS1-8;Q9QXS1-12;Q9QXS1-4;Q9QXS1-13;Q9QXS1-3;Q9QXS1;Q9QXS1-2;Q9QXS1-14;Q9JI55;Q9QXS1-6;Q9QXS1-7;Q9QXS1-9;Q9QXS1-11;Q9QXS1-15;Q9QXS1-16		0	0	0.001389	2.27398	2	1101.56	-0.236551	27.951	0
	High	GYFDEEMNR	1	30	30	P58107;Q15149;Q15149-2;Q15149-3;Q15149-4;Q15149-5;Q15149-6;Q15149-7;Q15149-8;Q15149-9;P30427;P30427-2;P30427-3;P30427-4;Q9QXS1-5;Q9QXS1-10;Q9QXS1-8;Q9QXS1-12;Q9QXS1-4;Q9QXS1-13;Q9QXS1-3;Q9QXS1;Q9QXS1-2;Q9QXS1-14;Q9QXS1-6;Q9QXS1-7;Q9QXS1-9;Q9QXS1-11;Q9QXS1-15;Q9QXS1-16		0	0	0.00247	2.22014	2	1160.47	0.691236	45.2257	0
	High	SLVPAAELLESR	1	9	9	Q15149;Q15149-2;Q15149-3;Q15149-4;Q15149-5;Q15149-6;Q15149-7;Q15149-8;Q15149-9		0	0	0.00411	2.14452	2	1284.71	-0.945028	55.1296	0
	High	LLEAAAQSTK	1	9	9	Q15149;Q15149-2;Q15149-3;Q15149-4;Q15149-5;Q15149-6;Q15149-7;Q15149-8;Q15149-9		0	0	0.0004074	2.12514	2	1031.57	-0.97923	33.0708	0
	High	NLVDNITGQR	1	30	30	Q15149;Q15149-2;Q15149-3;Q15149-4;Q15149-5;Q15149-6;Q15149-7;Q15149-8;Q15149-9;P30427;P30427-2;P30427-3;P30427-4;Q9QXS1-5;Q9QXS1-10;Q9QXS1-8;Q9QXS1-12;Q9QXS1-4;Q9QXS1-13;Q9QXS1-3;Q9QXS1;Q9QXS1-2;Q9QXS1-14;Q9JI55;Q9QXS1-6;Q9QXS1-7;Q9QXS1-9;Q9QXS1-11;Q9QXS1-15;Q9QXS1-16		0	0	0.001868	1.90293	2	1129.59	-2.97659	46.0867	0
	High	QEQIQAMPLADSQAVR	1	9	9	Q15149;Q15149-2;Q15149-3;Q15149-4;Q15149-5;Q15149-6;Q15149-7;Q15149-8;Q15149-9		0	0.001	0.01259	3.08979	2	1784.89	-4.38129	46.446	0
	High	QLAEEDAAR	1	26	26	Q15149;Q15149-2;Q15149-3;Q15149-4;Q15149-5;Q15149-6;Q15149-7;Q15149-8;Q15149-9;Q9QXS1-5;Q9QXS1-10;Q9QXS1-8;Q9QXS1-12;Q9QXS1-4;Q9QXS1-13;Q9QXS1-3;Q9QXS1;Q9QXS1-2;Q9QXS1-14;Q9JI55;Q9QXS1-6;Q9QXS1-7;Q9QXS1-9;Q9QXS1-11;Q9QXS1-15;Q9QXS1-16		0	0.001	0.0162	2.4009	2	1002.48	-1.30581	30.0298	0
	High	ELAQEQAR	1	30	30	Q15149;Q15149-2;Q15149-3;Q15149-4;Q15149-5;Q15149-6;Q15149-7;Q15149-8;Q15149-9;P30427;P30427-2;P30427-3;P30427-4;Q9QXS1-5;Q9QXS1-10;Q9QXS1-8;Q9QXS1-12;Q9QXS1-4;Q9QXS1-13;Q9QXS1-3;Q9QXS1;Q9QXS1-2;Q9QXS1-14;Q9JI55;Q9QXS1-6;Q9QXS1-7;Q9QXS1-9;Q9QXS1-11;Q9QXS1-15;Q9QXS1-16		0	0.001	0.02133	2.24459	2	944.478	-1.64785	27.4637	0
	High	LSYTQLLR	1	9	9	Q15149;Q15149-2;Q15149-3;Q15149-4;Q15149-5;Q15149-6;Q15149-7;Q15149-8;Q15149-9		0	0.001	0.01314	1.89717	2	993.572	-0.901115	51.0485	0
	High	AALEEVER	2	10	10	Q15149;Q15149-2;Q15149-3;Q15149-4;Q15149-5;Q15149-6;Q15149-7;Q15149-8;Q15149-9;Q9JI55		0	0.001	0.01812	1.89317	2	916.472	-1.6584	35.3445	0
	High	QLAEAHAQAK	1	30	30	Q15149;Q15149-2;Q15149-3;Q15149-4;Q15149-5;Q15149-6;Q15149-7;Q15149-8;Q15149-9;P30427;P30427-2;P30427-3;P30427-4;Q9QXS1-5;Q9QXS1-10;Q9QXS1-8;Q9QXS1-12;Q9QXS1-4;Q9QXS1-13;Q9QXS1-3;Q9QXS1;Q9QXS1-2;Q9QXS1-14;Q9JI55;Q9QXS1-6;Q9QXS1-7;Q9QXS1-9;Q9QXS1-11;Q9QXS1-15;Q9QXS1-16		0	0.001	0.01464	1.65675	2	1066.56	-0.704393	25.6091	0
	High	NLLDEELQR	1	9	9	Q15149;Q15149-2;Q15149-3;Q15149-4;Q15149-5;Q15149-6;Q15149-7;Q15149-8;Q15149-9		0	0.006	0.0469	2.24279	2	1129.59	0.805302	49.0661	0
	High	VLADPSDDTK	1	30	30	P58107;Q15149;Q15149-2;Q15149-3;Q15149-4;Q15149-5;Q15149-6;Q15149-7;Q15149-8;Q15149-9;P30427;P30427-2;P30427-3;P30427-4;Q9QXS1-5;Q9QXS1-10;Q9QXS1-8;Q9QXS1-12;Q9QXS1-4;Q9QXS1-13;Q9QXS1-3;Q9QXS1;Q9QXS1-2;Q9QXS1-14;Q9QXS1-6;Q9QXS1-7;Q9QXS1-9;Q9QXS1-11;Q9QXS1-15;Q9QXS1-16		0	0.006	0.04477	2.18331	2	1060.51	-0.879944	31.5294	0
	High	LTVDEAVR	1	30	30	Q15149;Q15149-2;Q15149-3;Q15149-4;Q15149-5;Q15149-6;Q15149-7;Q15149-8;Q15149-9;P30427;P30427-2;P30427-3;P30427-4;Q9QXS1-5;Q9QXS1-10;Q9QXS1-8;Q9QXS1-12;Q9QXS1-4;Q9QXS1-13;Q9QXS1-3;Q9QXS1;Q9QXS1-2;Q9QXS1-14;Q9JI55;Q9QXS1-6;Q9QXS1-7;Q9QXS1-9;Q9QXS1-11;Q9QXS1-15;Q9QXS1-16		0	0.007	0.06307	1.70239	2	902.494	-0.104279	38.1791	0
	High	SLSAIYLEK	1	30	30	Q15149;Q15149-2;Q15149-3;Q15149-4;Q15149-5;Q15149-6;Q15149-7;Q15149-8;Q15149-9;P30427;P30427-2;P30427-3;P30427-4;Q9QXS1-5;Q9QXS1-10;Q9QXS1-8;Q9QXS1-12;Q9QXS1-4;Q9QXS1-13;Q9QXS1-3;Q9QXS1;Q9QXS1-2;Q9QXS1-14;Q9JI55;Q9QXS1-6;Q9QXS1-7;Q9QXS1-9;Q9QXS1-11;Q9QXS1-15;Q9QXS1-16		0	0.009	0.09713	2.17381	2	1023.57	0.783799	47.2539	0
	Medium	GLLSAEVAR	1	30	30	Q15149;Q15149-2;Q15149-3;Q15149-4;Q15149-5;Q15149-6;Q15149-7;Q15149-8;Q15149-9;P30427;P30427-2;P30427-3;P30427-4;Q9QXS1-5;Q9QXS1-10;Q9QXS1-8;Q9QXS1-12;Q9QXS1-4;Q9QXS1-13;Q9QXS1-3;Q9QXS1;Q9QXS1-2;Q9QXS1-14;Q9JI55;Q9QXS1-6;Q9QXS1-7;Q9QXS1-9;Q9QXS1-11;Q9QXS1-15;Q9QXS1-16		0	0.01	0.115	2.08851	2	915.525	-0.928781	43.4084	0
	Medium	LLQLK	1	65	65	Q8IV61-2;Q8NF91;Q15149;Q15149-2;Q15149-3;Q15149-4;Q15149-5;Q15149-6;Q15149-7;Q15149-8;Q15149-9;Q5JRA6;Q5JRA6-2;Q5JRA6-4;Q8IV61;Q8NF91-7;Q9H0P0;Q9H0P0-1;Q9H0P0-2;Q9H0P0-3;Q9H2F9;Q9H9F9;Q9D020;P30427;P30427-2;P30427-3;P30427-4;Q8NF91-4;Q9BEA2;Q9QXS1-5;Q9QXS1-10;Q9QXS1-8;Q9QXS1-12;Q9QXS1-4;Q9QXS1-13;Q9QXS1-3;Q9QXS1;Q9QXS1-2;Q9QXS1-14;Q80US4;Q80US4-3;Q8BI84;Q8BI84-3;Q9D020-1;Q9JI55;Q8NDA2;Q8NF91-10;Q…		0	0.011	0.1223	1.70332	2	614.423	-0.248725	38.5534	0
	Medium	AQLEPVASPAK	1	30	30	Q15149;Q15149-2;Q15149-3;Q15149-4;Q15149-5;Q15149-6;Q15149-7;Q15149-8;Q15149-9;P30427;P30427-2;P30427-3;P30427-4;Q9QXS1-5;Q9QXS1-10;Q9QXS1-8;Q9QXS1-12;Q9QXS1-4;Q9QXS1-13;Q9QXS1-3;Q9QXS1;Q9QXS1-2;Q9QXS1-14;Q9JI55;Q9QXS1-6;Q9QXS1-7;Q9QXS1-9;Q9QXS1-11;Q9QXS1-15;Q9QXS1-16		0	0.023	0.2029	1.90863	2	1110.62	0.213291	35.337	0
	Medium	LQAEEVAQQK	1	29	29	Q15149;Q15149-2;Q15149-3;Q15149-4;Q15149-5;Q15149-6;Q15149-7;Q15149-8;Q15149-9;P30427;P30427-2;P30427-3;P30427-4;Q9QXS1-5;Q9QXS1-10;Q9QXS1-8;Q9QXS1-12;Q9QXS1-4;Q9QXS1-13;Q9QXS1-3;Q9QXS1;Q9QXS1-2;Q9QXS1-14;Q9QXS1-6;Q9QXS1-7;Q9QXS1-9;Q9QXS1-11;Q9QXS1-15;Q9QXS1-16		0	0.028	0.2343	1.78418	2	1143.6	-2.32195	32.3189	0
	Medium	EAQAVPATLPELEATK	1	9	9	Q15149;Q15149-2;Q15149-3;Q15149-4;Q15149-5;Q15149-6;Q15149-7;Q15149-8;Q15149-9		0	0.048	0.3947	1.70239	2	1667.89	0.907123	49.3414	0
Q15149-2	Isoform 2 of Plectin OS=Homo sapiens OX=9606 GN=PLEC - [PLEC_HUMAN]	85.3929	8.42	1	0	34	36	4574	518.157	5.74463
	A2	Sequence	# PSMs	# Proteins	# Protein Groups	Protein Group Accessions	Modifications	ΔCn	q-Value	PEP	XCorr	Charge	MH+ [Da]	ΔM [ppm]	RT [min]	# Missed Cleavages
	High	SQVMDEATALQLR	2	9	9	Q15149;Q15149-2;Q15149-3;Q15149-4;Q15149-5;Q15149-6;Q15149-7;Q15149-8;Q15149-9		0	0	5.492e-05	3.90931	2	1461.76	13.236	49.5373	0
	High	GGELVYTDSEAR	1	9	9	Q15149;Q15149-2;Q15149-3;Q15149-4;Q15149-5;Q15149-6;Q15149-7;Q15149-8;Q15149-9		0	0	0.000108	3.68213	2	1296.6	-1.47105	39.1367	0
	High	LLDPEDVDVPQPDEK	1	30	30	Q15149;Q15149-2;Q15149-3;Q15149-4;Q15149-5;Q15149-6;Q15149-7;Q15149-8;Q15149-9;P30427;P30427-2;P30427-3;P30427-4;Q9QXS1-5;Q9QXS1-10;Q9QXS1-8;Q9QXS1-12;Q9QXS1-4;Q9QXS1-13;Q9QXS1-3;Q9QXS1;Q9QXS1-2;Q9QXS1-14;Q9JI55;Q9QXS1-6;Q9QXS1-7;Q9QXS1-9;Q9QXS1-11;Q9QXS1-15;Q9QXS1-16		0	0	2.124e-05	3.1038	2	1708.82	-2.71278	48.5204	0
	High	AQVEQELTTLR	1	30	30	Q15149;Q15149-2;Q15149-3;Q15149-4;Q15149-5;Q15149-6;Q15149-7;Q15149-8;Q15149-9;P30427;P30427-2;P30427-3;P30427-4;Q9QXS1-5;Q9QXS1-10;Q9QXS1-8;Q9QXS1-12;Q9QXS1-4;Q9QXS1-13;Q9QXS1-3;Q9QXS1;Q9QXS1-2;Q9QXS1-14;Q9JI55;Q9QXS1-6;Q9QXS1-7;Q9QXS1-9;Q9QXS1-11;Q9QXS1-15;Q9QXS1-16		0	0	0.0001013	2.99838	2	1287.69	-1.0475	46.0371	0
	High	QSSEAEIQAK	1	30	30	Q15149;Q15149-2;Q15149-3;Q15149-4;Q15149-5;Q15149-6;Q15149-7;Q15149-8;Q15149-9;P30427;P30427-2;P30427-3;P30427-4;Q9QXS1-5;Q9QXS1-10;Q9QXS1-8;Q9QXS1-12;Q9QXS1-4;Q9QXS1-13;Q9QXS1-3;Q9QXS1;Q9QXS1-2;Q9QXS1-14;Q9JI55;Q9QXS1-6;Q9QXS1-7;Q9QXS1-9;Q9QXS1-11;Q9QXS1-15;Q9QXS1-16		0	0	0.001035	2.96038	2	1090.54	-0.464355	28.6913	0
	High	LTAEDLFEAR	1	9	9	Q15149;Q15149-2;Q15149-3;Q15149-4;Q15149-5;Q15149-6;Q15149-7;Q15149-8;Q15149-9		0	0	3.105e-05	2.94338	2	1164.59	-0.266448	53.7363	0
	High	VLALPEPSPAAPTLR	1	30	30	Q15149;Q15149-2;Q15149-3;Q15149-4;Q15149-5;Q15149-6;Q15149-7;Q15149-8;Q15149-9;P30427;P30427-2;P30427-3;P30427-4;Q9QXS1-5;Q9QXS1-10;Q9QXS1-8;Q9QXS1-12;Q9QXS1-4;Q9QXS1-13;Q9QXS1-3;Q9QXS1;Q9QXS1-2;Q9QXS1-14;Q9JI55;Q9QXS1-6;Q9QXS1-7;Q9QXS1-9;Q9QXS1-11;Q9QXS1-15;Q9QXS1-16		0	0	0.0006487	2.74258	2	1531.88	-0.010678	50.9572	0
	High	IIITVVEEQEQK	1	9	9	Q15149;Q15149-2;Q15149-3;Q15149-4;Q15149-5;Q15149-6;Q15149-7;Q15149-8;Q15149-9		0	0	3.208e-06	2.71202	2	1428.8	1.52377	47.4521	0
	High	SSSVGSSSSYPISPAVSR	1	10	10	Q15149;Q15149-2;Q15149-3;Q15149-4;Q15149-5;Q15149-6;Q15149-7;Q15149-8;Q15149-9;Q9JI55		0	0	0.003281	2.66292	2	1754.86	2.53106	41.8585	0
	High	ESADPLGAWLQDAR	1	9	9	Q15149;Q15149-2;Q15149-3;Q15149-4;Q15149-5;Q15149-6;Q15149-7;Q15149-8;Q15149-9		0	0	0.005237	2.63761	2	1528.74	-1.64282	60.4848	0
	High	LSVAAQEAAR	1	30	30	Q15149;Q15149-2;Q15149-3;Q15149-4;Q15149-5;Q15149-6;Q15149-7;Q15149-8;Q15149-9;P30427;P30427-2;P30427-3;P30427-4;Q9QXS1-5;Q9QXS1-10;Q9QXS1-8;Q9QXS1-12;Q9QXS1-4;Q9QXS1-13;Q9QXS1-3;Q9QXS1;Q9QXS1-2;Q9QXS1-14;Q9JI55;Q9QXS1-6;Q9QXS1-7;Q9QXS1-9;Q9QXS1-11;Q9QXS1-15;Q9QXS1-16		0	0	5.408e-05	2.5996	2	1015.55	-0.954828	33.5562	0
	High	LAAEQELIR	1	30	30	Q15149;Q15149-2;Q15149-3;Q15149-4;Q15149-5;Q15149-6;Q15149-7;Q15149-8;Q15149-9;P30427;P30427-2;P30427-3;P30427-4;Q9QXS1-5;Q9QXS1-10;Q9QXS1-8;Q9QXS1-12;Q9QXS1-4;Q9QXS1-13;Q9QXS1-3;Q9QXS1;Q9QXS1-2;Q9QXS1-14;Q9JI55;Q9QXS1-6;Q9QXS1-7;Q9QXS1-9;Q9QXS1-11;Q9QXS1-15;Q9QXS1-16		0	0	0.0006581	2.58047	2	1042.59	-0.733554	42.863	0
	High	QVEEEILALK	1	10	10	Q15149;Q15149-2;Q15149-3;Q15149-4;Q15149-5;Q15149-6;Q15149-7;Q15149-8;Q15149-9;Q9JI55		0	0	0.00332	2.56247	2	1171.66	0.179908	50.7213	0
	High	QLAEEDLAQQR	1	30	30	Q15149;Q15149-2;Q15149-3;Q15149-4;Q15149-5;Q15149-6;Q15149-7;Q15149-8;Q15149-9;P30427;P30427-2;P30427-3;P30427-4;Q9QXS1-5;Q9QXS1-10;Q9QXS1-8;Q9QXS1-12;Q9QXS1-4;Q9QXS1-13;Q9QXS1-3;Q9QXS1;Q9QXS1-2;Q9QXS1-14;Q9JI55;Q9QXS1-6;Q9QXS1-7;Q9QXS1-9;Q9QXS1-11;Q9QXS1-15;Q9QXS1-16		0	0	0.0004225	2.48003	2	1300.65	-0.292154	38.5679	0
	High	QLAEGTAQQR	1	26	26	Q15149;Q15149-2;Q15149-3;Q15149-4;Q15149-5;Q15149-6;Q15149-7;Q15149-8;Q15149-9;Q9QXS1-5;Q9QXS1-10;Q9QXS1-8;Q9QXS1-12;Q9QXS1-4;Q9QXS1-13;Q9QXS1-3;Q9QXS1;Q9QXS1-2;Q9QXS1-14;Q9JI55;Q9QXS1-6;Q9QXS1-7;Q9QXS1-9;Q9QXS1-11;Q9QXS1-15;Q9QXS1-16		0	0	0.001389	2.27398	2	1101.56	-0.236551	27.951	0
	High	GYFDEEMNR	1	30	30	P58107;Q15149;Q15149-2;Q15149-3;Q15149-4;Q15149-5;Q15149-6;Q15149-7;Q15149-8;Q15149-9;P30427;P30427-2;P30427-3;P30427-4;Q9QXS1-5;Q9QXS1-10;Q9QXS1-8;Q9QXS1-12;Q9QXS1-4;Q9QXS1-13;Q9QXS1-3;Q9QXS1;Q9QXS1-2;Q9QXS1-14;Q9QXS1-6;Q9QXS1-7;Q9QXS1-9;Q9QXS1-11;Q9QXS1-15;Q9QXS1-16		0	0	0.00247	2.22014	2	1160.47	0.691236	45.2257	0
	High	SLVPAAELLESR	1	9	9	Q15149;Q15149-2;Q15149-3;Q15149-4;Q15149-5;Q15149-6;Q15149-7;Q15149-8;Q15149-9		0	0	0.00411	2.14452	2	1284.71	-0.945028	55.1296	0
	High	LLEAAAQSTK	1	9	9	Q15149;Q15149-2;Q15149-3;Q15149-4;Q15149-5;Q15149-6;Q15149-7;Q15149-8;Q15149-9		0	0	0.0004074	2.12514	2	1031.57	-0.97923	33.0708	0
	High	NLVDNITGQR	1	30	30	Q15149;Q15149-2;Q15149-3;Q15149-4;Q15149-5;Q15149-6;Q15149-7;Q15149-8;Q15149-9;P30427;P30427-2;P30427-3;P30427-4;Q9QXS1-5;Q9QXS1-10;Q9QXS1-8;Q9QXS1-12;Q9QXS1-4;Q9QXS1-13;Q9QXS1-3;Q9QXS1;Q9QXS1-2;Q9QXS1-14;Q9JI55;Q9QXS1-6;Q9QXS1-7;Q9QXS1-9;Q9QXS1-11;Q9QXS1-15;Q9QXS1-16		0	0	0.001868	1.90293	2	1129.59	-2.97659	46.0867	0
	High	QEQIQAMPLADSQAVR	1	9	9	Q15149;Q15149-2;Q15149-3;Q15149-4;Q15149-5;Q15149-6;Q15149-7;Q15149-8;Q15149-9		0	0.001	0.01259	3.08979	2	1784.89	-4.38129	46.446	0
	High	QLAEEDAAR	1	26	26	Q15149;Q15149-2;Q15149-3;Q15149-4;Q15149-5;Q15149-6;Q15149-7;Q15149-8;Q15149-9;Q9QXS1-5;Q9QXS1-10;Q9QXS1-8;Q9QXS1-12;Q9QXS1-4;Q9QXS1-13;Q9QXS1-3;Q9QXS1;Q9QXS1-2;Q9QXS1-14;Q9JI55;Q9QXS1-6;Q9QXS1-7;Q9QXS1-9;Q9QXS1-11;Q9QXS1-15;Q9QXS1-16		0	0.001	0.0162	2.4009	2	1002.48	-1.30581	30.0298	0
	High	ELAQEQAR	1	30	30	Q15149;Q15149-2;Q15149-3;Q15149-4;Q15149-5;Q15149-6;Q15149-7;Q15149-8;Q15149-9;P30427;P30427-2;P30427-3;P30427-4;Q9QXS1-5;Q9QXS1-10;Q9QXS1-8;Q9QXS1-12;Q9QXS1-4;Q9QXS1-13;Q9QXS1-3;Q9QXS1;Q9QXS1-2;Q9QXS1-14;Q9JI55;Q9QXS1-6;Q9QXS1-7;Q9QXS1-9;Q9QXS1-11;Q9QXS1-15;Q9QXS1-16		0	0.001	0.02133	2.24459	2	944.478	-1.64785	27.4637	0
	High	LSYTQLLR	1	9	9	Q15149;Q15149-2;Q15149-3;Q15149-4;Q15149-5;Q15149-6;Q15149-7;Q15149-8;Q15149-9		0	0.001	0.01314	1.89717	2	993.572	-0.901115	51.0485	0
	High	AALEEVER	2	10	10	Q15149;Q15149-2;Q15149-3;Q15149-4;Q15149-5;Q15149-6;Q15149-7;Q15149-8;Q15149-9;Q9JI55		0	0.001	0.01812	1.89317	2	916.472	-1.6584	35.3445	0
	High	QLAEAHAQAK	1	30	30	Q15149;Q15149-2;Q15149-3;Q15149-4;Q15149-5;Q15149-6;Q15149-7;Q15149-8;Q15149-9;P30427;P30427-2;P30427-3;P30427-4;Q9QXS1-5;Q9QXS1-10;Q9QXS1-8;Q9QXS1-12;Q9QXS1-4;Q9QXS1-13;Q9QXS1-3;Q9QXS1;Q9QXS1-2;Q9QXS1-14;Q9JI55;Q9QXS1-6;Q9QXS1-7;Q9QXS1-9;Q9QXS1-11;Q9QXS1-15;Q9QXS1-16		0	0.001	0.01464	1.65675	2	1066.56	-0.704393	25.6091	0
	High	NLLDEELQR	1	9	9	Q15149;Q15149-2;Q15149-3;Q15149-4;Q15149-5;Q15149-6;Q15149-7;Q15149-8;Q15149-9		0	0.006	0.0469	2.24279	2	1129.59	0.805302	49.0661	0
	High	VLADPSDDTK	1	30	30	P58107;Q15149;Q15149-2;Q15149-3;Q15149-4;Q15149-5;Q15149-6;Q15149-7;Q15149-8;Q15149-9;P30427;P30427-2;P30427-3;P30427-4;Q9QXS1-5;Q9QXS1-10;Q9QXS1-8;Q9QXS1-12;Q9QXS1-4;Q9QXS1-13;Q9QXS1-3;Q9QXS1;Q9QXS1-2;Q9QXS1-14;Q9QXS1-6;Q9QXS1-7;Q9QXS1-9;Q9QXS1-11;Q9QXS1-15;Q9QXS1-16		0	0.006	0.04477	2.18331	2	1060.51	-0.879944	31.5294	0
	High	LTVDEAVR	1	30	30	Q15149;Q15149-2;Q15149-3;Q15149-4;Q15149-5;Q15149-6;Q15149-7;Q15149-8;Q15149-9;P30427;P30427-2;P30427-3;P30427-4;Q9QXS1-5;Q9QXS1-10;Q9QXS1-8;Q9QXS1-12;Q9QXS1-4;Q9QXS1-13;Q9QXS1-3;Q9QXS1;Q9QXS1-2;Q9QXS1-14;Q9JI55;Q9QXS1-6;Q9QXS1-7;Q9QXS1-9;Q9QXS1-11;Q9QXS1-15;Q9QXS1-16		0	0.007	0.06307	1.70239	2	902.494	-0.104279	38.1791	0
	High	SLSAIYLEK	1	30	30	Q15149;Q15149-2;Q15149-3;Q15149-4;Q15149-5;Q15149-6;Q15149-7;Q15149-8;Q15149-9;P30427;P30427-2;P30427-3;P30427-4;Q9QXS1-5;Q9QXS1-10;Q9QXS1-8;Q9QXS1-12;Q9QXS1-4;Q9QXS1-13;Q9QXS1-3;Q9QXS1;Q9QXS1-2;Q9QXS1-14;Q9JI55;Q9QXS1-6;Q9QXS1-7;Q9QXS1-9;Q9QXS1-11;Q9QXS1-15;Q9QXS1-16		0	0.009	0.09713	2.17381	2	1023.57	0.783799	47.2539	0
	Medium	GLLSAEVAR	1	30	30	Q15149;Q15149-2;Q15149-3;Q15149-4;Q15149-5;Q15149-6;Q15149-7;Q15149-8;Q15149-9;P30427;P30427-2;P30427-3;P30427-4;Q9QXS1-5;Q9QXS1-10;Q9QXS1-8;Q9QXS1-12;Q9QXS1-4;Q9QXS1-13;Q9QXS1-3;Q9QXS1;Q9QXS1-2;Q9QXS1-14;Q9JI55;Q9QXS1-6;Q9QXS1-7;Q9QXS1-9;Q9QXS1-11;Q9QXS1-15;Q9QXS1-16		0	0.01	0.115	2.08851	2	915.525	-0.928781	43.4084	0
	Medium	LLQLK	1	65	65	Q8IV61-2;Q8NF91;Q15149;Q15149-2;Q15149-3;Q15149-4;Q15149-5;Q15149-6;Q15149-7;Q15149-8;Q15149-9;Q5JRA6;Q5JRA6-2;Q5JRA6-4;Q8IV61;Q8NF91-7;Q9H0P0;Q9H0P0-1;Q9H0P0-2;Q9H0P0-3;Q9H2F9;Q9H9F9;Q9D020;P30427;P30427-2;P30427-3;P30427-4;Q8NF91-4;Q9BEA2;Q9QXS1-5;Q9QXS1-10;Q9QXS1-8;Q9QXS1-12;Q9QXS1-4;Q9QXS1-13;Q9QXS1-3;Q9QXS1;Q9QXS1-2;Q9QXS1-14;Q80US4;Q80US4-3;Q8BI84;Q8BI84-3;Q9D020-1;Q9JI55;Q8NDA2;Q8NF91-10;Q…		0	0.011	0.1223	1.70332	2	614.423	-0.248725	38.5534	0
	Medium	AQLEPVASPAK	1	30	30	Q15149;Q15149-2;Q15149-3;Q15149-4;Q15149-5;Q15149-6;Q15149-7;Q15149-8;Q15149-9;P30427;P30427-2;P30427-3;P30427-4;Q9QXS1-5;Q9QXS1-10;Q9QXS1-8;Q9QXS1-12;Q9QXS1-4;Q9QXS1-13;Q9QXS1-3;Q9QXS1;Q9QXS1-2;Q9QXS1-14;Q9JI55;Q9QXS1-6;Q9QXS1-7;Q9QXS1-9;Q9QXS1-11;Q9QXS1-15;Q9QXS1-16		0	0.023	0.2029	1.90863	2	1110.62	0.213291	35.337	0
	Medium	LQAEEVAQQK	1	29	29	Q15149;Q15149-2;Q15149-3;Q15149-4;Q15149-5;Q15149-6;Q15149-7;Q15149-8;Q15149-9;P30427;P30427-2;P30427-3;P30427-4;Q9QXS1-5;Q9QXS1-10;Q9QXS1-8;Q9QXS1-12;Q9QXS1-4;Q9QXS1-13;Q9QXS1-3;Q9QXS1;Q9QXS1-2;Q9QXS1-14;Q9QXS1-6;Q9QXS1-7;Q9QXS1-9;Q9QXS1-11;Q9QXS1-15;Q9QXS1-16		0	0.028	0.2343	1.78418	2	1143.6	-2.32195	32.3189	0
	Medium	EAQAVPATLPELEATK	1	9	9	Q15149;Q15149-2;Q15149-3;Q15149-4;Q15149-5;Q15149-6;Q15149-7;Q15149-8;Q15149-9		0	0.048	0.3947	1.70239	2	1667.89	0.907123	49.3414	0
Q15149-3	Isoform 3 of Plectin OS=Homo sapiens OX=9606 GN=PLEC - [PLEC_HUMAN]	85.3929	8.42	1	0	34	36	4570	517.716	5.74463
	A2	Sequence	# PSMs	# Proteins	# Protein Groups	Protein Group Accessions	Modifications	ΔCn	q-Value	PEP	XCorr	Charge	MH+ [Da]	ΔM [ppm]	RT [min]	# Missed Cleavages
	High	SQVMDEATALQLR	2	9	9	Q15149;Q15149-2;Q15149-3;Q15149-4;Q15149-5;Q15149-6;Q15149-7;Q15149-8;Q15149-9		0	0	5.492e-05	3.90931	2	1461.76	13.236	49.5373	0
	High	GGELVYTDSEAR	1	9	9	Q15149;Q15149-2;Q15149-3;Q15149-4;Q15149-5;Q15149-6;Q15149-7;Q15149-8;Q15149-9		0	0	0.000108	3.68213	2	1296.6	-1.47105	39.1367	0
	High	LLDPEDVDVPQPDEK	1	30	30	Q15149;Q15149-2;Q15149-3;Q15149-4;Q15149-5;Q15149-6;Q15149-7;Q15149-8;Q15149-9;P30427;P30427-2;P30427-3;P30427-4;Q9QXS1-5;Q9QXS1-10;Q9QXS1-8;Q9QXS1-12;Q9QXS1-4;Q9QXS1-13;Q9QXS1-3;Q9QXS1;Q9QXS1-2;Q9QXS1-14;Q9JI55;Q9QXS1-6;Q9QXS1-7;Q9QXS1-9;Q9QXS1-11;Q9QXS1-15;Q9QXS1-16		0	0	2.124e-05	3.1038	2	1708.82	-2.71278	48.5204	0
	High	AQVEQELTTLR	1	30	30	Q15149;Q15149-2;Q15149-3;Q15149-4;Q15149-5;Q15149-6;Q15149-7;Q15149-8;Q15149-9;P30427;P30427-2;P30427-3;P30427-4;Q9QXS1-5;Q9QXS1-10;Q9QXS1-8;Q9QXS1-12;Q9QXS1-4;Q9QXS1-13;Q9QXS1-3;Q9QXS1;Q9QXS1-2;Q9QXS1-14;Q9JI55;Q9QXS1-6;Q9QXS1-7;Q9QXS1-9;Q9QXS1-11;Q9QXS1-15;Q9QXS1-16		0	0	0.0001013	2.99838	2	1287.69	-1.0475	46.0371	0
	High	QSSEAEIQAK	1	30	30	Q15149;Q15149-2;Q15149-3;Q15149-4;Q15149-5;Q15149-6;Q15149-7;Q15149-8;Q15149-9;P30427;P30427-2;P30427-3;P30427-4;Q9QXS1-5;Q9QXS1-10;Q9QXS1-8;Q9QXS1-12;Q9QXS1-4;Q9QXS1-13;Q9QXS1-3;Q9QXS1;Q9QXS1-2;Q9QXS1-14;Q9JI55;Q9QXS1-6;Q9QXS1-7;Q9QXS1-9;Q9QXS1-11;Q9QXS1-15;Q9QXS1-16		0	0	0.001035	2.96038	2	1090.54	-0.464355	28.6913	0
	High	LTAEDLFEAR	1	9	9	Q15149;Q15149-2;Q15149-3;Q15149-4;Q15149-5;Q15149-6;Q15149-7;Q15149-8;Q15149-9		0	0	3.105e-05	2.94338	2	1164.59	-0.266448	53.7363	0
	High	VLALPEPSPAAPTLR	1	30	30	Q15149;Q15149-2;Q15149-3;Q15149-4;Q15149-5;Q15149-6;Q15149-7;Q15149-8;Q15149-9;P30427;P30427-2;P30427-3;P30427-4;Q9QXS1-5;Q9QXS1-10;Q9QXS1-8;Q9QXS1-12;Q9QXS1-4;Q9QXS1-13;Q9QXS1-3;Q9QXS1;Q9QXS1-2;Q9QXS1-14;Q9JI55;Q9QXS1-6;Q9QXS1-7;Q9QXS1-9;Q9QXS1-11;Q9QXS1-15;Q9QXS1-16		0	0	0.0006487	2.74258	2	1531.88	-0.010678	50.9572	0
	High	IIITVVEEQEQK	1	9	9	Q15149;Q15149-2;Q15149-3;Q15149-4;Q15149-5;Q15149-6;Q15149-7;Q15149-8;Q15149-9		0	0	3.208e-06	2.71202	2	1428.8	1.52377	47.4521	0
	High	SSSVGSSSSYPISPAVSR	1	10	10	Q15149;Q15149-2;Q15149-3;Q15149-4;Q15149-5;Q15149-6;Q15149-7;Q15149-8;Q15149-9;Q9JI55		0	0	0.003281	2.66292	2	1754.86	2.53106	41.8585	0
	High	ESADPLGAWLQDAR	1	9	9	Q15149;Q15149-2;Q15149-3;Q15149-4;Q15149-5;Q15149-6;Q15149-7;Q15149-8;Q15149-9		0	0	0.005237	2.63761	2	1528.74	-1.64282	60.4848	0
	High	LSVAAQEAAR	1	30	30	Q15149;Q15149-2;Q15149-3;Q15149-4;Q15149-5;Q15149-6;Q15149-7;Q15149-8;Q15149-9;P30427;P30427-2;P30427-3;P30427-4;Q9QXS1-5;Q9QXS1-10;Q9QXS1-8;Q9QXS1-12;Q9QXS1-4;Q9QXS1-13;Q9QXS1-3;Q9QXS1;Q9QXS1-2;Q9QXS1-14;Q9JI55;Q9QXS1-6;Q9QXS1-7;Q9QXS1-9;Q9QXS1-11;Q9QXS1-15;Q9QXS1-16		0	0	5.408e-05	2.5996	2	1015.55	-0.954828	33.5562	0
	High	LAAEQELIR	1	30	30	Q15149;Q15149-2;Q15149-3;Q15149-4;Q15149-5;Q15149-6;Q15149-7;Q15149-8;Q15149-9;P30427;P30427-2;P30427-3;P30427-4;Q9QXS1-5;Q9QXS1-10;Q9QXS1-8;Q9QXS1-12;Q9QXS1-4;Q9QXS1-13;Q9QXS1-3;Q9QXS1;Q9QXS1-2;Q9QXS1-14;Q9JI55;Q9QXS1-6;Q9QXS1-7;Q9QXS1-9;Q9QXS1-11;Q9QXS1-15;Q9QXS1-16		0	0	0.0006581	2.58047	2	1042.59	-0.733554	42.863	0
	High	QVEEEILALK	1	10	10	Q15149;Q15149-2;Q15149-3;Q15149-4;Q15149-5;Q15149-6;Q15149-7;Q15149-8;Q15149-9;Q9JI55		0	0	0.00332	2.56247	2	1171.66	0.179908	50.7213	0
	High	QLAEEDLAQQR	1	30	30	Q15149;Q15149-2;Q15149-3;Q15149-4;Q15149-5;Q15149-6;Q15149-7;Q15149-8;Q15149-9;P30427;P30427-2;P30427-3;P30427-4;Q9QXS1-5;Q9QXS1-10;Q9QXS1-8;Q9QXS1-12;Q9QXS1-4;Q9QXS1-13;Q9QXS1-3;Q9QXS1;Q9QXS1-2;Q9QXS1-14;Q9JI55;Q9QXS1-6;Q9QXS1-7;Q9QXS1-9;Q9QXS1-11;Q9QXS1-15;Q9QXS1-16		0	0	0.0004225	2.48003	2	1300.65	-0.292154	38.5679	0
	High	QLAEGTAQQR	1	26	26	Q15149;Q15149-2;Q15149-3;Q15149-4;Q15149-5;Q15149-6;Q15149-7;Q15149-8;Q15149-9;Q9QXS1-5;Q9QXS1-10;Q9QXS1-8;Q9QXS1-12;Q9QXS1-4;Q9QXS1-13;Q9QXS1-3;Q9QXS1;Q9QXS1-2;Q9QXS1-14;Q9JI55;Q9QXS1-6;Q9QXS1-7;Q9QXS1-9;Q9QXS1-11;Q9QXS1-15;Q9QXS1-16		0	0	0.001389	2.27398	2	1101.56	-0.236551	27.951	0
	High	GYFDEEMNR	1	30	30	P58107;Q15149;Q15149-2;Q15149-3;Q15149-4;Q15149-5;Q15149-6;Q15149-7;Q15149-8;Q15149-9;P30427;P30427-2;P30427-3;P30427-4;Q9QXS1-5;Q9QXS1-10;Q9QXS1-8;Q9QXS1-12;Q9QXS1-4;Q9QXS1-13;Q9QXS1-3;Q9QXS1;Q9QXS1-2;Q9QXS1-14;Q9QXS1-6;Q9QXS1-7;Q9QXS1-9;Q9QXS1-11;Q9QXS1-15;Q9QXS1-16		0	0	0.00247	2.22014	2	1160.47	0.691236	45.2257	0
	High	SLVPAAELLESR	1	9	9	Q15149;Q15149-2;Q15149-3;Q15149-4;Q15149-5;Q15149-6;Q15149-7;Q15149-8;Q15149-9		0	0	0.00411	2.14452	2	1284.71	-0.945028	55.1296	0
	High	LLEAAAQSTK	1	9	9	Q15149;Q15149-2;Q15149-3;Q15149-4;Q15149-5;Q15149-6;Q15149-7;Q15149-8;Q15149-9		0	0	0.0004074	2.12514	2	1031.57	-0.97923	33.0708	0
	High	NLVDNITGQR	1	30	30	Q15149;Q15149-2;Q15149-3;Q15149-4;Q15149-5;Q15149-6;Q15149-7;Q15149-8;Q15149-9;P30427;P30427-2;P30427-3;P30427-4;Q9QXS1-5;Q9QXS1-10;Q9QXS1-8;Q9QXS1-12;Q9QXS1-4;Q9QXS1-13;Q9QXS1-3;Q9QXS1;Q9QXS1-2;Q9QXS1-14;Q9JI55;Q9QXS1-6;Q9QXS1-7;Q9QXS1-9;Q9QXS1-11;Q9QXS1-15;Q9QXS1-16		0	0	0.001868	1.90293	2	1129.59	-2.97659	46.0867	0
	High	QEQIQAMPLADSQAVR	1	9	9	Q15149;Q15149-2;Q15149-3;Q15149-4;Q15149-5;Q15149-6;Q15149-7;Q15149-8;Q15149-9		0	0.001	0.01259	3.08979	2	1784.89	-4.38129	46.446	0
	High	QLAEEDAAR	1	26	26	Q15149;Q15149-2;Q15149-3;Q15149-4;Q15149-5;Q15149-6;Q15149-7;Q15149-8;Q15149-9;Q9QXS1-5;Q9QXS1-10;Q9QXS1-8;Q9QXS1-12;Q9QXS1-4;Q9QXS1-13;Q9QXS1-3;Q9QXS1;Q9QXS1-2;Q9QXS1-14;Q9JI55;Q9QXS1-6;Q9QXS1-7;Q9QXS1-9;Q9QXS1-11;Q9QXS1-15;Q9QXS1-16		0	0.001	0.0162	2.4009	2	1002.48	-1.30581	30.0298	0
	High	ELAQEQAR	1	30	30	Q15149;Q15149-2;Q15149-3;Q15149-4;Q15149-5;Q15149-6;Q15149-7;Q15149-8;Q15149-9;P30427;P30427-2;P30427-3;P30427-4;Q9QXS1-5;Q9QXS1-10;Q9QXS1-8;Q9QXS1-12;Q9QXS1-4;Q9QXS1-13;Q9QXS1-3;Q9QXS1;Q9QXS1-2;Q9QXS1-14;Q9JI55;Q9QXS1-6;Q9QXS1-7;Q9QXS1-9;Q9QXS1-11;Q9QXS1-15;Q9QXS1-16		0	0.001	0.02133	2.24459	2	944.478	-1.64785	27.4637	0
	High	LSYTQLLR	1	9	9	Q15149;Q15149-2;Q15149-3;Q15149-4;Q15149-5;Q15149-6;Q15149-7;Q15149-8;Q15149-9		0	0.001	0.01314	1.89717	2	993.572	-0.901115	51.0485	0
	High	AALEEVER	2	10	10	Q15149;Q15149-2;Q15149-3;Q15149-4;Q15149-5;Q15149-6;Q15149-7;Q15149-8;Q15149-9;Q9JI55		0	0.001	0.01812	1.89317	2	916.472	-1.6584	35.3445	0
	High	QLAEAHAQAK	1	30	30	Q15149;Q15149-2;Q15149-3;Q15149-4;Q15149-5;Q15149-6;Q15149-7;Q15149-8;Q15149-9;P30427;P30427-2;P30427-3;P30427-4;Q9QXS1-5;Q9QXS1-10;Q9QXS1-8;Q9QXS1-12;Q9QXS1-4;Q9QXS1-13;Q9QXS1-3;Q9QXS1;Q9QXS1-2;Q9QXS1-14;Q9JI55;Q9QXS1-6;Q9QXS1-7;Q9QXS1-9;Q9QXS1-11;Q9QXS1-15;Q9QXS1-16		0	0.001	0.01464	1.65675	2	1066.56	-0.704393	25.6091	0
	High	NLLDEELQR	1	9	9	Q15149;Q15149-2;Q15149-3;Q15149-4;Q15149-5;Q15149-6;Q15149-7;Q15149-8;Q15149-9		0	0.006	0.0469	2.24279	2	1129.59	0.805302	49.0661	0
	High	VLADPSDDTK	1	30	30	P58107;Q15149;Q15149-2;Q15149-3;Q15149-4;Q15149-5;Q15149-6;Q15149-7;Q15149-8;Q15149-9;P30427;P30427-2;P30427-3;P30427-4;Q9QXS1-5;Q9QXS1-10;Q9QXS1-8;Q9QXS1-12;Q9QXS1-4;Q9QXS1-13;Q9QXS1-3;Q9QXS1;Q9QXS1-2;Q9QXS1-14;Q9QXS1-6;Q9QXS1-7;Q9QXS1-9;Q9QXS1-11;Q9QXS1-15;Q9QXS1-16		0	0.006	0.04477	2.18331	2	1060.51	-0.879944	31.5294	0
	High	LTVDEAVR	1	30	30	Q15149;Q15149-2;Q15149-3;Q15149-4;Q15149-5;Q15149-6;Q15149-7;Q15149-8;Q15149-9;P30427;P30427-2;P30427-3;P30427-4;Q9QXS1-5;Q9QXS1-10;Q9QXS1-8;Q9QXS1-12;Q9QXS1-4;Q9QXS1-13;Q9QXS1-3;Q9QXS1;Q9QXS1-2;Q9QXS1-14;Q9JI55;Q9QXS1-6;Q9QXS1-7;Q9QXS1-9;Q9QXS1-11;Q9QXS1-15;Q9QXS1-16		0	0.007	0.06307	1.70239	2	902.494	-0.104279	38.1791	0
	High	SLSAIYLEK	1	30	30	Q15149;Q15149-2;Q15149-3;Q15149-4;Q15149-5;Q15149-6;Q15149-7;Q15149-8;Q15149-9;P30427;P30427-2;P30427-3;P30427-4;Q9QXS1-5;Q9QXS1-10;Q9QXS1-8;Q9QXS1-12;Q9QXS1-4;Q9QXS1-13;Q9QXS1-3;Q9QXS1;Q9QXS1-2;Q9QXS1-14;Q9JI55;Q9QXS1-6;Q9QXS1-7;Q9QXS1-9;Q9QXS1-11;Q9QXS1-15;Q9QXS1-16		0	0.009	0.09713	2.17381	2	1023.57	0.783799	47.2539	0
	Medium	GLLSAEVAR	1	30	30	Q15149;Q15149-2;Q15149-3;Q15149-4;Q15149-5;Q15149-6;Q15149-7;Q15149-8;Q15149-9;P30427;P30427-2;P30427-3;P30427-4;Q9QXS1-5;Q9QXS1-10;Q9QXS1-8;Q9QXS1-12;Q9QXS1-4;Q9QXS1-13;Q9QXS1-3;Q9QXS1;Q9QXS1-2;Q9QXS1-14;Q9JI55;Q9QXS1-6;Q9QXS1-7;Q9QXS1-9;Q9QXS1-11;Q9QXS1-15;Q9QXS1-16		0	0.01	0.115	2.08851	2	915.525	-0.928781	43.4084	0
	Medium	LLQLK	1	65	65	Q8IV61-2;Q8NF91;Q15149;Q15149-2;Q15149-3;Q15149-4;Q15149-5;Q15149-6;Q15149-7;Q15149-8;Q15149-9;Q5JRA6;Q5JRA6-2;Q5JRA6-4;Q8IV61;Q8NF91-7;Q9H0P0;Q9H0P0-1;Q9H0P0-2;Q9H0P0-3;Q9H2F9;Q9H9F9;Q9D020;P30427;P30427-2;P30427-3;P30427-4;Q8NF91-4;Q9BEA2;Q9QXS1-5;Q9QXS1-10;Q9QXS1-8;Q9QXS1-12;Q9QXS1-4;Q9QXS1-13;Q9QXS1-3;Q9QXS1;Q9QXS1-2;Q9QXS1-14;Q80US4;Q80US4-3;Q8BI84;Q8BI84-3;Q9D020-1;Q9JI55;Q8NDA2;Q8NF91-10;Q…		0	0.011	0.1223	1.70332	2	614.423	-0.248725	38.5534	0
	Medium	AQLEPVASPAK	1	30	30	Q15149;Q15149-2;Q15149-3;Q15149-4;Q15149-5;Q15149-6;Q15149-7;Q15149-8;Q15149-9;P30427;P30427-2;P30427-3;P30427-4;Q9QXS1-5;Q9QXS1-10;Q9QXS1-8;Q9QXS1-12;Q9QXS1-4;Q9QXS1-13;Q9QXS1-3;Q9QXS1;Q9QXS1-2;Q9QXS1-14;Q9JI55;Q9QXS1-6;Q9QXS1-7;Q9QXS1-9;Q9QXS1-11;Q9QXS1-15;Q9QXS1-16		0	0.023	0.2029	1.90863	2	1110.62	0.213291	35.337	0
[truncated: 7,033 more rows]

## Sheet: Sample_B_Veh + OG-881
Accession	Description	Score	Coverage	# Proteins	# Unique Peptides	# Peptides	# PSMs	# AAs	MW [kDa]	calc. pI
[truncated: 3,703 more rows]

## Sheet: Sample_C_ORY-2001+OG-881
Accession	Description	Score	Coverage	# Proteins	# Unique Peptides	# Peptides	# PSMs	# AAs	MW [kDa]	calc. pI
[truncated: 3,714 more rows]

## Sheet: Table S4
Table S4. Chemoproteomics dataset
[truncated: 1,408 more rows]
