# Supplementary material for: Modulation of KDM1A with vafidemstat rescues memory deficit and behavioral alterations
Source: PLoS One. 2020 May 29;15(5):e0233468. doi: 10.1371/journal.pone.0233468 (PMC7259601; doi:10.1371/journal.pone.0233468)
Supplement: S5 Table — (XLSX) [file pone.0233468.s011.xlsx]

## Sheet: S5 Table
S5 Table: RN1 (OG-98) M-receptor Off-Target Activity
TARGET	% control of specific binding at 10 mM			% inhibition at 10 mM
	repeat 1	repeat 2	mean
M1 (h) (antagonist radioligand)	37.9	39	38.5	62
M2 (h) (antagonist radioligand)	50	45.6	47.8	52
M3 (h) (antagonist radioligand)	62.2	64.9	63.5	36
M4 (h) (antagonist radioligand)	46.7	50.2	48.4	52
M5 (h) (antagonist radioligand)	43.4	42.7	43.1	57
